# Supplementary material for: Crystal structure of 2′-[(2′,4′-di­fluoro­biphenyl-4-yl)carbon­yl]-1′-phenyl-1′,2′,5′,6′,7′,7a’-hexa­hydro­spiro­[indole-3,3′-pyrrolizin]-2(1H)-one
Source: Acta Crystallogr E Crystallogr Commun. 2015 Jul 11;71(Pt 8):915–8. doi: 10.1107/S2056989015012931 (PMC4571355; doi:10.1107/S2056989015012931)
Supplement: Supplementary file 1 [file e-71-00915-sup1.cif]

##############################################################################
#                                                                            #
# This CIF contains the data in a paper accepted for publication in          #
# Acta Crystallographica Section E. It conforms to the requirements of       #
# Notes for Authors for Acta Crystallographica Section E, and has been       #
# peer reviewed under the auspices of the IUCr Commission on Journals.       #
#                                                                            #
# Full details of the Crystallographic Information File format               #
# are given in the paper "The Crystallographic Information File (CIF):       #
# a New Standard Archive File for Crystallography" by S. R. Hall, F. H.      #
# Allen and I. D. Brown [Acta Cryst. (1991), A47, 655-685].                  #
#                                                                            #
# The current version of the core CIF dictionary is obtainable from          #
# ftp://ftp.iucr.org/pub/cif_core.dic.                                       #
#                                                                            #
# Software is freely available for graphical display of the structure(s)     #
# in this CIF. For information consult the CIF software page                 #
# http://www.iucr.org/resources/cif/software.                                #
#                                                                            #
# This file may be used for bona fide research purposes within the           #
# scientific community so long as proper attribution is given to the journal # 
# article from which it was obtained.                                        #
#                                                                            #
##############################################################################
data_I
_database_code_depnum_ccdc_archive 'CCDC 1410535'
_audit_creation_method     'SHELXL-2014/7'
_chemical_name_systematic
;\
2'-[(2',4'-Difluorobiphenyl-4-yl)carbonyl]-1'-phenyl-1',2',5',6',7',7a'-\
hexahydrospiro[indole-3,3'-pyrrolizin]-2(1<i>H</i>)-one
;
_chemical_name_common     ?
_chemical_formula_moiety     'C33 H26 F2 N2 O2'
_chemical_formula_sum     'C33 H26 F2 N2 O2'
_chemical_formula_iupac     'C33 H26 F2 N2 O2'
_chemical_formula_weight     520.56
_chemical_melting_point     451
_shelx_space_group_comment
;
The symmetry employed for this shelxl refinement is uniquely defined
by the following loop, which should always be used as a source of
symmetry information in preference to the above space-group names.
They are only intended as comments.
;
_space_group_crystal_system     monoclinic
_space_group_name_H-M_alt     'P 21/n'
_space_group_name_Hall     '-P 2yn'
loop_
    _space_group_symop_operation_xyz
    'x, y, z'
    '-x+1/2, y+1/2, -z+1/2'
    '-x, -y, -z'
    'x-1/2, -y-1/2, z-1/2'
_cell_length_a     12.6019(13)
_cell_length_b     9.3128(10)
_cell_length_c     22.441(2)
_cell_angle_alpha     90
_cell_angle_beta     98.805(2)
_cell_angle_gamma     90
_cell_volume     2602.6(5)
_cell_formula_units_Z     4
_cell_measurement_reflns_used     18178
_cell_measurement_theta_min     2.2
_cell_measurement_theta_max     27.2
_cell_measurement_temperature     292(2)
_exptl_crystal_description     block
_exptl_crystal_colour     brown
_exptl_crystal_size_max     0.22
_exptl_crystal_size_mid     0.20
_exptl_crystal_size_min     0.18
_exptl_crystal_density_diffrn     1.329
_exptl_crystal_density_meas     ?
_exptl_crystal_density_method     'not measured'
_exptl_crystal_F_000     1088
_exptl_absorpt_coefficient_mu     0.093
_exptl_absorpt_correction_type     none
_exptl_absorpt_process_details     ?
_shelx_estimated_absorpt_T_min     ?
_shelx_estimated_absorpt_T_max     ?
_exptl_absorpt_correction_T_min     ?
_exptl_absorpt_correction_T_max     ?
_diffrn_ambient_temperature     292(2)
_diffrn_radiation_type     MoK\a
_diffrn_radiation_wavelength     0.71073
_diffrn_radiation_source     'fine-focus sealed tube'
_diffrn_measurement_device_type     'Bruker SMART APEX CCD area-detector'
_diffrn_measurement_method     '\w scans'
_diffrn_detector_area_resol_mean     ?
_diffrn_reflns_number     29662
_diffrn_reflns_av_R_equivalents     0.0248
_diffrn_reflns_theta_min     1.749
_diffrn_reflns_theta_max     28.325
_diffrn_reflns_theta_full     25.242
_diffrn_measured_fraction_theta_max     0.972
_diffrn_measured_fraction_theta_full     1.000
_diffrn_reflns_limit_h_min     -16
_diffrn_reflns_limit_h_max     16
_diffrn_reflns_limit_k_min     -12
_diffrn_reflns_limit_k_max     12
_diffrn_reflns_limit_l_min     -29
_diffrn_reflns_limit_l_max     29
_refine_special_details     ?
_reflns_number_total     6300
_reflns_number_gt     4886
_reflns_threshold_expression     'I > 2\s(I)'
_refine_ls_structure_factor_coef     Fsqd
_refine_ls_matrix_type     full
_refine_ls_R_factor_all     0.0726
_refine_ls_R_factor_gt     0.0565
_refine_ls_wR_factor_gt     0.1435
_refine_ls_wR_factor_ref     0.1549
_refine_ls_goodness_of_fit_ref     1.039
_refine_ls_restrained_S_all     1.052
_refine_ls_number_reflns     6300
_refine_ls_number_parameters     356
_refine_ls_number_restraints     4
_refine_ls_hydrogen_treatment     constr
_refine_ls_weighting_scheme     calc
_refine_ls_weighting_details
              'w=1/[\s^2^(Fo^2^)+(0.0756P)^2^+0.7147P] where P=(Fo^2^+2Fc^2^)/3'
_atom_sites_solution_hydrogens     geom
_atom_sites_solution_primary     ?
_atom_sites_solution_secondary     ?
_refine_ls_shift/su_max     0.000
_refine_ls_shift/su_mean     0.000
_refine_diff_density_max     0.302
_refine_diff_density_min     -0.203
_refine_ls_extinction_method     none
_refine_ls_extinction_coef     .
loop_
    _atom_type_symbol
    _atom_type_description
    _atom_type_scat_dispersion_real
    _atom_type_scat_dispersion_imag
    _atom_type_scat_source
    'C' 'C' 0.0033 0.0016
                         'International Tables Vol C Tables 4.2.6.8 and 6.1.1.4'
    'H' 'H' 0.0000 0.0000
                         'International Tables Vol C Tables 4.2.6.8 and 6.1.1.4'
    'N' 'N' 0.0061 0.0033
                         'International Tables Vol C Tables 4.2.6.8 and 6.1.1.4'
    'O' 'O' 0.0106 0.0060
                         'International Tables Vol C Tables 4.2.6.8 and 6.1.1.4'
    'F' 'F' 0.0171 0.0103
                         'International Tables Vol C Tables 4.2.6.8 and 6.1.1.4'
_computing_data_collection
;
SMART (Bruker, 2001)
;
_computing_cell_refinement
;
SAINT (Bruker, 2001)
;
_computing_data_reduction
;
SAINT (Bruker, 2001)
;
_computing_structure_solution
;
SHELXS97 (Sheldrick, 2008)
;
_computing_structure_refinement
;
SHELXL2014 (Sheldrick, 2015)
;
_computing_molecular_graphics
;
ORTEP-3 for Windows (Farrugia, 2012) and PLATON (Spek, 2009)
;
_computing_publication_material
;
SHELXL2014 (Sheldrick, 2015) and PLATON (Spek, 2009)
;
loop_
    _atom_site_type_symbol
    _atom_site_label
    _atom_site_fract_x
    _atom_site_fract_y
    _atom_site_fract_z
    _atom_site_U_iso_or_equiv
    _atom_site_adp_type
    _atom_site_calc_flag
    _atom_site_occupancy
    _atom_site_disorder_assembly
    _atom_site_disorder_group
    F F1 1.42983(13) -0.1726(2) 0.03334(8) 0.1156(6) Uani d 1 . .
    F F2 1.15354(12) -0.15319(15) 0.14980(7) 0.0922(5) Uani d 1 . .
    O O1 0.75919(11) 0.28958(15) 0.18945(6) 0.0609(4) Uani d 1 . .
    O O2 0.86504(9) 0.55718(14) 0.00609(5) 0.0492(3) Uani d 1 . .
    N N1 0.78219(10) 0.71854(14) 0.10329(6) 0.0426(3) Uani d 1 . .
    N N2 1.01135(10) 0.54887(15) 0.08094(6) 0.0457(3) Uani d 1 . .
    H H2 1.0612 0.5404 0.0589 0.055 Uiso calc 1 . .
    C C1 1.21887(15) 0.0862(2) 0.03545(9) 0.0555(4) Uani d 1 . .
    H H1 1.1947 0.1707 0.0158 0.067 Uiso calc 1 . .
    C C2 1.30872(17) 0.0194(3) 0.01994(10) 0.0692(6) Uani d 1 . .
    H H2A 1.3453 0.0587 -0.0092 0.083 Uiso calc 1 . .
    C C3 1.34241(18) -0.1056(3) 0.04851(11) 0.0738(6) Uani d 1 . .
    C C4 1.29191(19) -0.1656(3) 0.09195(12) 0.0755(6) Uani d 1 . .
    H H4 1.3160 -0.2509 0.1109 0.091 Uiso calc 1 . .
    C C5 1.20386(16) -0.0946(2) 0.10660(10) 0.0595(5) Uani d 1 . .
    C C6 1.16360(13) 0.03136(17) 0.07927(8) 0.0463(4) Uani d 1 . .
    C C7 1.06742(13) 0.10538(17) 0.09596(8) 0.0439(4) Uani d 1 . .
    C C8 1.05427(14) 0.1245(2) 0.15593(8) 0.0515(4) Uani d 1 . .
    H H8 1.1059 0.0888 0.1864 0.062 Uiso calc 1 . .
    C C9 0.96640(14) 0.19527(19) 0.17080(8) 0.0495(4) Uani d 1 . .
    H H9 0.9587 0.2058 0.2111 0.059 Uiso calc 1 . .
    C C10 0.88866(13) 0.25143(16) 0.12608(7) 0.0416(3) Uani d 1 . .
    C C11 0.90091(13) 0.23278(17) 0.06626(7) 0.0444(4) Uani d 1 . .
    H H11 0.8496 0.2694 0.0359 0.053 Uiso calc 1 . .
    C C12 0.98902(13) 0.16000(17) 0.05137(8) 0.0450(4) Uani d 1 . .
    H H12 0.9958 0.1475 0.0110 0.054 Uiso calc 1 . .
    C C13 0.79685(13) 0.33090(17) 0.14605(7) 0.0422(3) Uani d 1 . .
    C C14 0.75582(11) 0.46789(16) 0.11342(7) 0.0370(3) Uani d 1 . .
    H H14 0.7254 0.4442 0.0718 0.044 Uiso calc 1 . .
    C C15 0.67061(12) 0.54637(17) 0.14317(7) 0.0396(3) Uani d 1 . .
    H H15 0.6977 0.5545 0.1864 0.048 Uiso calc 1 . .
    C C16 0.67149(12) 0.69620(18) 0.11570(7) 0.0442(4) Uani d 1 . .
    H H16 0.6214 0.6992 0.0777 0.053 Uiso calc 1 . .
    C C17 0.64921(16) 0.8225(2) 0.15536(10) 0.0655(5) Uani d 1 . .
    H H17A 0.6160 0.7899 0.1892 0.079 Uiso calc 0.429(4) A 1
    H H17B 0.6022 0.8918 0.1324 0.079 Uiso calc 0.429(4) A 1
    H H17C 0.5767 0.8579 0.1433 0.079 Uiso calc 0.571(4) A 2
    H H17D 0.6573 0.7934 0.1973 0.079 Uiso calc 0.571(4) A 2
    C C18 0.7598(4) 0.8885(6) 0.1772(2) 0.0596(8) Uani d 0.429(4) A 1
    H H18A 0.7543 0.9919 0.1808 0.072 Uiso calc 0.429(4) A 1
    H H18B 0.7901 0.8494 0.2162 0.072 Uiso calc 0.429(4) A 1
    C C18' 0.7266(3) 0.9325(4) 0.14717(19) 0.0596(8) Uani d 0.571(4) A 2
    H H18C 0.7450 0.9886 0.1837 0.072 Uiso calc 0.571(4) A 2
    H H18D 0.6981 0.9965 0.1145 0.072 Uiso calc 0.571(4) A 2
    C C19 0.82659(15) 0.85131(19) 0.13188(10) 0.0574(5) Uani d 1 . .
    H H19A 0.9004 0.8368 0.1506 0.069 Uiso calc 0.429(4) A 1
    H H19B 0.8247 0.9274 0.1022 0.069 Uiso calc 0.429(4) A 1
    H H19C 0.8629 0.9068 0.1045 0.069 Uiso calc 0.571(4) A 2
    H H19D 0.8768 0.8308 0.1681 0.069 Uiso calc 0.571(4) A 2
    C C20 0.84415(12) 0.58513(16) 0.11279(7) 0.0364(3) Uani d 1 . .
    C C21 0.56087(12) 0.47812(19) 0.13646(7) 0.0436(4) Uani d 1 . .
    C C22 0.51065(14) 0.4564(2) 0.18619(8) 0.0533(4) Uani d 1 . .
    H H22 0.5462 0.4800 0.2244 0.064 Uiso calc 1 . .
    C C23 0.40755(16) 0.3997(2) 0.17992(11) 0.0683(6) Uani d 1 . .
    H H23 0.3746 0.3860 0.2138 0.082 Uiso calc 1 . .
    C C24 0.35447(16) 0.3642(3) 0.12446(11) 0.0729(6) Uani d 1 . .
    H H24 0.2856 0.3259 0.1204 0.088 Uiso calc 1 . .
    C C25 0.40302(17) 0.3850(3) 0.07466(11) 0.0801(7) Uani d 1 . .
    H H25 0.3667 0.3616 0.0366 0.096 Uiso calc 1 . .
    C C26 0.50557(16) 0.4405(3) 0.08058(9) 0.0691(6) Uani d 1 . .
    H H26 0.5381 0.4528 0.0464 0.083 Uiso calc 1 . .
    C C27 0.90604(12) 0.56227(16) 0.05899(7) 0.0388(3) Uani d 1 . .
    C C28 1.02933(13) 0.55045(17) 0.14422(8) 0.0441(4) Uani d 1 . .
    C C29 1.12487(15) 0.5294(2) 0.18212(10) 0.0608(5) Uani d 1 . .
    H H29 1.1885 0.5134 0.1670 0.073 Uiso calc 1 . .
    C C30 1.12263(17) 0.5329(3) 0.24354(10) 0.0714(6) Uani d 1 . .
    H H30 1.1858 0.5176 0.2701 0.086 Uiso calc 1 . .
    C C31 1.02894(18) 0.5586(2) 0.26619(9) 0.0666(6) Uani d 1 . .
    H H31 1.0297 0.5612 0.3077 0.080 Uiso calc 1 . .
    C C32 0.93354(15) 0.5804(2) 0.22761(8) 0.0520(4) Uani d 1 . .
    H H32 0.8702 0.5983 0.2429 0.062 Uiso calc 1 . .
    C C33 0.93381(12) 0.57534(16) 0.16614(7) 0.0399(3) Uani d 1 . .
loop_
    _atom_site_aniso_label
    _atom_site_aniso_U_11
    _atom_site_aniso_U_22
    _atom_site_aniso_U_33
    _atom_site_aniso_U_12
    _atom_site_aniso_U_13
    _atom_site_aniso_U_23
    F1 0.0836(10) 0.1401(15) 0.1255(13) 0.0590(10) 0.0234(9) -0.0066(11)
    F2 0.1023(10) 0.0606(8) 0.1199(12) 0.0165(7) 0.0365(9) 0.0358(7)
    O1 0.0647(8) 0.0607(8) 0.0624(8) 0.0027(6) 0.0259(6) 0.0170(6)
    O2 0.0497(7) 0.0612(7) 0.0390(6) 0.0094(5) 0.0141(5) 0.0031(5)
    N1 0.0406(7) 0.0391(7) 0.0500(7) 0.0036(5) 0.0127(6) -0.0004(6)
    N2 0.0352(7) 0.0518(8) 0.0534(8) 0.0014(6) 0.0169(6) 0.0000(6)
    C1 0.0533(10) 0.0548(10) 0.0576(11) 0.0060(8) 0.0059(8) 0.0008(8)
    C2 0.0567(12) 0.0838(15) 0.0681(13) 0.0105(11) 0.0127(10) -0.0012(11)
    C3 0.0564(12) 0.0861(16) 0.0771(15) 0.0250(11) 0.0040(11) -0.0130(12)
    C4 0.0725(14) 0.0603(13) 0.0888(16) 0.0262(11) -0.0034(12) 0.0028(11)
    C5 0.0590(11) 0.0476(10) 0.0704(12) 0.0051(9) 0.0048(9) 0.0062(9)
    C6 0.0427(8) 0.0398(8) 0.0538(9) 0.0012(7) -0.0011(7) -0.0036(7)
    C7 0.0421(8) 0.0341(8) 0.0542(9) -0.0016(6) 0.0035(7) -0.0007(7)
    C8 0.0502(9) 0.0526(10) 0.0488(9) 0.0065(8) -0.0017(7) 0.0067(8)
    C9 0.0538(10) 0.0495(9) 0.0444(9) 0.0028(8) 0.0054(7) 0.0051(7)
    C10 0.0428(8) 0.0335(7) 0.0479(9) -0.0024(6) 0.0055(7) 0.0022(6)
    C11 0.0464(9) 0.0381(8) 0.0457(9) 0.0027(7) -0.0022(7) -0.0012(7)
    C12 0.0501(9) 0.0391(8) 0.0445(9) 0.0023(7) 0.0027(7) -0.0037(7)
    C13 0.0411(8) 0.0418(8) 0.0437(8) -0.0059(6) 0.0065(6) 0.0008(7)
    C14 0.0335(7) 0.0415(8) 0.0369(7) -0.0009(6) 0.0083(6) -0.0002(6)
    C15 0.0329(7) 0.0515(9) 0.0352(7) 0.0002(6) 0.0075(6) -0.0035(6)
    C16 0.0377(8) 0.0491(9) 0.0464(9) 0.0063(7) 0.0086(6) -0.0045(7)
    C17 0.0613(12) 0.0610(12) 0.0785(14) 0.0111(9) 0.0248(10) -0.0178(10)
    C18 0.081(2) 0.0434(17) 0.059(2) 0.0007(14) 0.0238(18) -0.0071(13)
    C18' 0.081(2) 0.0434(17) 0.059(2) 0.0007(14) 0.0238(18) -0.0071(13)
    C19 0.0568(10) 0.0402(9) 0.0761(13) -0.0026(8) 0.0127(9) -0.0041(8)
    C20 0.0360(7) 0.0383(8) 0.0361(7) 0.0008(6) 0.0100(6) 0.0007(6)
    C21 0.0337(7) 0.0528(9) 0.0453(8) 0.0018(7) 0.0096(6) -0.0011(7)
    C22 0.0433(9) 0.0679(12) 0.0514(10) -0.0011(8) 0.0159(7) -0.0054(8)
    C23 0.0537(11) 0.0800(14) 0.0789(14) -0.0079(10) 0.0350(10) -0.0065(11)
    C24 0.0433(10) 0.0815(15) 0.0966(17) -0.0167(10) 0.0188(11) -0.0200(13)
    C25 0.0536(12) 0.114(2) 0.0702(14) -0.0231(13) 0.0027(10) -0.0201(13)
    C26 0.0494(10) 0.1077(18) 0.0503(11) -0.0186(11) 0.0077(8) -0.0067(11)
    C27 0.0398(8) 0.0361(7) 0.0433(8) 0.0023(6) 0.0151(6) 0.0034(6)
    C28 0.0390(8) 0.0403(8) 0.0528(9) -0.0031(6) 0.0062(7) 0.0032(7)
    C29 0.0388(9) 0.0633(12) 0.0782(13) 0.0002(8) 0.0025(9) 0.0065(10)
    C30 0.0536(11) 0.0810(15) 0.0715(14) -0.0087(10) -0.0167(10) 0.0174(11)
    C31 0.0689(13) 0.0795(14) 0.0469(10) -0.0198(11) -0.0051(9) 0.0107(9)
    C32 0.0521(10) 0.0615(11) 0.0420(9) -0.0122(8) 0.0061(7) 0.0022(8)
    C33 0.0369(7) 0.0389(8) 0.0441(8) -0.0050(6) 0.0069(6) 0.0019(6)
_geom_special_details
;
 All esds (except the esd in the dihedral angle between two l.s. planes)
 are estimated using the full covariance matrix.  The cell esds are taken
 into account individually in the estimation of esds in distances, angles
 and torsion angles; correlations between esds in cell parameters are only
 used when they are defined by crystal symmetry.  An approximate (isotropic)
 treatment of cell esds is used for estimating esds involving l.s. planes.
;
loop_
    _geom_bond_atom_site_label_1
    _geom_bond_atom_site_label_2
    _geom_bond_site_symmetry_2
    _geom_bond_distance
    _geom_bond_publ_flag
    F1 C3 . 1.354(2) ?
    F2 C5 . 1.352(2) ?
    O1 C13 . 1.2096(19) ?
    O2 C27 . 1.2211(19) ?
    N1 C19 . 1.464(2) ?
    N1 C20 . 1.4655(19) ?
    N1 C16 . 1.478(2) ?
    N2 C27 . 1.349(2) ?
    N2 C28 . 1.403(2) ?
    N2 H2 . 0.8600 ?
    C1 C2 . 1.382(3) ?
    C1 C6 . 1.387(3) ?
    C1 H1 . 0.9300 ?
    C2 C3 . 1.365(3) ?
    C2 H2A . 0.9300 ?
    C3 C4 . 1.362(3) ?
    C4 C5 . 1.374(3) ?
    C4 H4 . 0.9300 ?
    C5 C6 . 1.383(2) ?
    C6 C7 . 1.491(2) ?
    C7 C12 . 1.391(2) ?
    C7 C8 . 1.392(2) ?
    C8 C9 . 1.373(2) ?
    C8 H8 . 0.9300 ?
    C9 C10 . 1.393(2) ?
    C9 H9 . 0.9300 ?
    C10 C11 . 1.385(2) ?
    C10 C13 . 1.499(2) ?
    C11 C12 . 1.385(2) ?
    C11 H11 . 0.9300 ?
    C12 H12 . 0.9300 ?
    C13 C14 . 1.522(2) ?
    C14 C15 . 1.534(2) ?
    C14 C20 . 1.561(2) ?
    C14 H14 . 0.9800 ?
    C15 C21 . 1.508(2) ?
    C15 C16 . 1.526(2) ?
    C15 H15 . 0.9800 ?
    C16 C17 . 1.527(2) ?
    C16 H16 . 0.9800 ?
    C17 C18' . 1.446(4) ?
    C17 C18 . 1.534(5) ?
    C17 H17A . 0.9700 ?
    C17 H17B . 0.9700 ?
    C17 H17C . 0.9700 ?
    C17 H17D . 0.9700 ?
    C18 C19 . 1.457(5) ?
    C18 H18A . 0.9700 ?
    C18 H18B . 0.9700 ?
    C18' C19 . 1.552(4) ?
    C18' H18C . 0.9700 ?
    C18' H18D . 0.9700 ?
    C19 H19A . 0.9700 ?
    C19 H19B . 0.9700 ?
    C19 H19C . 0.9700 ?
    C19 H19D . 0.9700 ?
    C20 C33 . 1.518(2) ?
    C20 C27 . 1.549(2) ?
    C21 C22 . 1.380(2) ?
    C21 C26 . 1.383(3) ?
    C22 C23 . 1.390(3) ?
    C22 H22 . 0.9300 ?
    C23 C24 . 1.361(3) ?
    C23 H23 . 0.9300 ?
    C24 C25 . 1.367(3) ?
    C24 H24 . 0.9300 ?
    C25 C26 . 1.379(3) ?
    C25 H25 . 0.9300 ?
    C26 H26 . 0.9300 ?
    C28 C29 . 1.378(2) ?
    C28 C33 . 1.388(2) ?
    C29 C30 . 1.383(3) ?
    C29 H29 . 0.9300 ?
    C30 C31 . 1.376(3) ?
    C30 H30 . 0.9300 ?
    C31 C32 . 1.385(3) ?
    C31 H31 . 0.9300 ?
    C32 C33 . 1.381(2) ?
    C32 H32 . 0.9300 ?
loop_
    _geom_angle_atom_site_label_1
    _geom_angle_atom_site_label_2
    _geom_angle_atom_site_label_3
    _geom_angle_site_symmetry_1
    _geom_angle_site_symmetry_3
    _geom_angle
    _geom_angle_publ_flag
    C19 N1 C20 . . 119.52(13) ?
    C19 N1 C16 . . 110.16(13) ?
    C20 N1 C16 . . 110.51(12) ?
    C27 N2 C28 . . 111.48(13) ?
    C27 N2 H2 . . 124.3 ?
    C28 N2 H2 . . 124.3 ?
    C2 C1 C6 . . 122.21(19) ?
    C2 C1 H1 . . 118.9 ?
    C6 C1 H1 . . 118.9 ?
    C3 C2 C1 . . 118.2(2) ?
    C3 C2 H2A . . 120.9 ?
    C1 C2 H2A . . 120.9 ?
    F1 C3 C4 . . 118.6(2) ?
    F1 C3 C2 . . 118.8(2) ?
    C4 C3 C2 . . 122.7(2) ?
    C3 C4 C5 . . 117.2(2) ?
    C3 C4 H4 . . 121.4 ?
    C5 C4 H4 . . 121.4 ?
    F2 C5 C4 . . 117.51(18) ?
    F2 C5 C6 . . 118.67(18) ?
    C4 C5 C6 . . 123.8(2) ?
    C5 C6 C1 . . 115.88(17) ?
    C5 C6 C7 . . 122.52(17) ?
    C1 C6 C7 . . 121.59(15) ?
    C12 C7 C8 . . 118.18(16) ?
    C12 C7 C6 . . 120.24(16) ?
    C8 C7 C6 . . 121.57(15) ?
    C9 C8 C7 . . 121.07(16) ?
    C9 C8 H8 . . 119.5 ?
    C7 C8 H8 . . 119.5 ?
    C8 C9 C10 . . 120.65(16) ?
    C8 C9 H9 . . 119.7 ?
    C10 C9 H9 . . 119.7 ?
    C11 C10 C9 . . 118.73(15) ?
    C11 C10 C13 . . 123.87(14) ?
    C9 C10 C13 . . 117.40(15) ?
    C12 C11 C10 . . 120.51(15) ?
    C12 C11 H11 . . 119.7 ?
    C10 C11 H11 . . 119.7 ?
    C11 C12 C7 . . 120.86(16) ?
    C11 C12 H12 . . 119.6 ?
    C7 C12 H12 . . 119.6 ?
    O1 C13 C10 . . 119.98(15) ?
    O1 C13 C14 . . 120.52(15) ?
    C10 C13 C14 . . 119.42(13) ?
    C13 C14 C15 . . 113.52(13) ?
    C13 C14 C20 . . 113.61(12) ?
    C15 C14 C20 . . 102.61(12) ?
    C13 C14 H14 . . 108.9 ?
    C15 C14 H14 . . 108.9 ?
    C20 C14 H14 . . 108.9 ?
    C21 C15 C16 . . 114.09(13) ?
    C21 C15 C14 . . 116.62(13) ?
    C16 C15 C14 . . 102.18(12) ?
    C21 C15 H15 . . 107.8 ?
    C16 C15 H15 . . 107.8 ?
    C14 C15 H15 . . 107.8 ?
    N1 C16 C15 . . 105.67(12) ?
    N1 C16 C17 . . 105.33(14) ?
    C15 C16 C17 . . 117.11(15) ?
    N1 C16 H16 . . 109.5 ?
    C15 C16 H16 . . 109.5 ?
    C17 C16 H16 . . 109.5 ?
    C18' C17 C16 . . 106.51(19) ?
    C16 C17 C18 . . 104.8(2) ?
    C16 C17 H17A . . 110.8 ?
    C18 C17 H17A . . 110.8 ?
    C16 C17 H17B . . 110.8 ?
    C18 C17 H17B . . 110.8 ?
    H17A C17 H17B . . 108.9 ?
    C18' C17 H17C . . 110.4 ?
    C16 C17 H17C . . 110.4 ?
    C18' C17 H17D . . 110.4 ?
    C16 C17 H17D . . 110.4 ?
    H17C C17 H17D . . 108.6 ?
    C19 C18 C17 . . 106.0(3) ?
    C19 C18 H18A . . 110.5 ?
    C17 C18 H18A . . 110.5 ?
    C19 C18 H18B . . 110.5 ?
    C17 C18 H18B . . 110.5 ?
    H18A C18 H18B . . 108.7 ?
    C17 C18' C19 . . 105.6(2) ?
    C17 C18' H18C . . 110.6 ?
    C19 C18' H18C . . 110.6 ?
    C17 C18' H18D . . 110.6 ?
    C19 C18' H18D . . 110.6 ?
    H18C C18' H18D . . 108.8 ?
    C18 C19 N1 . . 106.5(2) ?
    N1 C19 C18' . . 103.87(18) ?
    C18 C19 H19A . . 110.4 ?
    N1 C19 H19A . . 110.4 ?
    C18 C19 H19B . . 110.4 ?
    N1 C19 H19B . . 110.4 ?
    H19A C19 H19B . . 108.6 ?
    N1 C19 H19C . . 111.0 ?
    C18' C19 H19C . . 111.0 ?
    N1 C19 H19D . . 111.0 ?
    C18' C19 H19D . . 111.0 ?
    H19C C19 H19D . . 109.0 ?
    N1 C20 C33 . . 118.78(13) ?
    N1 C20 C27 . . 108.89(12) ?
    C33 C20 C27 . . 101.75(12) ?
    N1 C20 C14 . . 103.27(11) ?
    C33 C20 C14 . . 113.37(12) ?
    C27 C20 C14 . . 110.84(12) ?
    C22 C21 C26 . . 117.80(16) ?
    C22 C21 C15 . . 120.53(15) ?
    C26 C21 C15 . . 121.62(15) ?
    C21 C22 C23 . . 120.75(18) ?
    C21 C22 H22 . . 119.6 ?
    C23 C22 H22 . . 119.6 ?
    C24 C23 C22 . . 120.42(19) ?
    C24 C23 H23 . . 119.8 ?
    C22 C23 H23 . . 119.8 ?
    C23 C24 C25 . . 119.61(19) ?
    C23 C24 H24 . . 120.2 ?
    C25 C24 H24 . . 120.2 ?
    C24 C25 C26 . . 120.3(2) ?
    C24 C25 H25 . . 119.9 ?
    C26 C25 H25 . . 119.9 ?
    C25 C26 C21 . . 121.12(19) ?
    C25 C26 H26 . . 119.4 ?
    C21 C26 H26 . . 119.4 ?
    O2 C27 N2 . . 126.71(14) ?
    O2 C27 C20 . . 125.07(14) ?
    N2 C27 C20 . . 108.22(13) ?
    C29 C28 C33 . . 121.90(17) ?
    C29 C28 N2 . . 127.86(16) ?
    C33 C28 N2 . . 110.23(14) ?
    C28 C29 C30 . . 117.55(19) ?
    C28 C29 H29 . . 121.2 ?
    C30 C29 H29 . . 121.2 ?
    C31 C30 C29 . . 121.45(18) ?
    C31 C30 H30 . . 119.3 ?
    C29 C30 H30 . . 119.3 ?
    C30 C31 C32 . . 120.43(19) ?
    C30 C31 H31 . . 119.8 ?
    C32 C31 H31 . . 119.8 ?
    C33 C32 C31 . . 119.01(18) ?
    C33 C32 H32 . . 120.5 ?
    C31 C32 H32 . . 120.5 ?
    C32 C33 C28 . . 119.65(15) ?
    C32 C33 C20 . . 132.10(15) ?
    C28 C33 C20 . . 108.17(13) ?
loop_
    _geom_torsion_atom_site_label_1
    _geom_torsion_atom_site_label_2
    _geom_torsion_atom_site_label_3
    _geom_torsion_atom_site_label_4
    _geom_torsion_site_symmetry_1
    _geom_torsion_site_symmetry_2
    _geom_torsion_site_symmetry_3
    _geom_torsion_site_symmetry_4
    _geom_torsion
    _geom_torsion_publ_flag
    C6 C1 C2 C3 . . . . 0.9(3) ?
    C1 C2 C3 F1 . . . . 179.5(2) ?
    C1 C2 C3 C4 . . . . -0.9(4) ?
    F1 C3 C4 C5 . . . . 179.6(2) ?
    C2 C3 C4 C5 . . . . -0.1(4) ?
    C3 C4 C5 F2 . . . . -179.8(2) ?
    C3 C4 C5 C6 . . . . 1.0(3) ?
    F2 C5 C6 C1 . . . . 179.88(18) ?
    C4 C5 C6 C1 . . . . -1.0(3) ?
    F2 C5 C6 C7 . . . . 0.5(3) ?
    C4 C5 C6 C7 . . . . 179.63(19) ?
    C2 C1 C6 C5 . . . . 0.0(3) ?
    C2 C1 C6 C7 . . . . 179.36(18) ?
    C5 C6 C7 C12 . . . . -136.73(18) ?
    C1 C6 C7 C12 . . . . 43.9(2) ?
    C5 C6 C7 C8 . . . . 44.6(2) ?
    C1 C6 C7 C8 . . . . -134.78(19) ?
    C12 C7 C8 C9 . . . . 0.0(3) ?
    C6 C7 C8 C9 . . . . 178.73(16) ?
    C7 C8 C9 C10 . . . . -0.8(3) ?
    C8 C9 C10 C11 . . . . 0.9(3) ?
    C8 C9 C10 C13 . . . . -178.25(16) ?
    C9 C10 C11 C12 . . . . -0.2(2) ?
    C13 C10 C11 C12 . . . . 178.90(15) ?
    C10 C11 C12 C7 . . . . -0.6(2) ?
    C8 C7 C12 C11 . . . . 0.7(2) ?
    C6 C7 C12 C11 . . . . -178.04(15) ?
    C11 C10 C13 O1 . . . . 143.39(17) ?
    C9 C10 C13 O1 . . . . -37.5(2) ?
    C11 C10 C13 C14 . . . . -39.9(2) ?
    C9 C10 C13 C14 . . . . 139.20(15) ?
    O1 C13 C14 C15 . . . . 3.2(2) ?
    C10 C13 C14 C15 . . . . -173.45(13) ?
    O1 C13 C14 C20 . . . . 119.99(17) ?
    C10 C13 C14 C20 . . . . -56.69(18) ?
    C13 C14 C15 C21 . . . . -72.60(17) ?
    C20 C14 C15 C21 . . . . 164.38(13) ?
    C13 C14 C15 C16 . . . . 162.29(12) ?
    C20 C14 C15 C16 . . . . 39.26(14) ?
    C19 N1 C16 C15 . . . . -125.74(14) ?
    C20 N1 C16 C15 . . . . 8.51(16) ?
    C19 N1 C16 C17 . . . . -1.15(19) ?
    C20 N1 C16 C17 . . . . 133.09(15) ?
    C21 C15 C16 N1 . . . . -156.70(13) ?
    C14 C15 C16 N1 . . . . -29.93(15) ?
    C21 C15 C16 C17 . . . . 86.42(18) ?
    C14 C15 C16 C17 . . . . -146.81(15) ?
    N1 C16 C17 C18' . . . . 19.2(3) ?
    C15 C16 C17 C18' . . . . 136.3(2) ?
    N1 C16 C17 C18 . . . . -14.8(3) ?
    C15 C16 C17 C18 . . . . 102.3(3) ?
    C16 C17 C18 C19 . . . . 25.7(4) ?
    C16 C17 C18' C19 . . . . -28.9(3) ?
    C17 C18 C19 N1 . . . . -26.6(4) ?
    C20 N1 C19 C18 . . . . -111.9(3) ?
    C16 N1 C19 C18 . . . . 17.6(3) ?
    C20 N1 C19 C18' . . . . -145.4(2) ?
    C16 N1 C19 C18' . . . . -15.8(2) ?
    C17 C18' C19 N1 . . . . 27.8(3) ?
    C19 N1 C20 C33 . . . . 19.1(2) ?
    C16 N1 C20 C33 . . . . -110.25(15) ?
    C19 N1 C20 C27 . . . . -96.55(17) ?
    C16 N1 C20 C27 . . . . 134.06(13) ?
    C19 N1 C20 C14 . . . . 145.62(14) ?
    C16 N1 C20 C14 . . . . 16.22(15) ?
    C13 C14 C20 N1 . . . . -157.37(12) ?
    C15 C14 C20 N1 . . . . -34.41(14) ?
    C13 C14 C20 C33 . . . . -27.52(17) ?
    C15 C14 C20 C33 . . . . 95.44(14) ?
    C13 C14 C20 C27 . . . . 86.17(15) ?
    C15 C14 C20 C27 . . . . -150.87(12) ?
    C16 C15 C21 C22 . . . . -111.32(18) ?
    C14 C15 C21 C22 . . . . 129.83(17) ?
    C16 C15 C21 C26 . . . . 66.1(2) ?
    C14 C15 C21 C26 . . . . -52.7(2) ?
    C26 C21 C22 C23 . . . . -0.5(3) ?
    C15 C21 C22 C23 . . . . 177.01(18) ?
    C21 C22 C23 C24 . . . . 0.2(3) ?
    C22 C23 C24 C25 . . . . -0.2(4) ?
    C23 C24 C25 C26 . . . . 0.6(4) ?
    C24 C25 C26 C21 . . . . -1.0(4) ?
    C22 C21 C26 C25 . . . . 0.9(3) ?
    C15 C21 C26 C25 . . . . -176.6(2) ?
    C28 N2 C27 O2 . . . . -175.97(15) ?
    C28 N2 C27 C20 . . . . 3.84(17) ?
    N1 C20 C27 O2 . . . . -56.15(19) ?
    C33 C20 C27 O2 . . . . 177.63(15) ?
    C14 C20 C27 O2 . . . . 56.79(19) ?
    N1 C20 C27 N2 . . . . 124.03(13) ?
    C33 C20 C27 N2 . . . . -2.19(16) ?
    C14 C20 C27 N2 . . . . -123.03(13) ?
    C27 N2 C28 C29 . . . . 175.07(17) ?
    C27 N2 C28 C33 . . . . -4.09(19) ?
    C33 C28 C29 C30 . . . . 0.4(3) ?
    N2 C28 C29 C30 . . . . -178.66(18) ?
    C28 C29 C30 C31 . . . . -0.9(3) ?
    C29 C30 C31 C32 . . . . 0.6(3) ?
    C30 C31 C32 C33 . . . . 0.3(3) ?
    C31 C32 C33 C28 . . . . -0.9(3) ?
    C31 C32 C33 C20 . . . . 175.64(17) ?
    C29 C28 C33 C32 . . . . 0.5(3) ?
    N2 C28 C33 C32 . . . . 179.70(15) ?
    C29 C28 C33 C20 . . . . -176.78(16) ?
    N2 C28 C33 C20 . . . . 2.44(18) ?
    N1 C20 C33 C32 . . . . 63.6(2) ?
    C27 C20 C33 C32 . . . . -176.98(17) ?
    C14 C20 C33 C32 . . . . -57.9(2) ?
    N1 C20 C33 C28 . . . . -119.62(15) ?
    C27 C20 C33 C28 . . . . -0.18(16) ?
    C14 C20 C33 C28 . . . . 118.87(14) ?
loop_
    _geom_hbond_atom_site_label_D
    _geom_hbond_atom_site_label_H
    _geom_hbond_atom_site_label_A
    _geom_hbond_site_symmetry_A
    _geom_hbond_distance_DH
    _geom_hbond_distance_HA
    _geom_hbond_distance_DA
    _geom_hbond_angle_DHA
    N2 H2 O2 3_765 0.86 2.06 2.854(2) 154
    C18 H18B O1 2_655 0.97 2.36 3.175(6) 141
    C19 H19C Cg 1_565 0.97 2.91 3.659(2) 135
_shelx_hkl_file
;
   1   0   0   -0.02    0.06
  -1   0   0    0.03    0.06
   1   0   0    0.09    0.05
  -2   0   0    2.57    0.24
   2   0   0    2.77    0.29
   2   0   0    3.06    0.28
   2   0   0    2.50    0.21
   3   0   0    0.01    0.24
  -3   0   0   -0.09    0.20
   3   0   0    0.22    0.16
   3   0   0   -0.20    0.22
   4   0   0  135.99    2.61
   4   0   0  135.39    3.05
  -4   0   0  131.34    2.91
   4   0   0  131.99    3.16
   5   0   0    0.41    0.23
   5   0   0    0.21    0.32
  -5   0   0   -0.10    0.25
   5   0   0    0.00    0.31
   6   0   0  137.14    3.42
   6   0   0  138.91    2.82
  -6   0   0  138.87    3.31
   6   0   0  139.66    3.62
   7   0   0    0.24    0.41
   7   0   0    0.44    0.39
  -7   0   0    0.06    0.24
  -7   0   0    0.21    0.38
  -8   0   0    0.92    0.32
   8   0   0    0.79    0.54
  -8   0   0    1.12    0.49
   8   0   0    1.48    0.64
   9   0   0    0.97    0.61
  -9   0   0    0.78    0.55
   9   0   0    0.18    0.64
  10   0   0    7.20    1.01
 -10   0   0    5.63    0.88
  10   0   0    7.00    1.08
 -11   0   0    0.51    0.56
  11   0   0   -0.65    0.66
  11   0   0    0.74    0.76
  12   0   0   29.34    2.00
  12   0   0   25.85    1.99
 -12   0   0   25.98    1.74
 -13   0   0   -0.80    0.61
  13   0   0    0.00    0.72
  13   0   0   -0.88    0.69
 -14   0   0    9.12    1.34
  14   0   0    8.78    1.44
  14   0   0   10.41    1.64
  15   0   0    0.22    0.90
 -15   0   0   -1.36    0.68
  16   0   0    0.38    0.39
   0   1   0   -3.97    0.15
   0  -1   0   -3.43    0.14
   0  -1   0   -3.68    0.16
   0   1   0   -3.96    0.15
  -1  -1   0   66.52    1.46
   1   1   0   67.14    1.52
   1  -1   0   70.52    1.57
   1  -1   0   69.05    1.39
  -1   1   0   69.32    1.46
   1   1   0   68.02    1.52
  -1   1   0   69.10    1.56
  -2   1   0  646.68   11.35
  -2  -1   0  650.49   11.23
   2   1   0  670.97   11.85
   2   1   0  652.40   11.45
   2  -1   0  625.14   11.90
   2  -1   0  634.69   11.92
   2   1   0  634.21   11.86
   2  -1   0  652.57   11.28
   3  -1   0   76.63    1.98
  -3  -1   0   74.64    1.71
   3   1   0   76.50    1.79
   3   1   0   75.90    1.90
   3   1   0   79.32    1.97
  -3   1   0   78.27    1.81
   3  -1   0   75.73    1.99
   3  -1   0   79.25    1.54
   4   1   0   98.28    2.33
   4  -1   0  101.38    1.94
   4   1   0   99.00    2.52
  -4   1   0  101.61    2.33
   4  -1   0   96.12    2.51
   4   1   0   98.20    2.43
  -4  -1   0  100.92    2.18
   4  -1   0   97.85    2.58
   5   1   0  125.31    3.18
  -5  -1   0  127.58    2.70
  -5   1   0  123.37    2.92
   5  -1   0  127.66    3.27
   5  -1   0  130.35    2.46
   5   1   0  125.71    2.98
   5  -1   0  123.28    3.16
   6  -1   0  307.75    5.34
  -6  -1   0  292.69    5.61
  -6  -1   0  297.96    6.10
   6  -1   0  291.95    6.49
   6   1   0  291.41    6.13
  -6   1   0  290.44    5.96
   6  -1   0  288.45    6.34
   6   1   0  289.40    6.41
  -7  -1   0    5.56    0.71
   7  -1   0    5.40    0.80
  -7   1   0    4.79    0.65
   7   1   0    5.64    0.77
  -7  -1   0    5.60    0.52
   7  -1   0    5.09    0.77
   7   1   0    6.54    0.72
   7  -1   0    6.05    0.48
   8  -1   0   45.26    1.98
  -8  -1   0   44.29    1.84
   8  -1   0   45.28    2.09
  -8  -1   0   42.54    1.45
   8   1   0   46.89    1.85
   8   1   0   42.18    1.97
  -8   1   0   42.19    1.75
  -9   1   0   25.47    1.44
   9   1   0   27.92    1.71
   9  -1   0   28.72    1.67
  -9  -1   0   28.87    1.58
   9   1   0   28.06    1.54
   9  -1   0   28.87    1.83
 -10  -1   0   57.68    2.33
 -10   1   0   52.69    2.18
  10  -1   0   59.01    2.51
  10   1   0   53.48    2.26
  10   1   0   54.27    2.47
  10  -1   0   53.71    2.52
  11  -1   0   57.53    2.67
 -11  -1   0   58.85    2.51
  11  -1   0   56.33    2.80
  11   1   0   64.71    2.67
 -11   1   0   56.21    2.37
  11   1   0   63.14    2.79
 -12  -1   0   76.08    3.02
  12   1   0   79.60    3.10
 -12   1   0   76.10    2.92
  12   1   0   76.16    3.29
  12  -1   0   77.20    3.17
  12  -1   0   80.93    3.49
  13  -1   0    8.53    1.39
  13   1   0    8.15    1.41
 -13  -1   0    4.66    1.09
 -13   1   0    7.32    1.16
  13  -1   0    6.63    1.39
  14  -1   0    3.49    1.15
 -14   1   0    5.16    1.10
 -14  -1   0    5.10    1.11
  14  -1   0    5.00    1.31
  14   1   0    5.01    1.23
  15  -1   0    4.17    1.32
 -15  -1   0    5.05    1.18
  15   1   0    3.91    1.22
  16   1   0   -0.27    0.32
   0  -2   0 3410.01   63.16
   0   2   0 3255.64   60.07
   0   2   0 3330.82   57.55
   0  -2   0 3493.79   60.69
   1   2   0  498.47    9.10
  -1  -2   0  505.22    9.26
   1  -2   0  501.81    9.39
  -1  -2   0  483.32    8.95
   1   2   0  505.52    9.38
  -1   2   0  517.04    9.07
   1  -2   0  505.38    8.88
  -1   2   0  509.16    9.44
  -2  -2   0  872.75   15.68
   2   2   0  863.19   15.26
  -2  -2   0  850.57   15.00
  -2   2   0  859.36   15.12
   2  -2   0  861.94   14.84
  -2   2   0  866.75   15.86
   2  -2   0  862.61   15.85
   2   2   0  850.93   15.75
  -3  -2   0 1310.16   22.80
   3   2   0 1287.85   24.03
   3   2   0 1354.57   23.25
   3  -2   0 1325.88   24.18
   3   2   0 1324.86   23.87
  -3   2   0 1327.31   24.17
   3  -2   0 1320.85   22.60
  -3   2   0 1347.04   23.06
  -4  -2   0   26.10    1.03
   4  -2   0   24.04    1.19
   4   2   0   23.85    1.13
   4   2   0   24.70    1.07
   4   2   0   25.37    0.92
  -4   2   0   24.65    1.01
   4  -2   0   25.99    0.77
  -4   2   0   24.90    1.14
   5   2   0  685.04   13.41
  -5   2   0  713.68   13.63
  -5  -2   0  694.54   12.55
  -5   2   0  692.19   12.75
   5   2   0  702.58   13.01
   5  -2   0  719.42   12.15
   5   2   0  718.58   13.09
   5  -2   0  679.97   13.51
  -6  -2   0  196.11    4.17
   6   2   0  188.90    4.52
   6  -2   0  196.45    4.76
   6  -2   0  201.69    3.67
  -6   2   0  197.17    4.35
   6   2   0  199.25    4.33
   6   2   0  190.47    4.62
   6  -2   0  198.91    4.84
   7   2   0    1.82    0.59
   7  -2   0    2.15    0.30
  -7  -2   0    2.15    0.47
  -7   2   0    1.44    0.50
   7   2   0    1.84    0.56
   7  -2   0    1.49    0.58
   7  -2   0    1.46    0.57
   7   2   0    2.60    0.54
   8   2   0    5.66    0.87
  -8   2   0    5.07    0.74
   8  -2   0    4.53    0.88
   8  -2   0    6.82    0.92
  -8  -2   0    5.37    0.81
  -8  -2   0    5.43    0.64
   8   2   0    6.76    0.78
   9  -2   0   40.13    2.08
  -9  -2   0   42.77    1.63
   9   2   0   43.55    1.84
  -9  -2   0   43.58    1.95
  -9   2   0   42.67    1.84
   9  -2   0   42.98    2.14
   9   2   0   40.53    2.03
 -10  -2   0   16.33    1.30
  10   2   0   12.74    1.20
  10   2   0   16.36    1.49
  10  -2   0   16.92    1.47
 -10   2   0   13.55    1.19
  10  -2   0   14.59    1.52
  11  -2   0   16.91    1.70
 -11  -2   0   21.80    1.57
  11   2   0   22.84    1.72
 -11   2   0   21.41    1.51
  11  -2   0   20.04    1.76
 -12   2   0    4.01    0.89
  12  -2   0    3.49    1.12
 -12  -2   0    3.88    0.93
  12   2   0    2.99    0.98
  13   2   0    0.17    0.73
 -13  -2   0    0.05    0.76
 -13   2   0   -0.23    0.63
 -13   2   0    0.54    0.89
  13  -2   0   -0.33    0.86
 -14  -2   0    2.78    0.99
 -14   2   0    2.00    1.01
  14   2   0    3.68    1.08
  14  -2   0    2.50    1.15
 -15  -2   0    7.64    1.49
  15   2   0    9.85    1.67
 -15   2   0    7.25    1.40
  15  -2   0    9.41    1.64
 -16  -2   0    8.22    1.50
  16  -2   0   11.43    1.60
   0   3   0    0.09    0.36
   0  -3   0   -0.17    0.30
   0  -3   0    0.08    0.30
   0   3   0    0.32    0.36
  -1   3   0 1320.62   23.47
   1   3   0 1274.14   22.56
  -1   3   0 1293.88   22.51
   1  -3   0 1300.91   22.18
   1  -3   0 1306.73   23.37
   1   3   0 1278.22   23.34
  -1  -3   0 1276.19   23.16
  -1  -3   0 1237.75   22.24
  -2  -3   0  900.40   16.47
  -2   3   0  947.31   17.40
   2  -3   0  944.39   16.31
  -2  -3   0  940.27   16.98
   2  -3   0  933.32   17.35
   2   3   0  948.74   17.28
   2   3   0  940.68   16.79
  -2   3   0  940.98   16.63
   3   3   0   19.76    1.05
   3   3   0   22.74    1.03
  -3  -3   0   22.33    0.75
   3  -3   0   21.20    0.85
   3  -3   0   21.21    1.14
  -3   3   0   21.15    0.99
  -3   3   0   21.05    1.07
  -3  -3   0   20.93    1.01
  -4  -3   0  303.10    5.93
   4   3   0  292.14    6.12
  -4   3   0  290.61    6.30
   4  -3   0  291.15    5.47
  -4   3   0  288.28    5.85
  -4  -3   0  302.29    5.68
   4  -3   0  286.41    6.30
   4   3   0  297.94    6.14
   5   3   0   32.89    1.40
  -5   3   0   33.72    1.34
   5   3   0   30.65    1.41
   5   3   0   32.22    1.10
   5  -3   0   33.35    1.55
  -5  -3   0   29.50    1.27
  -5   3   0   28.25    1.39
   5  -3   0   30.86    0.99
   6   3   0   18.99    1.18
   6  -3   0   17.20    1.21
   6   3   0   20.29    0.96
  -6   3   0   18.83    1.07
  -6  -3   0   21.15    1.11
  -6   3   0   20.06    1.25
   6   3   0   18.86    1.15
   6  -3   0   20.16    0.75
   7   3   0  235.98    5.04
   7   3   0  231.76    5.47
   7   3   0  225.91    5.52
   7  -3   0  234.36    5.74
  -7   3   0  234.64    5.76
  -7   3   0  231.07    5.18
  -7  -3   0  230.93    5.08
  -8   3   0   10.87    1.17
   8   3   0   10.13    1.06
   8   3   0    9.90    1.09
   8  -3   0   10.93    1.22
  -8   3   0   10.60    0.97
   8   3   0   12.03    0.96
  -8  -3   0   10.27    0.92
   9  -3   0    2.69    0.89
  -9   3   0    2.09    0.74
  -9  -3   0    1.87    0.61
   9   3   0    3.23    0.82
  -9   3   0    2.65    0.70
  10  -3   0   48.74    2.41
 -10  -3   0   43.51    2.17
 -10   3   0   47.66    2.41
  10   3   0   44.21    2.24
 -10  -3   0   44.89    1.88
 -10   3   0   42.40    1.98
 -11   3   0    0.05    0.71
 -11   3   0    0.37    0.61
  11   3   0    1.89    0.81
 -11  -3   0   -0.09    0.63
  11  -3   0    0.31    0.74
 -12   3   0   45.96    2.65
  12  -3   0   45.35    2.65
 -12   3   0   45.27    2.21
  12   3   0   44.56    2.47
 -12  -3   0   42.82    2.34
  13  -3   0    9.74    1.78
 -13  -3   0   10.02    1.44
  13   3   0   10.11    1.55
 -13   3   0   10.15    1.61
 -14   3   0    0.77    0.87
  14  -3   0    2.71    1.18
  14   3   0    0.09    0.86
 -14  -3   0    0.97    0.94
 -15  -3   0    0.98    0.91
  15   3   0    1.06    0.97
 -15   3   0    3.37    1.09
  15  -3   0    3.43    1.22
 -16  -3   0   -1.28    0.84
   0   4   0   78.05    2.21
   0   4   0   76.53    2.17
   0  -4   0   79.48    2.06
   0  -4   0   73.86    2.11
   1   4   0   44.32    1.52
   1   4   0   44.75    1.64
   1  -4   0   45.58    1.51
  -1  -4   0   44.71    1.57
  -1   4   0   45.72    1.57
  -1   4   0   45.63    1.58
  -1  -4   0   45.11    1.35
   1  -4   0   42.94    1.51
   2   4   0   21.96    1.04
  -2   4   0   20.86    1.08
   2  -4   0   18.12    1.08
   2   4   0   20.72    1.14
  -2  -4   0   19.60    0.80
  -2   4   0   19.94    1.06
   2  -4   0   20.15    0.99
  -2  -4   0   19.56    1.04
  -3   4   0    1.22    0.46
   3   4   0    1.60    0.51
  -3   4   0    1.61    0.50
   3  -4   0    2.37    0.57
  -3  -4   0    1.60    0.31
   3  -4   0    3.17    0.44
  -3  -4   0    2.23    0.53
   3   4   0    1.74    0.44
   4  -4   0   50.92    1.95
   4   4   0   49.15    1.75
  -4   4   0   46.93    1.72
  -4  -4   0   51.44    1.34
  -4   4   0   48.27    1.84
  -4  -4   0   48.18    1.78
   4  -4   0   47.29    1.46
   4   4   0   48.91    1.86
   5   4   0  420.54    8.51
   5  -4   0  407.66    7.59
  -5  -4   0  412.63    8.18
   5  -4   0  398.39    8.69
  -5   4   0  398.67    8.67
  -5   4   0  413.30    8.14
  -5  -4   0  419.88    7.82
   5   4   0  409.41    8.45
   6   4   0   13.05    1.16
  -6   4   0   13.23    1.13
   6  -4   0   13.05    0.75
   6   4   0   14.04    1.06
  -6   4   0   12.98    1.03
  -6  -4   0   14.22    0.80
  -6  -4   0   14.32    1.01
   6  -4   0   14.21    1.19
  -7   4   0   63.75    2.55
   7   4   0   67.87    2.50
   7   4   0   65.23    2.38
  -7  -4   0   64.52    2.26
   7  -4   0   62.11    2.55
  -7   4   0   62.07    2.20
  -8  -4   0  120.61    3.36
  -8   4   0  119.29    3.40
  -8   4   0  116.32    3.80
   8   4   0  123.20    3.69
   8  -4   0  116.32    3.81
   8   4   0  104.11    3.48
   9   4   0   68.73    2.78
  -9   4   0   68.15    2.91
  -9   4   0   65.60    2.54
  -9  -4   0   57.23    2.30
   9  -4   0   73.25    2.96
   9   4   0   66.83    2.68
 -10   4   0   11.12    1.44
  10   4   0    9.63    1.33
  10   4   0   11.47    1.31
  10  -4   0   10.89    1.48
 -10  -4   0    9.09    1.04
 -10   4   0   12.60    1.23
  11   4   0   48.66    2.52
 -11  -4   0   55.99    2.65
 -11   4   0   49.84    2.32
 -11   4   0   49.59    2.68
  11  -4   0   53.04    2.80
 -12  -4   0    2.40    0.96
  12   4   0    3.89    1.00
  12  -4   0    6.14    1.37
 -12   4   0    4.50    1.20
  13   4   0    6.78    1.35
 -13  -4   0    7.68    1.34
 -13   4   0    6.48    1.42
  13  -4   0    6.29    1.43
 -14   4   0   19.73    2.15
 -14  -4   0   18.56    1.90
  14   4   0   17.34    1.93
  14  -4   0   20.53    2.15
  15   4   0    0.67    0.80
 -15  -4   0   -0.35    0.92
  15  -4   0    4.01    0.81
 -15   4   0    1.09    0.62
   0   5   0   -0.35    0.38
   0  -5   0   -0.11    0.35
   0   5   0    0.10    0.41
   0  -5   0   -0.18    0.35
   1  -5   0    3.53    0.55
  -1  -5   0    2.90    0.58
  -1  -5   0    3.06    0.51
  -1   5   0    3.07    0.63
   1  -5   0    4.23    0.61
  -1   5   0    5.52    0.74
   1   5   0    2.54    0.65
   1   5   0    4.18    0.65
   2   5   0   15.22    1.02
   2  -5   0   14.21    0.99
  -2   5   0   15.66    1.09
  -2  -5   0   14.37    1.02
  -2   5   0   15.11    1.04
   2   5   0   15.75    1.12
   2  -5   0   16.76    1.14
  -2  -5   0   16.39    0.89
  -3   5   0  100.00    2.95
   3   5   0   99.37    2.99
  -3  -5   0   98.67    2.90
   3  -5   0   98.05    2.60
  -3   5   0   99.68    2.82
   3   5   0   96.14    2.76
  -3  -5   0  104.57    2.35
   3  -5   0   99.81    2.94
  -4   5   0   20.86    1.24
   4   5   0   21.43    1.24
  -4  -5   0   21.20    1.34
   4  -5   0   22.80    1.10
  -4  -5   0   20.35    0.87
  -4   5   0   21.44    1.33
   4  -5   0   22.33    1.43
   4   5   0   18.81    1.30
  -5   5   0   11.07    0.99
  -5   5   0   11.98    1.13
  -5  -5   0   11.56    1.02
   5  -5   0   12.08    0.89
   5  -5   0    8.30    1.05
   5   5   0   11.73    1.16
   5   5   0   10.24    0.95
  -6  -5   0   35.16    1.71
   6   5   0   35.03    1.81
   6  -5   0   31.86    1.82
  -6   5   0   33.53    1.62
  -6   5   0   32.22    1.77
   6   5   0   33.67    1.65
   7   5   0  164.78    4.45
  -7  -5   0  159.52    4.25
   7   5   0  163.16    4.57
  -7   5   0  165.82    4.26
   7  -5   0  166.38    4.75
  -7   5   0  158.94    4.68
  -8   5   0    3.50    0.94
   8   5   0    4.48    0.96
   8   5   0    4.13    0.92
   8  -5   0    4.41    1.07
  -8   5   0    4.09    0.87
  -8  -5   0    4.39    0.82
  -9  -5   0  102.42    3.29
   9  -5   0   98.93    3.71
  -9   5   0  104.82    3.31
   9   5   0   99.32    3.46
  -9   5   0  104.71    3.83
   9   5   0   90.38    3.43
  10   5   0    4.59    1.04
 -10   5   0    5.30    1.17
  10   5   0    5.34    1.05
  10  -5   0    4.31    1.20
 -10  -5   0    3.80    0.91
 -10   5   0    3.92    0.89
  11   5   0    4.62    1.08
  11   5   0   10.22    1.45
 -11   5   0    6.74    1.35
  11  -5   0    6.72    1.40
 -12   5   0   30.67    2.36
  12   5   0   33.41    2.21
 -12  -5   0   33.39    2.23
  12  -5   0   35.89    2.43
  13   5   0    1.27    0.98
  13  -5   0   -0.35    0.86
 -13  -5   0    0.37    0.91
 -13   5   0    1.47    1.02
 -14   5   0    1.16    0.95
 -14  -5   0    1.46    0.96
  14  -5   0    1.85    0.96
  14   5   0    1.89    0.96
  15   5   0    3.95    1.00
   0  -6   0   44.71    1.68
   0  -6   0   44.62    1.82
   0   6   0   43.50    1.91
   0   6   0   40.16    1.77
  -1  -6   0   46.02    1.92
   1  -6   0   48.30    1.85
  -1  -6   0   51.14    1.70
  -1   6   0   48.99    1.96
  -1   6   0   49.01    2.00
   1   6   0   44.67    1.83
   1   6   0   49.70    2.07
   1  -6   0   49.12    1.88
  -2  -6   0   47.94    1.96
  -2   6   0   43.67    1.88
  -2  -6   0   46.15    1.54
   2   6   0   40.95    1.72
   2  -6   0   44.21    1.76
  -2   6   0   41.77    1.85
   2  -6   0   41.66    1.80
   2   6   0   41.21    1.95
   3  -6   0    9.36    1.02
  -3  -6   0    6.96    0.92
  -3   6   0   10.18    1.03
  -3   6   0    8.18    0.94
   3  -6   0   11.20    0.92
   3   6   0    9.36    0.91
   3   6   0    6.99    0.97
   4   6   0    7.47    0.86
  -4   6   0    7.59    0.93
   4  -6   0    8.67    0.86
  -4   6   0    8.04    0.99
  -4  -6   0    7.72    0.96
   4  -6   0    9.45    1.09
   4   6   0    7.30    1.01
   5  -6   0    0.53    0.47
   5   6   0    0.46    0.55
  -5   6   0   -0.38    0.47
  -5  -6   0   -0.30    0.48
   5  -6   0    0.51    0.63
  -5   6   0   -0.62    0.50
   5   6   0    0.29    0.49
  -6   6   0  117.25    3.86
  -6  -6   0  118.72    3.63
   6   6   0  126.49    3.89
  -6   6   0  117.46    3.52
   6   6   0  121.86    3.60
   6  -6   0  124.04    3.93
   7   6   0   -0.03    0.66
  -7   6   0    1.64    0.70
   7  -6   0    0.91    0.82
  -7   6   0    0.26    0.62
  -7  -6   0   -0.11    0.60
   7   6   0    0.55    0.78
   8  -6   0    8.28    1.33
   8   6   0    8.46    1.26
   8   6   0    7.91    1.08
  -8   6   0    6.33    1.03
  -8  -6   0    7.46    1.10
  -8   6   0    6.42    1.13
  -9   6   0   71.23    3.15
   9   6   0   70.23    2.93
   9  -6   0   73.45    3.28
   9   6   0   72.86    3.14
  -9  -6   0   68.33    2.78
 -10   6   0    9.35    1.48
  10   6   0    9.74    1.30
 -10  -6   0    7.70    1.17
  10   6   0   11.03    1.49
  10  -6   0    9.65    1.49
 -11   6   0    2.44    1.11
  11   6   0    1.69    0.89
  11  -6   0    1.89    1.12
  11   6   0    0.59    0.86
 -11  -6   0    3.18    0.92
  12  -6   0    0.64    1.11
  12   6   0    1.88    1.00
 -12   6   0   -0.23    0.74
  13   6   0    8.16    1.46
 -13  -6   0    7.59    1.51
  13  -6   0    7.93    1.54
 -13   6   0    5.66    1.47
 -14   6   0   -0.60    0.48
 -14  -6   0    0.10    1.01
  14   6   0    1.05    0.95
   0  -7   0   -0.19    0.58
   0   7   0    1.58    0.67
   0   7   0   -0.01    0.63
   0  -7   0   -0.13    0.56
   1  -7   0  170.45    4.33
   1  -7   0  172.51    4.45
   1   7   0  174.68    4.46
  -1   7   0  175.70    4.64
  -1   7   0  175.75    4.56
  -1  -7   0  173.79    4.54
   1   7   0  172.09    4.64
   2  -7   0   22.32    1.47
   2   7   0   23.69    1.42
  -2   7   0   24.41    1.55
  -2   7   0   22.64    1.48
   2  -7   0   22.64    1.37
  -2  -7   0   19.87    1.40
   2   7   0   21.75    1.48
   3   7   0    0.54    0.57
  -3   7   0    2.02    0.78
   3   7   0    0.82    0.71
  -3  -7   0    1.33    0.64
  -3   7   0    1.63    0.74
   3  -7   0    1.37    0.72
   3  -7   0    2.22    0.68
   4   7   0    9.93    1.03
  -4  -7   0   10.93    1.21
   4  -7   0   11.31    1.02
   4  -7   0   11.00    1.17
  -4   7   0    9.09    1.16
   4   7   0   10.12    1.21
  -4   7   0    8.06    1.07
  -5   7   0    8.56    1.06
  -5  -7   0    6.56    1.07
   5  -7   0    7.83    0.92
   5   7   0    8.87    1.05
  -5   7   0    6.67    1.13
   5   7   0    6.66    1.15
   5  -7   0    7.55    1.16
  -6   7   0   34.57    1.83
   6   7   0   36.35    1.97
   6  -7   0   32.07    2.02
  -6  -7   0   31.68    1.89
   6   7   0   30.90    2.02
  -6   7   0   31.03    1.96
  -7   7   0    4.47    0.93
   7   7   0    3.72    1.03
  -7  -7   0    4.66    1.00
   7   7   0    5.03    0.97
  -7   7   0    3.48    1.01
   7  -7   0    4.34    1.14
  -8   7   0   56.46    2.81
   8  -7   0   55.86    2.83
   8   7   0   58.23    2.57
   8   7   0   51.25    2.68
  -8  -7   0   54.88    2.56
   9   7   0    4.34    1.01
  -9  -7   0    4.65    1.05
   9  -7   0    3.40    1.09
  -9   7   0    4.57    1.13
   9   7   0    3.24    1.03
  10  -7   0    8.90    1.53
 -10  -7   0    6.13    1.16
  10   7   0    5.79    1.24
 -10   7   0    5.24    1.32
  11   7   0    4.60    1.23
 -11   7   0    9.61    1.63
  11  -7   0    7.26    1.68
 -11  -7   0    5.64    1.20
 -12   7   0    5.05    1.43
  12  -7   0    6.10    1.39
  12   7   0    4.81    1.33
 -13   7   0   20.55    2.19
 -13  -7   0   20.12    2.18
   0  -8   0  126.37    3.88
   0   8   0  125.72    3.96
   0   8   0  133.41    3.87
  -1   8   0   77.31    2.94
   1  -8   0   78.36    2.85
  -1   8   0   80.77    2.87
   1   8   0   73.83    2.74
   1   8   0   79.84    3.03
  -1  -8   0   79.80    2.93
   2   8   0    3.46    0.89
  -2   8   0    3.99    0.90
   2   8   0    4.40    0.87
  -2  -8   0    3.29    0.91
  -2   8   0    5.10    1.01
   2  -8   0    4.06    0.87
   2  -8   0    3.31    0.84
   3   8   0   17.97    1.56
  -3  -8   0   14.94    1.44
   3  -8   0   17.33    1.47
  -3   8   0   12.98    1.35
   3  -8   0   15.51    1.33
  -3   8   0   15.42    1.41
   3   8   0   15.08    1.28
  -4  -8   0   22.95    1.66
   4   8   0   27.52    1.90
   4  -8   0   23.89    1.72
   4  -8   0   26.25    1.60
  -4   8   0   27.79    1.76
  -4   8   0   26.90    1.82
  -5   8   0    1.90    0.81
  -5   8   0    0.26    0.67
  -5  -8   0    0.44    0.64
   5   8   0    0.14    0.75
   5  -8   0    1.19    0.78
  -6   8   0   16.58    1.63
   6   8   0   16.67    1.68
   6  -8   0   17.56    1.67
  -6   8   0   18.50    1.51
  -6  -8   0   19.83    1.67
  -7   8   0    3.63    1.04
  -7  -8   0    1.68    0.91
   7   8   0    1.97    1.00
   7  -8   0    2.97    1.06
   8   8   0    5.91    1.24
  -8   8   0    5.39    1.27
  -8  -8   0    3.01    0.94
   8  -8   0    6.19    1.35
   9  -8   0    0.11    0.91
  -9  -8   0    0.84    0.75
   9   8   0   -0.09    0.76
  -9   8   0    1.25    0.94
  10  -8   0   -0.29    1.08
  10   8   0   -0.17    0.80
 -10  -8   0   -0.91    0.71
 -10   8   0    1.63    1.08
 -11  -8   0    0.30    0.85
  11   8   0    1.75    1.03
 -11   8   0    1.73    1.17
  11  -8   0    0.90    0.92
 -12   8   0    1.83    1.04
   0   9   0    0.70    0.78
   0  -9   0   -0.15    0.61
  -1   9   0   47.58    2.43
   1  -9   0   50.00    2.38
  -1  -9   0   48.43    2.41
   1   9   0   47.69    2.50
  -2  -9   0   19.57    1.69
   2   9   0   22.86    1.76
   2  -9   0   26.27    1.72
  -2   9   0   21.14    1.70
  -3  -9   0    2.06    0.88
   3   9   0    3.62    1.01
   3  -9   0    3.50    0.89
  -3   9   0    2.92    0.91
  -4   9   0    8.53    1.26
   4  -9   0    6.03    1.04
   4   9   0    9.84    1.38
  -4  -9   0    6.66    1.21
   4  -9   0    8.62    1.26
   5  -9   0    8.83    1.36
  -5   9   0   13.44    1.56
  -5   9   0   13.92    1.50
  -5  -9   0   12.43    1.47
   5   9   0   14.74    1.70
  -6   9   0   16.17    1.77
  -6  -9   0   16.28    1.64
   6   9   0   16.36    1.77
   6  -9   0   16.38    1.71
  -7  -9   0   25.50    2.00
  -7   9   0   28.43    2.17
   7  -9   0   28.74    2.15
   7   9   0   24.78    2.04
  -8  -9   0    6.39    1.27
   8   9   0    6.06    1.43
   8  -9   0    6.57    1.46
  -8   9   0    7.08    1.47
   9   9   0   -0.06    0.88
  -9   9   0    0.77    0.96
  -9  -9   0   -1.52    0.75
   9  -9   0    1.37    1.08
  10  -9   0    2.53    0.99
 -10   9   0    4.29    1.32
  10   9   0    3.24    1.02
 -10  -9   0    4.46    1.23
 -11   9   0    0.86    1.01
 -11  -9   0    1.65    1.00
   0 -10   0   20.15    1.75
   0  10   0   25.26    1.98
   1 -10   0   11.15    1.40
   1  10   0   10.61    1.47
  -1  10   0    9.60    1.42
  -1 -10   0   11.02    1.46
  -2 -10   0   10.55    1.44
  -2  10   0    9.39    1.41
   2  10   0   11.96    1.53
   2 -10   0   10.61    1.37
   3  10   0   17.46    1.87
   3 -10   0   21.72    1.72
  -3 -10   0   16.39    1.71
  -3  10   0   17.54    1.70
  -4  10   0    2.28    0.97
  -4 -10   0    2.21    0.90
   4  10   0    1.15    0.95
   5  10   0    5.53    1.26
  -5 -10   0    4.16    1.13
   6  10   0   18.05    2.03
  -6 -10   0   20.68    1.93
   6 -10   0   21.23    1.97
   7 -10   0    1.00    1.01
   7  10   0    0.46    1.01
  -7 -10   0    1.10    0.90
   8 -10   0   10.89    1.63
  -8 -10   0    9.05    1.53
   8  10   0   10.37    1.61
  -9 -10   0    1.46    1.06
   9 -10   0    5.22    1.08
   0 -11   0   -1.22    0.75
   0  11   0   -0.20    0.81
   1 -11   0   -0.11    0.81
  -1  11   0    1.57    0.85
  -1 -11   0    0.02    0.82
   1  11   0   -1.06    0.80
  -2  11   0    0.08    0.81
   2 -11   0    0.01    0.81
   2  11   0    1.14    1.17
  -2 -11   0   -1.29    0.78
   3  11   0    6.71    1.38
  -3 -11   0   10.12    1.53
   4  11   0    0.82    0.99
  -4 -11   0    0.02    0.90
   5  11   0    2.47    1.17
  -5 -11   0    1.39    1.00
   6  11   0    2.86    0.86
  -6 -11   0   -0.91    0.79
   0 -12   0   -0.04    0.83
   0  12   0    0.91    0.98
  -1  12   0    4.07    1.21
   1 -12   0    5.31    1.28
   1  12   0    6.52    1.38
  -1 -12   0    6.87    1.39
   2  12   0    2.95    1.01
   2 -12   0   -0.73    0.83
  -2 -12   0   -0.85    0.84
   3  12   0    7.18    1.22
  16   0  -1    1.32    0.50
  15   0  -1   -1.91    0.64
  14   0  -1    0.46    0.89
  14   0  -1   -0.56    0.78
 -14   0   1   -0.76    0.62
 -13   0   1   10.36    1.26
  13   0  -1    7.65    1.38
  13   0  -1    9.62    1.38
  12   0  -1    0.91    0.79
  12   0  -1    1.06    0.83
 -12   0   1   -0.23    0.54
  11   0  -1    4.55    1.08
  11   0  -1    5.63    1.06
 -11   0   1    5.50    0.92
 -10   0   1   -0.26    0.48
  10   0  -1    0.12    0.56
  10   0  -1    0.26    0.61
   9   0  -1  159.18    4.36
  -9   0   1  160.76    4.09
   9   0  -1  159.84    4.59
  -8   0   1    0.61    0.46
   8   0  -1    0.33    0.49
   8   0  -1    0.49    0.51
   8   0  -1    0.15    0.36
   7   0  -1    9.85    0.98
   7   0  -1    9.61    0.87
  -7   0   1   10.14    0.83
   7   0  -1   10.38    0.67
   6   0  -1   -0.15    0.31
   6   0  -1    0.61    0.28
   6   0  -1    0.50    0.39
  -6   0   1   -0.18    0.29
  -5   0   1  249.62    5.06
   5   0  -1  259.73    4.77
   5   0  -1  253.63    5.37
   5   0  -1  250.04    5.49
  -4   0   1   -0.83    0.22
   4   0  -1    0.00    0.24
   4   0  -1    0.94    0.38
   4   0  -1   -0.72    0.26
   3   0  -1  710.11   12.09
   3   0  -1  707.20   12.97
  -3   0   1  680.94   12.27
   3   0  -1  691.37   12.89
   2   0  -1   -0.23    0.12
   2   0  -1   -0.38    0.13
   2   0  -1   -0.16    0.16
   2   0  -1    0.02    0.17
   1   0  -1   14.92    0.40
   1   0  -1   15.64    0.47
  -1   0  -1 4792.04   85.24
  -2   0  -1    0.02    0.10
   2   0   1    0.03    0.16
  -2   0  -1    0.19    0.15
   2   0   1    0.03    0.16
  -3   0  -1 1174.09   20.72
   3   0   1 1169.26   21.69
   3   0   1 1188.36   21.58
  -3   0  -1 1236.74   20.89
  -4   0  -1   -0.60    0.17
   4   0   1   -0.36    0.30
   4   0   1   -0.34    0.30
  -4   0  -1   -0.57    0.26
   5   0   1  669.76   13.04
   5   0   1  678.95   12.84
  -5   0  -1  687.59   11.75
  -5   0  -1  672.83   12.37
   6   0   1    0.10    0.35
   6   0   1    0.00    0.36
  -6   0  -1   -0.35    0.30
  -6   0  -1    0.17    0.21
  -7   0  -1    0.20    0.39
  -7   0  -1    0.60    0.27
   7   0   1    0.49    0.41
   7   0   1    0.33    0.42
  -8   0  -1   -0.13    0.39
   8   0   1    0.71    0.56
   8   0   1   -0.29    0.44
   9   0   1   75.75    2.66
  -9   0  -1   78.34    2.64
   9   0   1   72.58    2.87
  10   0   1   -0.38    0.59
 -10   0  -1   -0.45    0.46
  10   0   1   -1.10    0.42
  11   0   1  142.58    4.29
 -11   0  -1  140.92    4.17
  11   0   1  137.81    4.53
 -12   0  -1   -0.34    0.52
  12   0   1    0.16    0.75
  12   0   1   -1.22    0.65
  13   0   1    9.56    1.37
  13   0   1    8.48    1.45
 -13   0  -1   10.63    1.33
 -14   0  -1   -0.52    0.65
  14   0   1    0.88    0.88
 -15   0  -1    3.33    1.08
  15   0   1    2.98    1.14
  16  -1  -1    1.23    0.95
  16   1  -1    0.07    0.46
 -16   1   1    0.83    0.38
  15  -1  -1    3.28    1.22
  15   1  -1    2.88    1.12
 -15  -1   1    2.54    1.06
 -15   1   1    3.73    1.04
 -14  -1   1    0.93    0.80
  14   1  -1    0.28    0.91
  14  -1  -1    1.97    1.10
  13   1  -1    0.05    0.77
  13  -1  -1    0.07    0.79
 -13  -1   1   -0.89    0.58
  13   1  -1    0.67    0.86
 -13   1   1   -0.45    0.58
  13  -1  -1   -0.73    0.73
  12   1  -1  115.94    3.87
  12  -1  -1  113.35    4.02
  12  -1  -1  109.23    4.14
 -12  -1   1  111.85    3.71
  12   1  -1  106.43    4.05
 -12   1   1  109.69    3.55
 -11   1   1   20.32    1.43
  11   1  -1   21.16    1.72
  11   1  -1   24.95    1.81
  11  -1  -1   21.89    1.74
  11  -1  -1   20.00    1.71
 -11  -1   1   21.81    1.53
  10   1  -1   71.38    2.85
 -10  -1   1   70.22    2.60
 -10   1   1   71.51    2.53
  10  -1  -1   72.87    2.81
  10  -1  -1   75.73    3.04
  10   1  -1   72.44    2.65
  -9  -1   1    1.21    0.55
  -9   1   1    1.10    0.54
   9  -1  -1   -0.12    0.70
   9   1  -1    1.31    0.64
   9   1  -1    0.55    0.54
   9  -1  -1    0.33    0.59
  -9  -1   1    0.38    0.39
  -8   1   1  902.18   16.86
   8  -1  -1  923.33   17.90
  -8  -1   1  920.49   17.04
   8   1  -1  923.01   17.64
   8  -1  -1  959.93   16.05
  -8  -1   1  909.54   16.29
   8  -1  -1  932.52   18.13
   8   1  -1  900.95   17.92
   7  -1  -1   44.21    1.89
  -7  -1   1   40.70    1.61
   7  -1  -1   43.45    1.21
   7  -1  -1   41.60    1.79
  -7  -1   1   42.59    1.39
   7   1  -1   39.44    1.62
   7   1  -1   42.33    1.79
  -7   1   1   40.74    1.54
   6   1  -1    2.32    0.44
   6  -1  -1    1.76    0.52
   6   1  -1    3.73    0.57
  -6   1   1    2.80    0.47
   6   1  -1    2.26    0.51
   6  -1  -1    2.23    0.34
   6  -1  -1    2.70    0.59
   5  -1  -1  324.66    5.80
   5   1  -1  315.68    6.33
  -5   1   1  322.02    6.19
   5   1  -1  319.27    6.65
   5  -1  -1  312.57    6.66
   5   1  -1  327.84    6.04
   5   1  -1  323.06    6.48
   5  -1  -1  315.80    6.76
   4   1  -1    7.15    0.63
   4   1  -1    6.07    0.56
   4   1  -1    5.16    0.47
   4  -1  -1    6.44    0.59
   4  -1  -1    5.59    0.58
  -4   1   1    6.17    0.52
   4   1  -1    5.98    0.53
   4  -1  -1    6.73    0.42
   3  -1  -1   24.52    0.72
   3   1  -1   23.31    0.92
   3   1  -1   23.51    0.93
   3   1  -1   23.94    0.86
   3  -1  -1   24.07    1.00
   3   1  -1   23.42    0.88
  -3   1   1   24.67    0.82
   2   1  -1  616.58   11.31
  -2   1   1  615.64   10.82
   2  -1  -1  621.34   10.71
   2   1  -1  626.35   10.94
   2  -1  -1  606.69   11.39
   2   1  -1  613.78   11.32
   2   1  -1  615.98   10.76
  -2   1   1  617.99   11.42
   1   1  -1  125.70    2.44
  -1   1   1  128.69    2.37
  -1  -1   1  126.08    2.47
   1  -1  -1  121.70    2.35
  -1   1   1  127.87    2.59
   1  -1  -1  121.28    2.52
   1   1  -1  120.32    2.40
   1   1  -1  121.71    2.45
   0  -1  -1  470.54    8.93
   0   1  -1  487.42    8.44
   0   1   1  471.12    8.41
   0   1   1  469.38    8.79
   0  -1  -1  478.58    8.31
   0   1  -1  482.45    9.04
   0  -1   1  472.28    8.75
   0  -1   1  472.25    8.29
   1  -1   1   51.25    1.11
   1   1   1   50.88    1.33
  -1   1  -1   48.99    1.26
  -1  -1  -1   50.31    1.24
   1  -1   1   49.88    1.32
   1   1   1   49.16    1.27
   2   1   1 2071.22   38.05
   2   1   1 2044.14   37.42
  -2  -1  -1 2078.04   36.02
   2   1   1 1974.98   34.88
   2  -1   1 1981.76   36.36
  -2   1  -1 2039.70   35.31
   2  -1   1 2034.40   36.41
   3  -1   1   12.97    0.74
   3  -1   1   12.82    0.73
   3   1   1   14.28    0.75
   3   1   1   12.65    0.56
  -3  -1  -1   13.86    0.60
   3   1   1   12.65    0.72
  -3   1  -1   12.18    0.68
   4   1   1   52.80    1.61
   4  -1   1   49.75    1.65
   4   1   1   50.52    1.63
  -4  -1  -1   51.72    1.35
  -4   1  -1   55.48    1.58
   4   1   1   54.80    1.47
   4  -1   1   54.16    1.73
   5   1   1   97.14    2.71
  -5  -1  -1  100.48    2.24
  -5  -1  -1   98.62    2.60
   5  -1   1   98.86    2.68
   5   1   1  100.37    2.47
   5  -1   1  102.15    1.92
   5  -1   1  102.64    2.81
  -5   1  -1  103.16    2.57
   6  -1   1   56.28    2.04
  -6  -1  -1   54.19    1.84
   6  -1   1   52.26    1.92
  -6   1  -1   55.00    1.81
   6   1   1   55.78    1.99
  -6  -1  -1   53.44    1.50
   6   1   1   55.60    1.75
  -7   1  -1   20.57    0.63
  -7  -1  -1   20.63    0.92
   7  -1   1   20.26    1.33
   7   1   1   19.98    1.14
  -7   1  -1   20.62    1.18
   7  -1   1   23.00    1.34
  -7  -1  -1   22.24    1.22
   7   1   1   19.69    1.24
  -8   1  -1   11.44    0.99
  -8  -1  -1   12.69    0.79
   8  -1   1   10.13    1.04
   8   1   1   13.59    1.07
  -8  -1  -1   12.73    1.05
   8   1   1   10.78    1.06
   8  -1   1   13.01    1.17
   9   1   1    3.79    0.89
   9  -1   1    2.33    0.74
   9   1   1    2.54    0.69
  -9  -1  -1    2.82    0.73
  -9   1  -1    3.08    0.72
   9  -1   1    2.29    0.72
  10  -1   1   54.41    2.57
 -10   1  -1   53.68    2.20
  10   1   1   53.42    2.48
 -10  -1  -1   50.98    2.23
  10  -1   1   55.60    2.46
  10   1   1   55.58    2.30
  11   1   1   31.13    2.04
  11   1   1   35.10    1.98
  11  -1   1   32.93    2.11
 -11   1  -1   38.34    1.96
 -11  -1  -1   36.21    1.95
  11  -1   1   37.25    2.14
  12   1   1   24.58    1.83
  12  -1   1   23.28    1.85
  12   1   1   20.19    1.79
  12  -1   1   21.73    1.84
 -12   1  -1   23.41    1.66
 -12  -1  -1   24.93    1.72
 -13  -1  -1   14.01    1.49
  13   1   1   16.57    1.82
  13  -1   1   17.86    1.72
  13  -1   1   14.45    1.80
 -13   1  -1   14.17    1.43
  14  -1   1   -0.12    0.80
 -14   1  -1    0.29    0.74
 -14  -1  -1    1.19    0.85
  14   1   1   -1.10    0.64
  14  -1   1    0.92    0.97
  15   1   1   -0.47    0.81
  15  -1   1    0.35    0.73
  15  -1   1    1.30    0.98
 -15  -1  -1    0.18    0.83
 -16  -1  -1    1.20    0.95
  16   2  -1    5.70    0.96
  16  -2  -1    5.55    1.20
 -16  -2   1    7.35    1.49
  15   2  -1    0.24    0.88
 -15   2   1    0.60    0.75
 -15  -2   1    0.49    0.86
  15  -2  -1    1.52    1.05
  14  -2  -1    0.68    1.04
 -14  -2   1   -0.74    0.74
  14   2  -1    2.57    1.04
 -14   2   1    0.60    0.86
  13  -2  -1   14.62    1.75
 -13  -2   1   14.59    1.55
 -13   2   1   15.49    1.74
  13   2  -1   18.34    1.84
  12   2  -1    0.48    0.76
 -12  -2   1   -0.46    0.68
 -12   2   1    0.13    0.59
 -12   2   1    1.01    0.74
  12  -2  -1   -0.14    0.81
  11  -2  -1   41.50    2.37
 -11  -2   1   37.82    2.00
 -11   2   1   35.41    2.19
 -11   2   1   38.76    1.91
  11   2  -1   39.74    2.07
  11   2  -1   38.79    2.17
 -10  -2   1    4.18    0.85
 -10   2   1    3.49    0.79
  10  -2  -1    2.91    0.90
  10   2  -1    3.14    0.82
  10   2  -1    5.02    0.88
 -10   2   1    3.94    0.93
  -9  -2   1    0.98    0.48
  -9   2   1    1.61    0.59
   9   2  -1    1.29    0.62
   9  -2  -1    1.35    0.79
  -9  -2   1    1.56    0.63
   9   2  -1    0.88    0.61
  -8  -2   1   10.76    0.86
  -8   2   1   11.01    1.12
   8   2  -1   11.54    0.98
  -8   2   1   12.28    1.00
   8   2  -1   11.28    1.09
   8  -2  -1   12.44    1.18
  -7  -2   1    6.57    0.66
   7  -2  -1    6.88    0.88
  -7   2   1    8.12    0.96
   7  -2  -1    7.81    0.55
  -7   2   1    6.88    0.72
   7   2  -1    7.12    0.85
   7   2  -1    7.10    0.81
   7   2  -1    6.37    0.72
   6   2  -1  160.60    3.63
   6  -2  -1  150.95    3.94
  -6   2   1  150.75    3.52
  -6  -2   1  153.43    3.48
   6   2  -1  155.99    3.86
   6   2  -1  149.81    3.73
  -6   2   1  150.97    3.99
   6  -2  -1  157.99    3.07
  -5   2   1  233.18    4.76
  -5   2   1  233.35    5.28
   5   2  -1  229.76    5.08
  -5  -2   1  229.76    4.74
   5   2  -1  232.20    5.01
   5   2  -1  240.43    4.89
   5  -2  -1  228.08    5.24
   5  -2  -1  240.07    4.39
   4  -2  -1   18.56    0.69
   4   2  -1   20.12    0.97
  -4   2   1   17.40    0.80
   4   2  -1   17.94    0.81
  -4   2   1   17.00    0.98
   4   2  -1   15.64    0.86
  -4  -2   1   17.28    0.86
   4  -2  -1   16.84    1.02
  -3   2   1    0.99    0.29
   3   2  -1    0.81    0.37
  -3   2   1    0.59    0.32
   3   2  -1    0.54    0.28
  -3  -2   1    0.56    0.27
  -3  -2   1    0.59    0.29
   3  -2  -1    0.76    0.37
  -2  -2   1  741.04   13.03
   2  -2  -1  734.65   13.73
  -2   2   1  746.73   13.05
  -2  -2   1  748.75   13.52
   2   2  -1  748.17   13.60
  -2   2   1  732.52   13.78
   2  -2  -1  734.27   12.86
   2   2  -1  746.07   13.25
  -1  -2   1  859.26   15.30
   1   2  -1  889.42   15.57
  -1  -2   1  884.83   16.04
  -1   2   1  900.93   16.23
   1  -2  -1  874.63   16.09
   1   2  -1  887.97   16.07
  -1   2   1  890.98   15.45
   1  -2  -1  883.34   15.28
   0   2   1   80.33    1.96
   0  -2   1   81.44    1.82
   0   2   1   84.67    1.87
   0  -2  -1   85.38    1.89
   0  -2   1   81.59    1.87
   0   2  -1   85.64    1.96
   0  -2  -1   84.60    1.79
   0   2  -1   79.05    1.82
  -1   2  -1  559.26   10.34
   1   2   1  551.42   10.02
   1  -2   1  561.78   10.41
  -1  -2  -1  565.44   10.39
   1   2   1  556.03   10.42
   1  -2   1  550.63    9.76
  -1   2  -1  558.02   10.02
   2  -2   1 4284.34   74.82
   2   2   1 4434.63   80.07
  -2   2  -1 4174.01   74.52
   2  -2   1 4229.04   80.16
   2   2   1 4119.70   72.27
  -2   2  -1 4315.81   79.52
  -2  -2  -1 4127.32   73.42
   3  -2   1  142.83    3.36
  -3  -2  -1  146.21    3.09
   3   2   1  142.84    3.29
  -3   2  -1  145.24    3.31
   3   2   1  142.03    3.25
  -3   2  -1  147.25    3.17
   3   2   1  147.07    2.89
   3  -2   1  145.16    2.75
  -4   2  -1   12.11    0.78
   4  -2   1   13.97    0.49
   4  -2   1   11.64    0.87
  -4  -2  -1   13.69    0.76
   4  -2   1   13.47    0.90
   4   2   1   13.22    0.84
   4   2   1   13.61    0.65
   4   2   1   11.86    0.81
   5  -2   1    9.70    0.41
   5   2   1    9.08    0.82
   5   2   1   10.68    0.68
   5   2   1   10.07    0.80
  -5   2  -1   11.16    0.79
   5  -2   1   10.26    0.84
  -5  -2  -1   10.14    0.71
   5  -2   1    9.03    0.81
   6   2   1   63.94    2.13
   6  -2   1   63.89    2.27
  -6  -2  -1   60.93    1.80
   6   2   1   57.12    2.08
   6  -2   1   60.06    2.17
   6   2   1   66.21    1.85
  -6   2  -1   65.01    2.03
   7  -2   1   44.64    1.91
  -7  -2  -1   44.25    1.84
  -7  -2  -1   45.47    1.55
   7   2   1   44.00    1.88
  -7   2  -1   45.92    1.75
   7  -2   1   44.24    1.98
   7   2   1   44.75    1.60
   8  -2   1   77.05    2.87
   8   2   1   84.33    2.47
  -8  -2  -1   84.34    2.74
  -8  -2  -1   82.07    2.29
  -8   2  -1   80.28    2.58
   8   2   1   78.85    2.79
   8  -2   1   79.18    2.85
  -9   2  -1  101.60    3.12
   9  -2   1  100.71    3.52
   9   2   1  101.90    3.41
  -9  -2  -1  100.99    3.24
   9  -2   1  101.50    3.38
   9   2   1   96.21    2.95
  -9  -2  -1  103.61    2.74
  10   2   1   59.14    2.29
 -10  -2  -1   56.71    2.43
  10   2   1   59.61    2.61
  10  -2   1   55.95    2.67
 -10   2  -1   56.29    2.32
  10  -2   1   59.20    2.64
  11  -2   1  129.46    4.46
 -11   2  -1  130.70    3.95
 -11  -2  -1  130.56    4.12
  11  -2   1  129.14    4.28
  11   2   1  125.00    4.26
  12  -2   1    5.93    1.20
  12  -2   1    5.27    1.22
 -12  -2  -1    6.52    1.17
  12   2   1    5.58    1.20
 -12   2  -1    6.57    1.07
 -13   2  -1    2.70    0.96
 -13  -2  -1    3.92    1.09
  13   2   1    1.86    1.10
  13  -2   1    1.93    1.07
 -14  -2  -1   -0.67    0.67
  14   2   1    0.96    0.80
  14  -2   1   -0.71    0.85
 -14   2  -1   -0.98    0.62
  15  -2   1    0.56    1.00
  15   2   1    2.06    0.93
 -15   2  -1    0.58    0.74
 -15  -2  -1   -0.01    0.81
 -16  -2  -1    2.07    1.10
  16  -2   1    2.72    0.86
 -16  -3   1   18.30    2.03
 -15   3   1   -0.23    0.70
 -15  -3   1    0.51    0.89
  15   3  -1    0.01    0.83
  15  -3  -1    1.08    1.01
 -14   3   1    0.15    0.80
  14  -3  -1    0.90    1.01
 -14  -3   1    1.00    0.86
  14   3  -1    3.13    1.09
  13   3  -1    0.12    0.70
  13  -3  -1    0.93    1.31
 -13  -3   1    0.63    0.75
 -13   3   1    0.09    0.78
  12   3  -1    1.66    0.84
  12  -3  -1   -0.15    0.84
 -12  -3   1   -0.06    0.64
 -12   3   1   -0.46    0.63
 -11   3   1    1.20    0.69
  11  -3  -1    4.18    1.09
  11   3  -1    2.12    0.85
 -11   3   1    3.11    0.99
 -11  -3   1    2.70    0.88
 -10  -3   1    5.04    0.96
  10  -3  -1    4.44    1.10
 -10   3   1    4.82    1.05
 -10   3   1    5.55    0.90
 -10  -3   1    5.26    0.80
  10   3  -1    3.46    0.86
  -9   3   1    2.16    0.81
   9   3  -1    3.41    0.83
   9   3  -1    2.62    0.82
  -9  -3   1    3.95    0.72
   9   3  -1    3.32    0.71
   9  -3  -1    3.19    0.92
  -9   3   1    2.54    0.64
   8   3  -1   15.23    1.21
  -8  -3   1   21.47    1.20
  -8   3   1   17.63    1.37
   8   3  -1   19.73    1.19
  -8   3   1   21.57    1.25
   8  -3  -1   17.81    1.41
   8   3  -1   18.66    1.30
  -7   3   1   46.69    1.74
  -7   3   1   46.32    2.05
   7  -3  -1   45.95    2.04
  -7  -3   1   46.57    1.74
   7   3  -1   46.60    1.95
   7  -3  -1   49.61    1.36
   7   3  -1   46.87    1.92
   7   3  -1   47.15    1.68
  -6  -3   1    0.08    0.35
  -6   3   1    0.86    0.39
   6   3  -1    0.23    0.37
  -6   3   1    0.52    0.42
   6   3  -1    0.13    0.39
   6  -3  -1    0.09    0.45
   6  -3  -1   -0.02    0.27
   6   3  -1   -0.30    0.35
  -5  -3   1  171.07    3.68
  -5   3   1  178.49    4.32
  -5  -3   1  170.18    3.88
  -5   3   1  169.53    3.79
   5   3  -1  167.59    4.00
   5  -3  -1  170.25    4.27
   5   3  -1  171.34    4.08
   5  -3  -1  169.51    3.45
  -4  -3   1   29.13    1.02
  -4  -3   1   29.42    1.25
   4  -3  -1   27.14    0.99
   4   3  -1   29.41    1.33
  -4   3   1   26.88    1.11
   4  -3  -1   29.03    1.34
  -4   3   1   27.64    1.29
   4   3  -1   29.43    1.19
   3  -3  -1 1057.59   19.74
  -3   3   1 1080.96   18.77
   3  -3  -1 1049.63   18.42
  -3  -3   1 1093.06   19.31
   3   3  -1 1064.75   19.52
  -3   3   1 1044.12   19.78
   3   3  -1 1064.41   19.04
  -3  -3   1 1058.11   18.71
  -2   3   1 3924.91   66.94
   2   3  -1 3864.65   67.10
   2  -3  -1 3989.24   70.15
  -2  -3   1 3948.53   72.02
  -2   3   1 3877.18   69.96
   2   3  -1 3963.04   71.13
   2  -3  -1 3871.85   72.38
  -2  -3   1 3934.43   70.77
  -1  -3   1 7464.37  136.63
   1  -3  -1 7552.06  138.28
   1   3  -1 7611.53  137.23
  -1  -3   1 7249.73  130.53
  -1   3   1 7552.48  137.60
  -1   3   1 7398.70  127.98
   1   3  -1 7519.05  132.39
   1  -3  -1 7307.00  130.27
   0   3   1 2488.16   44.90
   0  -3   1 2519.29   45.46
   0   3  -1 2508.48   44.81
   0   3  -1 2507.55   43.13
   0  -3  -1 2460.73   42.56
   0   3   1 2496.45   43.04
   0  -3  -1 2585.86   46.48
   0  -3   1 2474.77   42.53
  -1  -3  -1  546.13    9.96
   1  -3   1  545.32    9.80
  -1  -3  -1  563.25   10.07
  -1   3  -1  546.50   10.06
   1  -3   1  540.68   10.36
  -1   3  -1  547.47   10.33
   1   3   1  542.56   10.39
   1   3   1  540.39   10.06
   2   3   1    3.04    0.51
  -2  -3  -1    3.18    0.27
  -2   3  -1    2.58    0.47
   2   3   1    2.95    0.49
  -2  -3  -1    2.71    0.46
  -2   3  -1    2.72    0.46
   2  -3   1    2.06    0.49
   2  -3   1    3.28    0.40
   3   3   1  601.44   11.69
   3  -3   1  598.95   11.80
  -3  -3  -1  617.47   11.18
  -3   3  -1  615.10   11.26
  -3   3  -1  610.16   11.75
   3   3   1  614.20   11.42
   3  -3   1  623.85   10.81
  -3  -3  -1  615.29   11.22
   4   3   1   21.31    1.14
  -4   3  -1   23.95    1.16
  -4   3  -1   22.30    1.08
   4  -3   1   22.21    1.23
  -4  -3  -1   21.61    0.74
   4  -3   1   24.90    0.83
  -4  -3  -1   22.68    1.09
   4   3   1   22.49    1.13
   5  -3   1    0.73    0.46
   5   3   1    1.15    0.31
   5   3   1    0.56    0.42
   5  -3   1    0.89    0.24
  -5  -3  -1    4.16    0.57
  -5   3  -1    0.90    0.45
   5   3   1    0.95    0.42
  -5   3  -1    1.53    0.45
   6  -3   1   10.13    1.01
  -6   3  -1    9.77    0.95
   6   3   1   10.83    0.98
  -6   3  -1    8.04    0.79
  -6  -3  -1    9.95    0.82
   6   3   1   10.34    0.73
   6   3   1   10.67    0.94
   6  -3   1   10.28    0.51
   7   3   1  298.51    6.91
  -7  -3  -1  308.76    6.35
   7   3   1  305.57    6.27
  -7   3  -1  307.86    7.10
   7  -3   1  308.71    7.09
  -7   3  -1  303.33    6.52
   7   3   1  309.27    6.84
  -8  -3  -1    0.16    0.45
   8   3   1    1.18    0.56
   8   3   1    0.06    0.56
   8  -3   1    1.19    0.77
  -8   3  -1    1.14    0.58
  -8   3  -1    0.73    0.55
  -9  -3  -1   79.49    2.87
  -9   3  -1   77.78    2.70
  -9  -3  -1   78.45    2.49
   9   3   1   80.29    2.95
   9  -3   1   76.89    3.05
  -9   3  -1   79.59    3.05
 -10  -3  -1   46.82    2.24
  10  -3   1   52.96    2.59
  10   3   1   49.29    2.42
 -10   3  -1   45.04    2.09
 -10   3  -1   47.15    2.46
  11   3   1   29.66    1.97
 -11  -3  -1   26.04    1.77
 -11   3  -1   27.78    1.94
 -11   3  -1   27.97    1.71
  11  -3   1   28.23    2.03
 -12   3  -1   14.27    1.65
 -12   3  -1   14.30    1.41
  12  -3   1   14.81    1.72
 -12  -3  -1   16.08    1.58
  12   3   1   14.02    1.60
  13   3   1    1.34    0.96
  13  -3   1    0.53    1.12
 -13  -3  -1    0.17    0.77
 -13   3  -1   -0.07    0.78
  14   3   1    8.95    1.55
 -14   3  -1   10.24    1.67
 -14  -3  -1    8.13    1.44
  14  -3   1    7.65    1.55
 -15  -3  -1    1.13    0.99
  15  -3   1    1.30    0.89
 -15   3  -1    0.94    0.78
  15   3   1    0.78    0.80
 -16  -3  -1   -0.18    0.78
  15   4  -1    6.82    1.41
 -15   4   1    6.83    1.26
  15  -4  -1   10.30    1.51
 -15  -4   1    6.73    1.46
 -14   4   1    1.84    0.96
 -14  -4   1    4.30    1.28
  14  -4  -1    1.82    1.15
  14   4  -1    2.42    1.05
  13  -4  -1   -0.42    0.82
 -13   4   1    0.91    0.89
 -13  -4   1    0.27    0.73
  13   4  -1    1.22    0.96
 -12   4   1    6.26    1.35
  12  -4  -1    4.98    1.33
 -12  -4   1    4.49    1.03
  12   4  -1    4.43    1.08
  11   4  -1    0.08    0.61
 -11  -4   1   -0.07    0.64
  11  -4  -1   -0.10    0.78
 -11   4   1   -0.03    0.76
  10   4  -1   87.85    3.34
 -10  -4   1   93.27    2.99
  10  -4  -1   93.49    3.61
  10   4  -1   89.04    3.29
 -10   4   1   86.89    2.99
 -10   4   1   87.12    3.51
  -9  -4   1   33.74    1.71
  -9   4   1   34.72    2.05
   9   4  -1   29.76    1.78
   9   4  -1   32.49    1.92
   9  -4  -1   33.03    2.01
  -9   4   1   35.45    1.74
   8   4  -1   57.61    2.33
  -8   4   1   63.91    2.69
   8  -4  -1   60.77    2.59
   8   4  -1   64.01    2.53
  -8  -4   1   60.90    2.26
  -8   4   1   61.75    2.24
  -7   4   1   48.53    1.87
   7   4  -1   41.30    1.94
   7  -4  -1   46.35    2.14
  -7  -4   1   46.33    1.90
   7   4  -1   49.38    1.98
  -7   4   1   44.95    2.12
   6  -4  -1    6.40    0.91
   6  -4  -1    6.38    0.57
  -6   4   1    6.22    0.87
  -6  -4   1    6.95    0.63
   6   4  -1    7.11    0.90
  -6   4   1    6.11    0.74
   6   4  -1    7.31    0.81
  -6  -4   1    6.63    0.78
   5  -4  -1  435.11    9.15
   5  -4  -1  428.48    8.05
   5   4  -1  422.89    8.79
  -5  -4   1  437.98    8.59
  -5  -4   1  435.82    8.31
  -5   4   1  438.69    8.45
  -5   4   1  429.72    9.16
   5   4  -1  434.87    8.81
  -4  -4   1  207.66    4.24
   4   4  -1  205.22    4.61
   4  -4  -1  205.60    4.90
  -4   4   1  209.74    4.95
   4  -4  -1  208.51    4.28
  -4   4   1  212.08    4.53
  -4  -4   1  200.10    4.61
  -3   4   1   81.96    2.47
   3   4  -1   79.03    2.19
   3  -4  -1   79.32    2.38
   3  -4  -1   79.64    2.12
   3   4  -1   82.47    2.44
  -3   4   1   79.06    2.23
  -3  -4   1   81.77    2.35
  -3  -4   1   80.55    1.97
   2   4  -1   78.06    2.34
   2   4  -1   80.66    2.15
  -2  -4   1   79.99    2.26
   2  -4  -1   79.32    2.27
   2  -4  -1   80.48    2.14
  -2  -4   1   77.09    1.96
  -2   4   1   80.08    2.21
  -2   4   1   79.49    2.37
   1   4  -1  189.43    4.12
   1  -4  -1  193.75    4.14
  -1  -4   1  194.17    4.02
  -1  -4   1  188.95    4.16
   1   4  -1  183.67    4.26
   1  -4  -1  192.26    4.16
  -1   4   1  191.74    4.36
  -1   4   1  190.40    4.15
   0  -4   1 1240.64   22.11
   0   4   1 1241.21   23.29
   0  -4  -1 1259.36   22.17
   0   4  -1 1268.71   23.16
   0   4  -1 1302.84   22.56
   0  -4  -1 1291.31   23.02
   0  -4   1 1269.94   23.10
   0   4   1 1265.75   22.42
   1  -4   1  317.60    6.51
  -1  -4  -1  319.90    6.12
   1   4   1  311.98    6.52
  -1   4  -1  315.49    6.42
   1   4   1  321.42    6.44
  -1  -4  -1  314.65    6.33
   1  -4   1  319.91    6.21
  -1   4  -1  317.36    6.48
  -2  -4  -1  200.78    3.86
   2   4   1  200.05    4.43
  -2   4  -1  196.91    4.40
  -2   4  -1  190.23    4.31
   2  -4   1  195.50    4.09
   2  -4   1  194.48    4.44
   2   4   1  193.02    4.40
  -2  -4  -1  192.55    4.33
   3  -4   1    1.09    0.35
   3   4   1    1.22    0.46
  -3  -4  -1    0.86    0.22
  -3  -4  -1    1.77    0.47
  -3   4  -1    0.98    0.43
   3  -4   1    1.16    0.50
  -3   4  -1    1.39    0.48
   3   4   1    1.79    0.47
   4  -4   1  160.27    4.08
  -4   4  -1  160.37    3.82
  -4   4  -1  162.85    4.04
   4  -4   1  164.54    3.42
   4   4   1  156.46    3.97
  -4  -4  -1  160.15    3.85
   4   4   1  161.72    3.95
  -4  -4  -1  162.23    3.20
   5   4   1    7.84    0.94
   5  -4   1   10.24    1.05
  -5  -4  -1    9.39    0.58
  -5   4  -1    7.11    0.86
  -5   4  -1   11.18    0.95
  -5  -4  -1    8.57    0.86
   5   4   1   10.91    0.95
   5  -4   1    8.56    0.64
  -6   4  -1   10.83    1.08
   6   4   1   10.76    1.06
   6  -4   1   10.75    1.13
  -6  -4  -1    9.93    0.91
  -6   4  -1   10.92    0.96
   6   4   1   11.21    1.00
   6  -4   1   10.49    0.65
  -7  -4  -1    2.79    0.66
  -7   4  -1    3.66    0.74
   7   4   1    4.53    0.82
   7  -4   1    3.00    0.79
   7   4   1    4.06    0.85
  -7   4  -1    2.82    0.77
   8   4   1    6.72    1.01
  -8  -4  -1    6.48    0.90
  -8   4  -1    7.42    1.10
   8   4   1    7.21    1.08
  -8   4  -1    9.40    1.03
   8  -4   1    6.40    1.06
  -9  -4  -1   11.84    1.10
  -9   4  -1    9.45    1.25
   9   4   1   14.07    1.42
   9  -4   1   11.03    1.41
   9   4   1   14.35    1.36
  -9   4  -1   12.83    1.22
  10  -4   1    0.15    0.85
 -10   4  -1    0.26    0.71
 -10   4  -1   -0.22    0.65
 -10  -4  -1    0.82    0.61
 -10  -4  -1    1.50    0.73
  10   4   1    0.64    0.71
 -11   4  -1    8.39    1.16
  11  -4   1    7.27    1.39
  11   4   1    7.45    1.26
 -11  -4  -1    6.44    1.17
 -11   4  -1   10.82    1.48
  12   4   1    1.78    0.85
  12  -4   1    0.69    0.98
 -12  -4  -1    2.11    0.87
 -12   4  -1    0.56    0.79
  13   4   1   -0.72    0.70
 -13   4  -1   -0.38    0.71
 -13  -4  -1   -0.10    0.79
  13  -4   1   -0.05    0.96
 -14   4  -1   11.52    1.72
 -14  -4  -1   13.87    1.77
  14   4   1   11.12    1.68
  14  -4   1   13.73    1.79
  15  -4   1   14.53    1.69
 -15   4  -1   13.37    1.64
  15   4   1   11.35    1.63
 -15  -4  -1   11.81    1.78
 -15  -5   1   18.20    2.06
  15   5  -1   18.00    1.98
  14   5  -1    0.76    0.96
 -14   5   1    0.26    0.88
 -14  -5   1    0.11    0.89
  14  -5  -1    1.93    0.84
 -13   5   1   10.78    1.78
  13   5  -1   10.34    1.54
 -13  -5   1   10.79    1.59
  13  -5  -1   13.76    1.86
 -12   5   1    8.06    1.55
 -12  -5   1    8.21    1.35
  12   5  -1    9.83    1.41
  12  -5  -1    7.09    1.51
  11  -5  -1   14.27    1.72
  11   5  -1   12.40    1.55
  11   5  -1    9.88    1.34
 -11  -5   1   11.39    1.26
 -11   5   1   11.61    1.61
  10  -5  -1   43.64    2.46
 -10   5   1   43.34    2.47
 -10  -5   1   45.59    2.14
  10   5  -1   43.75    2.27
  10   5  -1   41.35    2.35
   9  -5  -1    5.80    1.22
  -9  -5   1    4.26    0.89
  -9   5   1    4.42    0.91
   9   5  -1    5.54    1.01
  -9   5   1    5.82    1.18
   9   5  -1    5.56    1.13
   8  -5  -1    4.82    1.05
  -8   5   1    5.30    0.90
  -8   5   1    5.84    1.06
   8   5  -1    5.13    0.90
  -8  -5   1    4.30    0.84
   8   5  -1    3.07    0.90
   7   5  -1    6.36    1.05
   7   5  -1    5.01    0.82
  -7  -5   1    6.53    0.90
  -7   5   1    4.59    0.79
  -7   5   1    5.69    1.02
   7  -5  -1    5.16    1.01
   6   5  -1    0.22    0.57
  -6   5   1    0.86    0.65
   6  -5  -1    0.17    0.61
  -6  -5   1    0.23    0.52
  -6   5   1   -0.38    0.46
   6  -5  -1    0.35    0.36
   6   5  -1    2.59    0.64
  -5  -5   1    2.04    0.65
   5  -5  -1    1.53    0.70
   5   5  -1    1.88    0.66
   5   5  -1    2.88    0.59
  -5   5   1    3.55    0.78
   5  -5  -1    1.60    0.48
  -5   5   1    2.59    0.61
  -4  -5   1  739.94   13.56
  -4  -5   1  727.77   13.75
  -4   5   1  728.29   14.47
   4  -5  -1  722.23   13.27
   4   5  -1  738.29   14.07
   4   5  -1  710.01   13.97
   4  -5  -1  732.70   14.41
  -4   5   1  746.42   13.66
  -3   5   1  262.39    5.70
   3   5  -1  269.14    5.78
  -3  -5   1  267.64    5.39
  -3   5   1  268.81    6.13
   3  -5  -1  266.28    5.99
  -3  -5   1  268.39    5.85
   3   5  -1  266.76    6.02
   3  -5  -1  267.69    5.56
  -2   5   1   38.09    1.65
   2   5  -1   35.57    1.42
  -2  -5   1   36.19    1.30
   2   5  -1   36.18    1.62
   2  -5  -1   37.39    1.55
  -2   5   1   36.35    1.54
  -2  -5   1   36.97    1.57
   2  -5  -1   32.61    1.43
  -1   5   1  876.72   16.72
   1  -5  -1  877.45   15.86
  -1   5   1  888.77   16.07
   1   5  -1  870.91   16.20
  -1  -5   1  873.16   15.92
   1  -5  -1  886.97   16.44
   1   5  -1  864.15   16.41
  -1  -5   1  867.06   16.25
   0  -5   1   10.04    0.85
   0   5  -1   11.04    0.82
   0  -5   1   10.02    0.86
   0   5  -1   10.03    0.91
   0  -5  -1   10.52    0.86
   0   5   1   10.91    0.95
   0  -5  -1   10.52    0.83
   0   5   1   10.27    0.89
   1   5   1   64.59    2.13
  -1  -5  -1   66.58    1.82
   1  -5   1   64.95    2.07
  -1   5  -1   61.15    2.15
  -1   5  -1   65.95    2.09
  -1  -5  -1   62.89    2.12
   1  -5   1   67.70    2.05
   1   5   1   67.82    2.21
  -2  -5  -1 1074.70   19.14
   2   5   1 1054.10   19.78
   2   5   1 1052.06   19.25
   2  -5   1 1046.29   19.78
   2  -5   1 1044.42   18.69
  -2  -5  -1 1037.40   18.98
  -2   5  -1 1050.95   19.15
  -2   5  -1 1066.67   19.81
   3  -5   1  609.34   11.20
  -3   5  -1  599.46   12.03
   3   5   1  591.33   11.75
  -3  -5  -1  627.13   11.20
  -3  -5  -1  594.18   11.58
   3  -5   1  612.75   12.11
  -3   5  -1  610.25   11.64
   3   5   1  612.97   11.99
  -4   5  -1    1.60    0.60
  -4   5  -1    0.68    0.52
   4   5   1    1.88    0.55
   4  -5   1    1.49    0.65
   4   5   1    1.22    0.57
   4  -5   1    1.33    0.44
  -4  -5  -1    0.93    0.59
   5  -5   1  139.53    3.96
  -5   5  -1  139.19    3.63
  -5  -5  -1  134.40    3.67
  -5   5  -1  134.27    3.83
   5   5   1  139.37    3.75
   5   5   1  136.88    3.86
   5  -5   1  137.76    3.17
   6   5   1   15.74    1.22
  -6  -5  -1   16.30    1.20
  -6   5  -1   17.19    1.33
  -6   5  -1   18.65    1.29
   6  -5   1   15.81    1.31
   6   5   1   17.41    1.33
   7   5   1   52.34    2.34
  -7  -5  -1   61.36    2.38
  -7   5  -1   65.35    2.66
   7  -5   1   65.43    2.74
  -7   5  -1   66.03    2.44
   7   5   1   67.48    2.67
   8   5   1    6.66    1.10
  -8   5  -1    4.82    1.01
  -8  -5  -1    7.24    0.97
   8  -5   1    7.28    1.18
  -8   5  -1    5.41    0.96
   8   5   1    5.32    0.95
  -9   5  -1   36.52    2.20
  -9  -5  -1   37.19    1.94
  -9   5  -1   42.22    2.05
   9   5   1   42.11    2.25
   9  -5   1   34.30    2.15
   9   5   1   41.74    2.18
  10  -5   1    1.96    0.95
 -10   5  -1    2.54    0.92
  10   5   1    3.25    0.97
 -10   5  -1    4.46    0.97
  10   5   1    3.56    0.94
 -10  -5  -1    2.05    0.76
  11   5   1    1.19    0.84
 -11   5  -1    0.73    0.89
  11  -5   1    1.15    0.99
 -12   5  -1    2.50    1.03
 -12  -5  -1    3.86    1.06
  12  -5   1    0.67    1.05
  12   5   1    3.75    1.06
 -13  -5  -1    2.40    1.04
  13  -5   1    2.82    1.12
 -13   5  -1    3.25    1.23
  13   5   1    3.23    1.02
 -14  -5  -1    5.36    1.43
 -14   5  -1    5.75    1.38
  14  -5   1    5.87    1.31
  14   5   1    3.37    1.12
  15   5   1    6.65    1.01
 -14   6   1   14.12    1.81
 -14  -6   1   15.36    1.92
 -13  -6   1    2.96    1.10
  13  -6  -1    3.85    1.13
 -13   6   1    3.31    1.24
 -12   6   1   17.54    2.01
  12   6  -1   16.35    1.88
  12  -6  -1   19.57    2.21
  12   6  -1   15.73    1.70
  11  -6  -1    0.64    0.95
 -11   6   1   -0.68    0.91
  11   6  -1   -0.27    0.66
  11   6  -1   -0.31    0.95
 -11  -6   1    1.09    0.75
  10   6  -1    2.53    0.94
  10   6  -1    0.89    0.80
 -10  -6   1    2.81    0.91
 -10   6   1    2.62    0.99
  10  -6  -1    3.37    1.15
   9   6  -1   -0.25    0.67
  -9  -6   1   -0.88    0.55
  -9   6   1    0.70    0.85
   9  -6  -1   -0.57    0.67
   9   6  -1    0.20    0.67
  -8  -6   1   35.44    1.98
   8   6  -1   39.96    1.98
   8   6  -1   35.34    2.13
   8  -6  -1   32.66    2.09
  -8   6   1   30.82    1.75
  -8   6   1   33.39    2.12
  -7   6   1   15.98    1.36
  -7  -6   1   14.28    1.28
   7   6  -1   14.50    1.44
  -7   6   1   16.36    1.53
   7  -6  -1   15.97    1.55
   7   6  -1   14.50    1.30
   6   6  -1   84.26    2.79
  -6   6   1   88.17    2.84
   6  -6  -1   86.82    3.18
  -6  -6   1   83.34    2.95
   6   6  -1   77.48    2.97
  -6   6   1   81.02    3.07
   5  -6  -1    6.58    0.96
  -5   6   1    6.97    0.90
   5   6  -1    8.12    0.88
   5  -6  -1    6.51    0.78
  -5   6   1    6.57    1.01
   5   6  -1    6.80    1.03
  -5  -6   1    6.09    0.89
   4  -6  -1   13.74    1.24
  -4   6   1   13.90    1.23
   4  -6  -1   12.45    1.06
  -4   6   1   11.72    1.06
   4   6  -1   12.81    1.05
  -4  -6   1   10.79    1.07
   4   6  -1   14.12    1.28
   3  -6  -1  111.13    3.26
   3   6  -1  116.20    3.48
   3   6  -1  111.01    3.06
  -3   6   1  110.50    3.36
   3  -6  -1  114.93    3.10
  -3  -6   1   95.71    3.15
  -3   6   1  114.21    3.22
  -2   6   1   77.99    2.58
   2   6  -1   78.25    2.41
   2  -6  -1   83.22    2.60
  -2   6   1   79.86    2.70
   2  -6  -1   77.77    2.49
   2   6  -1   76.38    2.69
  -2  -6   1   81.25    2.24
  -2  -6   1   75.13    2.55
  -1  -6   1   29.11    1.33
  -1  -6   1   27.02    1.49
  -1   6   1   29.03    1.58
   1  -6  -1   31.25    1.47
   1  -6  -1   28.58    1.42
  -1   6   1   28.36    1.49
   1   6  -1   29.64    1.41
   1   6  -1   29.37    1.63
   0   6   1  233.78    5.38
   0   6   1  224.49    5.37
   0   6  -1  225.16    5.22
   0  -6   1  229.43    5.23
   0  -6  -1  236.22    5.05
   0   6  -1  226.12    5.41
   0  -6   1  228.25    5.12
   0  -6  -1  231.19    5.27
   1  -6   1  175.08    4.26
   1   6   1  175.03    4.44
  -1  -6  -1  178.41    3.92
  -1  -6  -1  177.13    4.36
  -1   6  -1  172.83    4.30
  -1   6  -1  172.02    4.42
   1   6   1  170.56    4.32
   1  -6   1  166.15    4.13
   2   6   1   54.18    2.18
   2   6   1   53.51    2.07
  -2   6  -1   56.87    2.19
   2  -6   1   55.53    2.14
   2  -6   1   55.13    1.97
  -2  -6  -1   55.05    2.12
  -2   6  -1   58.11    2.16
   3  -6   1    0.43    0.58
  -3  -6  -1    1.34    0.63
  -3   6  -1    1.67    0.61
  -3   6  -1    1.78    0.68
   3  -6   1    1.67    0.52
   3   6   1    0.93    0.59
   3   6   1    1.13    0.55
   4   6   1  218.16    5.26
  -4   6  -1  217.35    5.22
   4  -6   1  226.52    4.87
  -4   6  -1  214.43    5.38
   4  -6   1  219.94    5.48
   4   6   1  208.94    5.36
   5   6   1   74.36    2.59
  -5  -6  -1   68.84    2.58
  -5   6  -1   76.79    2.63
   5   6   1   70.44    2.70
   5  -6   1   75.27    2.25
  -5   6  -1   71.09    2.68
   5  -6   1   69.51    2.74
  -6  -6  -1   72.62    2.73
   6   6   1   72.80    2.68
   6   6   1   67.64    2.76
  -6   6  -1   73.73    2.67
   6  -6   1   72.25    2.90
  -6   6  -1   70.84    2.83
   7  -6   1  168.96    5.10
  -7   6  -1  176.22    5.06
   7   6   1  181.15    4.90
  -7  -6  -1  178.42    4.80
  -7   6  -1  182.01    4.73
   7   6   1  173.35    4.97
   8   6   1    4.01    1.04
   8   6   1    5.05    1.01
  -8   6  -1    3.77    1.02
  -8   6  -1    3.49    0.86
   8  -6   1    4.68    1.11
  -8  -6  -1    3.58    0.86
   9   6   1    0.48    0.80
  -9   6  -1    0.89    0.71
   9   6   1    0.29    0.66
  -9   6  -1    1.12    0.81
  -9  -6  -1    0.42    0.69
   9  -6   1    1.08    0.94
  10   6   1    3.03    1.00
  10  -6   1    3.99    1.15
  10   6   1    3.11    0.92
 -10   6  -1    2.37    0.97
 -10  -6  -1    3.04    0.91
  11   6   1    9.67    1.54
  11   6   1   10.78    1.50
 -11  -6  -1    9.03    1.22
 -11   6  -1   10.07    1.65
  11  -6   1   12.33    1.73
 -12   6  -1    0.17    0.89
  12   6   1    3.16    1.07
  12  -6   1    3.22    1.19
 -12  -6  -1    1.95    1.01
 -13  -6  -1    0.45    0.94
 -13   6  -1    1.78    1.09
  13   6   1    1.66    0.92
  13  -6   1    0.86    0.86
  14   6   1    2.62    0.99
 -14   6  -1    0.14    0.56
  13   7  -1    0.31    0.61
 -13   7   1    1.78    0.95
  12  -7  -1   35.33    2.52
  12   7  -1   28.24    2.29
 -12   7   1   29.86    2.49
 -11   7   1    3.73    1.30
 -11  -7   1    2.24    1.00
  11   7  -1    4.06    1.24
  11  -7  -1    3.47    1.52
  10  -7  -1    0.84    0.94
 -10  -7   1    1.61    0.87
 -10   7   1    0.90    1.00
  10   7  -1    0.98    0.92
   9  -7  -1   -0.55    0.78
  -9  -7   1    0.34    0.66
   9   7  -1   -0.17    0.76
  -9   7   1    0.06    0.77
   8  -7  -1   30.21    2.15
  -8  -7   1   26.41    1.79
   8   7  -1   28.51    1.98
  -8   7   1   24.25    1.93
  -7   7   1   13.79    1.29
   7  -7  -1   12.34    1.45
   7   7  -1   14.12    1.38
   7   7  -1    9.55    1.38
  -7   7   1   13.52    1.50
  -7  -7   1   13.13    1.38
   6   7  -1   19.04    1.60
  -6   7   1   23.34    1.72
   6   7  -1   22.83    1.51
  -6   7   1   18.80    1.41
  -6  -7   1   18.93    1.56
   6  -7  -1   19.45    1.67
   5  -7  -1  337.84    8.12
   5   7  -1  346.83    8.15
   5  -7  -1  353.20    7.39
   5   7  -1  360.77    7.80
  -5  -7   1  358.20    7.99
  -5   7   1  349.97    7.72
  -5   7   1  342.71    8.24
   4   7  -1    0.92    0.59
  -4   7   1    0.05    0.64
   4  -7  -1   -0.43    0.55
  -4  -7   1   -0.22    0.53
   4   7  -1    1.55    0.76
  -4   7   1    0.73    0.72
   4  -7  -1    0.07    0.62
   3  -7  -1   48.93    2.01
   3   7  -1   46.36    1.92
  -3  -7   1   46.48    2.14
  -3   7   1   48.24    2.12
   3   7  -1   48.42    2.26
  -3   7   1   46.31    2.20
   3  -7  -1   47.72    2.12
   2   7  -1    0.56    0.56
   2  -7  -1   -0.03    0.52
   2   7  -1    0.76    0.62
   2  -7  -1    0.17    0.59
  -2   7   1    0.68    0.61
  -2  -7   1    0.30    0.57
  -2   7   1    0.28    0.65
   1   7  -1   29.11    1.69
  -1  -7   1   30.26    1.49
   1  -7  -1   29.28    1.63
  -1  -7   1   29.64    1.67
   1  -7  -1   27.85    1.55
  -1   7   1   27.60    1.65
   1   7  -1   29.10    1.54
  -1   7   1   28.94    1.71
   0   7  -1  242.02    5.62
   0   7  -1  227.99    5.80
   0  -7   1  237.52    5.62
   0  -7  -1  247.50    5.42
   0  -7  -1  239.93    5.71
   0   7   1  239.25    5.79
   0  -7   1  243.76    5.52
   0   7   1  237.86    5.79
   1  -7   1   23.88    1.46
   1   7   1   24.05    1.59
  -1   7  -1   25.50    1.61
  -1   7  -1   27.71    1.59
  -1  -7  -1   25.81    1.59
   1   7   1   25.54    1.51
   1  -7   1   26.15    1.54
   2  -7   1    8.90    0.93
   2  -7   1    7.98    0.98
   2   7   1    6.04    0.91
  -2   7  -1    7.84    1.06
   2   7   1   12.20    1.21
  -2   7  -1    7.93    1.01
  -2  -7  -1    7.01    0.99
   3   7   1   69.54    2.75
   3  -7   1   69.02    2.64
   3  -7   1   74.12    2.49
  -3   7  -1   69.62    2.62
  -3  -7  -1   72.78    2.68
  -3   7  -1   76.65    2.73
   3   7   1   70.30    2.54
  -4   7  -1    0.53    0.65
  -4  -7  -1    0.16    0.57
   4   7   1    0.09    0.66
   4   7   1    0.82    0.63
   4  -7   1    0.16    0.65
   4  -7   1    0.05    0.52
  -4   7  -1    1.22    0.71
  -5   7  -1   64.14    2.55
  -5   7  -1   65.60    2.71
   5   7   1   67.97    2.58
  -5  -7  -1   61.70    2.59
   5   7   1   58.23    2.62
   5  -7   1   60.75    2.66
  -6   7  -1   55.99    2.38
  -6   7  -1   52.11    2.47
   6  -7   1   52.16    2.56
   6   7   1   57.10    2.61
  -6  -7  -1   52.56    2.45
   6   7   1   55.63    2.41
  -7  -7  -1    4.88    1.03
   7  -7   1    4.26    1.04
  -7   7  -1    7.07    1.20
   7   7   1    5.94    1.04
   7   7   1    6.25    1.21
  -7   7  -1    4.48    0.96
  -8   7  -1   41.11    2.16
   8   7   1   47.20    2.30
  -8   7  -1   40.50    2.38
   8  -7   1   36.02    2.29
   8   7   1   37.21    2.25
  -8  -7  -1   41.03    2.23
  -9   7  -1   13.31    1.64
  -9  -7  -1   11.94    1.35
   9   7   1   13.75    1.50
   9   7   1   10.30    1.56
   9  -7   1   12.13    1.59
 -10   7  -1    1.74    1.03
  10  -7   1    2.83    1.21
 -10  -7  -1    3.14    1.00
  10   7   1    1.91    0.99
  10   7   1    2.89    1.02
 -11  -7  -1    1.19    0.84
 -11   7  -1    1.11    0.96
  11   7   1    1.57    1.01
  11  -7   1    4.18    1.35
  11   7   1    1.51    0.94
 -12   7  -1    0.62    0.98
  12   7   1   -0.84    0.83
  12  -7   1    1.16    0.94
 -13  -7  -1   13.42    1.82
 -13   7  -1   18.06    2.06
 -12  -8   1    2.50    1.12
 -12   8   1    3.18    1.23
 -11   8   1    7.12    1.57
  11  -8  -1   10.51    1.74
  11   8  -1    8.13    1.45
 -11  -8   1   10.26    1.51
  10  -8  -1    0.15    1.10
 -10  -8   1    1.86    0.93
 -10   8   1    0.82    1.03
  10   8  -1    1.18    1.03
   9   8  -1    1.15    1.00
  -9   8   1    1.84    1.09
   9  -8  -1    1.68    1.05
  -9  -8   1    5.04    1.17
  -8  -8   1   16.83    1.64
   8  -8  -1   17.81    1.84
   8   8  -1   21.12    1.83
  -8   8   1   19.06    1.88
  -7  -8   1    1.94    0.92
   7  -8  -1    2.98    1.08
  -7   8   1    2.93    1.02
   7   8  -1    3.58    1.05
   6  -8  -1    4.46    1.11
   6   8  -1    5.28    1.16
  -6  -8   1    4.76    1.09
  -6   8   1    4.40    1.09
  -5   8   1    2.45    0.81
   5  -8  -1    0.86    0.66
   5   8  -1   -0.45    0.74
  -5   8   1    1.05    0.84
   5  -8  -1    1.30    0.78
  -5  -8   1    1.52    0.82
   4  -8  -1   10.85    1.27
  -4   8   1   12.75    1.43
  -4   8   1   13.35    1.33
   4  -8  -1   12.57    1.20
  -4  -8   1   12.36    1.39
   4   8  -1   10.29    1.37
  -3   8   1   -0.44    0.62
   3  -8  -1    0.36    0.64
   3   8  -1    0.87    0.72
   3  -8  -1    0.28    0.66
  -3   8   1    0.09    0.73
  -3  -8   1   -0.33    0.64
  -2  -8   1    5.78    1.07
   2  -8  -1    6.27    0.96
   2   8  -1    6.32    1.08
   2  -8  -1    8.61    1.09
  -2   8   1    7.89    1.17
  -2   8   1    7.38    1.09
  -1  -8   1   10.91    1.23
  -1   8   1   11.73    1.25
  -1   8   1   11.86    1.28
   1   8  -1   10.16    1.27
   1  -8  -1   10.72    1.22
   0   8  -1   30.14    1.70
   0   8  -1   34.02    1.93
   0   8   1   34.37    1.95
   0   8   1   30.95    1.87
   0  -8   1   33.41    1.81
   0  -8  -1   34.40    1.92
  -1   8  -1   60.01    2.41
  -1  -8  -1   55.78    2.46
  -1   8  -1   55.54    2.46
   1   8   1   61.23    2.62
   1  -8   1   54.92    2.27
   1   8   1   56.67    2.36
   1  -8   1   57.60    2.37
  -2   8  -1    8.57    1.15
   2  -8   1    7.83    1.00
   2   8   1    7.26    1.14
   2  -8   1    6.28    0.97
  -2   8  -1    7.84    1.14
   2   8   1    6.92    1.03
  -2  -8  -1    5.33    0.99
  -3   8  -1    7.30    1.13
  -3  -8  -1    7.48    1.14
   3  -8   1    7.01    0.95
   3  -8   1    5.20    1.01
  -3   8  -1    7.58    1.14
   3   8   1    7.63    1.20
   3   8   1    7.19    1.06
   4  -8   1   12.05    1.34
  -4   8  -1   13.32    1.33
   4   8   1   12.98    1.47
  -4  -8  -1   10.68    1.26
   4   8   1   11.47    1.28
   4  -8   1   13.69    1.20
  -4   8  -1   13.60    1.42
  -5   8  -1    0.41    0.77
   5   8   1   -0.22    0.73
  -5   8  -1    0.47    0.65
   5   8   1    1.15    0.68
  -5  -8  -1    0.31    0.67
   5  -8   1    1.21    0.79
  -6   8  -1    8.12    1.18
  -6  -8  -1    6.37    1.12
  -6   8  -1    7.00    1.26
   6   8   1    6.60    1.25
   6   8   1    7.31    1.12
   6  -8   1    6.63    1.26
  -7   8  -1   16.20    1.50
  -7  -8  -1   18.29    1.67
   7   8   1   16.34    1.73
   7  -8   1   18.06    1.80
  -7   8  -1   17.53    1.71
   8  -8   1   10.98    1.56
  -8  -8  -1    6.31    1.20
   8   8   1    8.83    1.47
  -8   8  -1   12.27    1.56
  -9   8  -1   -0.75    0.78
   9   8   1   -0.50    0.79
  -9  -8  -1    0.96    0.77
   9  -8   1   -0.10    0.85
  10  -8   1    4.67    1.31
  10   8   1    2.24    1.15
 -10   8  -1    1.74    1.14
 -10  -8  -1    4.05    1.08
 -11  -8  -1   16.80    1.77
  11  -8   1   22.89    2.04
 -11   8  -1   16.89    2.10
  11   8   1   20.56    2.15
 -12   8  -1    1.70    1.04
 -11   9   1    3.11    1.10
 -11  -9   1   -0.24    0.92
  10  -9  -1    4.67    1.20
 -10   9   1    1.81    1.11
 -10  -9   1    3.60    1.13
  10   9  -1    5.16    1.22
   9   9  -1    0.91    0.93
  -9   9   1    1.76    1.10
   9  -9  -1    1.32    1.15
  -9  -9   1   -0.21    0.86
  -8   9   1    1.18    1.21
   8   9  -1    0.21    0.97
   8  -9  -1    2.82    1.11
  -8  -9   1    1.52    0.83
  -7  -9   1   23.69    1.94
   7   9  -1   25.62    2.08
  -7   9   1   26.68    2.13
   7  -9  -1   24.21    2.07
  -6  -9   1    7.72    1.31
  -6   9   1    5.44    1.29
   6   9  -1    7.37    1.46
   6  -9  -1    7.76    1.34
   5   9  -1    0.14    0.74
   5  -9  -1    0.66    0.86
  -5   9   1   -0.33    0.81
  -5  -9   1    0.53    0.71
   4  -9  -1    0.66    0.76
   4  -9  -1    0.66    0.67
  -4  -9   1    0.30    0.70
  -4   9   1   -0.73    0.76
   4   9  -1    0.30    0.76
  -4   9   1   -0.09    0.77
   3  -9  -1    8.90    1.20
  -3  -9   1   11.35    1.39
  -3   9   1   12.15    1.47
   3   9  -1   11.82    1.47
  -3   9   1   11.03    1.33
  -2   9   1   20.12    1.71
   2  -9  -1   17.61    1.53
  -2  -9   1   18.11    1.61
   2   9  -1   21.16    1.76
  -2   9   1   20.75    1.64
  -1   9   1    8.25    1.25
  -1  -9   1    5.09    1.06
   1  -9  -1    7.35    1.15
   1   9  -1    6.13    1.21
   0   9  -1   13.77    1.51
   0   9   1   16.41    1.58
   0  -9   1   13.98    1.42
   0  -9  -1   13.37    1.40
   1  -9   1   14.37    1.41
  -1   9  -1   18.78    1.63
   1   9   1   14.99    1.55
  -1  -9  -1   15.68    1.51
  -2   9  -1    4.90    1.08
  -2  -9  -1    4.87    1.05
   2  -9   1    5.15    0.99
   2   9   1    3.73    1.04
   3   9   1    4.54    1.07
   3  -9   1    5.39    1.06
  -3  -9  -1    3.56    1.03
   3  -9   1    3.52    0.87
  -3   9  -1    5.13    1.12
   4  -9   1    8.00    1.20
   4   9   1    8.73    1.35
  -4   9  -1    8.41    1.28
  -4  -9  -1    5.50    1.16
  -5  -9  -1   15.45    1.58
   5  -9   1   19.26    1.74
  -5   9  -1   18.77    1.70
   5   9   1   17.55    1.82
   6  -9   1   16.72    1.77
  -6  -9  -1   10.80    1.47
   6   9   1   14.61    1.74
  -6   9  -1   16.82    1.65
   7  -9   1   -0.09    0.85
   7   9   1    0.16    0.82
  -7  -9  -1   -0.31    0.80
   8   9   1    1.66    1.09
  -8  -9  -1    2.21    0.97
   8  -9   1   -0.26    0.93
   9   9   1   -0.04    0.96
  -9  -9  -1    0.09    0.78
   9  -9   1    0.02    0.98
  10  -9   1    1.89    0.78
 -10  -9  -1    0.87    0.95
  10   9   1    0.93    0.70
 -11  -9  -1    2.87    1.11
   9 -10  -1   16.88    1.86
  -9 -10   1   13.74    1.85
  -8 -10   1    6.32    1.43
   8  10  -1    7.68    1.39
   8 -10  -1   10.17    1.64
   7  10  -1   22.33    2.20
  -7 -10   1   21.25    2.03
   7 -10  -1   25.00    2.15
  -6 -10   1   12.17    1.64
   6  10  -1   14.72    1.93
  -5 -10   1    1.08    0.89
   5  10  -1    0.89    0.96
   4  10  -1    6.08    1.30
  -4 -10   1    6.32    1.29
   3 -10  -1    1.50    0.84
   3  10  -1    1.94    0.93
  -3  10   1   -0.75    0.65
  -3 -10   1    0.20    0.78
   2 -10  -1   27.99    1.95
  -2  10   1   22.74    1.85
   2  10  -1   26.94    2.09
  -2 -10   1   22.82    1.89
   1 -10  -1   14.69    1.56
  -1  10   1   14.46    1.59
   1  10  -1   13.44    1.62
  -1 -10   1   13.77    1.50
   0 -10  -1    0.21    0.72
   0  10  -1   -0.07    0.82
   0  10   1   -0.39    0.80
   0 -10   1    0.20    0.75
   1 -10   1   14.37    1.50
  -1  10  -1   12.87    1.55
  -1 -10  -1   11.49    1.48
   1  10   1   13.28    1.62
  -2 -10  -1   -0.43    0.77
   2  10   1    0.67    0.87
   2 -10   1    0.54    0.76
  -2  10  -1   -0.01    0.81
  -3 -10  -1   -0.17    0.73
   3 -10   1    0.76    0.79
   3  10   1    0.44    0.88
  -3  10  -1    0.10    0.79
  -4  10  -1    0.22    0.86
  -4 -10  -1    0.09    0.73
   4  10   1    0.18    0.82
   5  10   1    3.33    1.10
   5 -10   1    2.62    1.08
  -5 -10  -1    2.46    0.93
   6  10   1    0.82    1.07
   6 -10   1    0.87    0.91
  -6 -10  -1   -0.64    0.84
   7  10   1    3.07    1.20
  -7 -10  -1    0.42    0.83
   7 -10   1    2.83    1.33
   8  10   1   10.76    1.62
  -8 -10  -1   11.32    1.70
   8 -10   1   10.17    1.70
  -9 -10  -1    2.32    1.11
   9 -10   1    6.36    0.99
  -6 -11   1   -0.11    0.87
   6  11  -1    1.66    0.76
   5  11  -1    0.86    0.93
  -5 -11   1   -0.77    0.67
  -4 -11   1   13.19    1.75
   4  11  -1   13.05    1.76
  -3 -11   1   -0.73    0.77
   3 -11  -1    1.22    0.90
   3  11  -1    0.71    0.97
  -2 -11   1    3.24    1.12
   2 -11  -1    3.92    1.12
   2  11  -1    5.55    1.49
   1  11  -1    2.13    1.11
  -1  11   1    1.37    0.92
  -1 -11   1    1.12    0.93
   1 -11  -1    2.48    1.00
   0  11   1   11.02    1.55
   0  11  -1    9.70    1.52
   0 -11  -1    8.25    1.38
   0 -11   1   10.66    1.54
  -1 -11  -1    4.51    1.18
   1  11   1    6.20    1.36
   1 -11   1    4.32    1.15
  -1  11  -1    7.00    1.34
   2  11   1    9.37    1.61
  -2 -11  -1    6.17    1.31
   2 -11   1    7.61    1.34
  -2  11  -1   10.34    1.52
  -3  11  -1    1.15    1.00
  -3 -11  -1    0.86    0.87
   3  11   1    0.62    1.05
  -4 -11  -1    5.49    1.30
   4  11   1    8.31    1.51
   5  11   1    0.04    0.89
  -5 -11  -1   -0.04    0.79
   6  11   1    3.33    0.99
  -6 -11  -1   -0.59    0.89
   3  12  -1   25.12    1.86
   2 -12  -1    6.92    1.43
  -2 -12   1    6.49    1.39
   2  12  -1   12.11    1.61
  -1 -12   1    0.27    0.85
   1  12  -1    1.27    0.83
   1 -12  -1    1.15    1.01
   0  12  -1    0.06    0.94
   0  12   1    0.51    0.96
   0 -12   1    1.41    1.03
   0 -12  -1   -0.18    0.75
  -1  12  -1    0.95    0.99
   1 -12   1    1.41    1.01
   1  12   1    2.27    1.13
  -1 -12  -1    1.37    1.03
   2  12   1    6.98    1.33
   2 -12   1    2.14    1.15
 -16   0   2    4.01    0.90
  15   0  -2    0.39    0.90
  15   0  -2    0.13    1.09
  14   0  -2    0.36    0.80
  14   0  -2    0.67    0.92
 -13   0   2    0.19    0.63
  13   0  -2   -0.83    0.75
  13   0  -2   -0.34    0.66
  12   0  -2    6.44    1.17
  12   0  -2    7.98    1.31
 -12   0   2    7.28    1.02
  11   0  -2    0.27    0.66
  11   0  -2   -1.34    0.61
 -11   0   2   -0.34    0.48
  10   0  -2   25.86    1.71
  10   0  -2   25.83    1.69
 -10   0   2   25.83    1.48
   9   0  -2   -0.03    0.49
   9   0  -2    0.94    0.64
  -9   0   2   -0.17    0.45
   8   0  -2  535.44   11.13
   8   0  -2  543.35   11.36
   8   0  -2  563.84   10.01
  -8   0   2  543.34   10.52
   7   0  -2    0.03    0.43
   7   0  -2    0.00    0.32
   7   0  -2    0.20    0.42
  -7   0   2   -0.10    0.36
   6   0  -2  242.78    4.61
   6   0  -2  231.29    5.34
  -6   0   2  231.33    4.84
   6   0  -2  227.36    5.19
   5   0  -2   -0.07    0.24
   5   0  -2    0.43    0.37
   5   0  -2   -0.11    0.26
  -5   0   2   -0.35    0.22
   4   0  -2  161.52    3.66
   4   0  -2  163.58    3.69
   4   0  -2  169.47    3.28
  -4   0   2  165.14    3.37
   3   0  -2    0.33    0.20
   3   0  -2    0.93    0.31
   3   0  -2    0.41    0.21
   3   0  -2   -0.06    0.22
   2   0  -2  822.92   15.12
   2   0  -2  828.32   14.30
   2   0  -2  836.45   14.49
   2   0  -2  832.80   15.15
   1   0  -2    0.11    0.14
   1   0  -2   -0.04    0.11
  -1   0   2    0.04    0.09
   0   0   2  345.46    6.31
   0   0   2  311.53    6.20
   0   0  -2  289.83    5.94
   0   0  -2  323.79    5.89
   1   0   2   -5.34    0.20
  -1   0  -2   -5.24    0.15
   1   0   2   -5.02    0.20
  -1   0  -2   -4.67    0.22
  -2   0  -2    0.88    0.22
   2   0   2    1.65    0.25
   2   0   2    0.77    0.23
  -3   0  -2   -0.20    0.17
  -3   0  -2   -1.03    0.22
   3   0   2   -0.84    0.26
   3   0   2   -0.88    0.25
  -4   0  -2   42.81    1.41
   4   0   2   44.68    1.54
  -4   0  -2   46.12    1.04
   4   0   2   46.03    1.43
  -5   0  -2   -0.10    0.27
   5   0   2   -0.05    0.31
   5   0   2    0.03    0.33
  -5   0  -2    0.36    0.19
  -6   0  -2    6.95    0.44
  -6   0  -2    5.82    0.66
   6   0   2    7.23    0.71
   6   0   2    5.85    0.73
  -7   0  -2    0.15    0.24
   7   0   2   -0.04    0.42
   7   0   2    0.48    0.41
  -7   0  -2    0.00    0.37
  -8   0  -2  554.57   10.92
   8   0   2  547.21   11.53
   8   0   2  556.29   11.21
   9   0   2    0.17    0.53
  -9   0  -2    0.34    0.50
   9   0   2   -0.10    0.51
  10   0   2   99.85    3.60
 -10   0  -2   99.57    3.25
  10   0   2  104.01    3.36
  11   0   2    0.02    0.75
 -11   0  -2   -0.29    0.59
  11   0   2   -0.35    0.70
  12   0   2   20.70    1.76
 -12   0  -2   19.47    1.58
  12   0   2   20.87    1.70
 -13   0  -2   -0.01    0.68
  13   0   2    0.09    0.81
  13   0   2   -0.30    0.88
  14   0   2   13.99    1.85
 -14   0  -2   14.65    1.58
 -15   0  -2   -0.63    0.84
  15   0   2   -0.23    0.80
 -16   0  -2    2.76    1.22
  16  -1  -2    0.92    1.06
  16   1  -2    2.66    0.78
 -16   1   2    3.06    0.77
  15   1  -2    1.65    0.93
 -15   1   2    1.82    0.90
  15  -1  -2    0.95    1.04
  14  -1  -2    2.92    1.20
 -14   1   2    4.34    1.14
  14   1  -2    6.47    1.33
 -14  -1   2    3.69    1.03
  13  -1  -2    6.31    1.31
 -13  -1   2    7.02    1.15
  13   1  -2    6.64    1.23
  13   1  -2    8.45    1.39
  12   1  -2    1.53    0.80
  12  -1  -2    1.15    0.87
 -12  -1   2    1.65    0.76
  12  -1  -2    1.17    0.92
 -12   1   2    0.82    0.63
  12   1  -2    2.02    0.93
 -11   1   2  190.69    4.91
 -11  -1   2  189.92    5.01
  11   1  -2  194.96    5.57
  11  -1  -2  198.54    5.71
  11   1  -2  196.91    5.28
  11  -1  -2  196.67    5.51
 -10  -1   2    2.96    0.72
  10   1  -2    3.90    0.85
  10  -1  -2    2.74    0.84
 -10   1   2    2.73    0.70
  10   1  -2    2.94    0.82
  10  -1  -2    3.13    0.90
  -9  -1   2   15.80    1.14
   9  -1  -2   13.84    1.22
   9  -1  -2   16.90    1.39
   9   1  -2   14.80    1.23
   9   1  -2   15.92    1.29
  -9   1   2   16.98    1.12
   8  -1  -2  101.85    2.37
   8   1  -2  102.59    2.62
   8   1  -2   94.23    3.09
   8   1  -2  101.04    3.01
  -8   1   2   99.96    2.76
  -8  -1   2  102.83    2.92
   8  -1  -2  102.78    3.19
   8  -1  -2   95.19    3.19
  -7  -1   2   71.38    2.21
   7  -1  -2   68.18    2.38
   7   1  -2   72.54    2.00
   7   1  -2   69.46    2.38
  -7   1   2   73.95    2.11
   7  -1  -2   71.00    2.50
   7  -1  -2   74.08    1.83
   7   1  -2   69.95    2.26
   6   1  -2  844.99   14.95
   6   1  -2  847.56   15.37
   6  -1  -2  829.02   16.12
   6  -1  -2  834.21   16.25
  -6   1   2  845.47   15.16
   6   1  -2  838.79   16.10
   6  -1  -2  868.61   14.74
   6   1  -2  850.04   15.97
   5   1  -2  103.56    2.40
   5  -1  -2   96.24    2.69
   5   1  -2  104.04    2.55
   5  -1  -2  101.95    2.20
   5  -1  -2  100.12    2.79
   5   1  -2  101.99    2.69
   5   1  -2  103.15    2.62
  -5   1   2  100.83    2.36
  -4   1   2  428.93    7.73
   4   1  -2  426.73    7.77
  -4   1   2  417.44    8.40
   4  -1  -2  426.12    7.59
   4   1  -2  426.53    8.23
   4   1  -2  427.05    7.93
   4   1  -2  421.02    8.26
  -3   1   2   60.62    1.73
   3   1  -2   62.88    1.65
   3   1  -2   60.83    1.59
   3   1  -2   63.20    1.57
   3   1  -2   64.15    1.62
   3  -1  -2   62.32    1.44
  -3   1   2   62.11    1.41
  -2   1   2  277.10    4.98
  -2   1   2  274.37    5.43
   2   1  -2  277.32    5.26
   2   1  -2  276.45    5.10
   2  -1  -2  275.46    5.40
   2   1  -2  276.45    5.15
   2  -1  -2  277.67    5.01
   2   1  -2  270.77    5.31
  -1   1   2 2806.65   49.76
  -1  -1   2 2745.51   50.83
   1   1  -2 2548.19   46.89
  -1   1   2 2691.61   50.04
   1   1  -2 2767.23   52.04
   1  -1  -2 2699.73   48.38
   1   1  -2 2704.20   47.90
   0   1  -2  108.90    2.20
   0  -1   2  107.19    2.25
   0   1   2  109.83    2.09
   0  -1  -2  109.60    2.15
   0   1   2  105.42    2.29
   0  -1  -2  101.72    2.12
   0   1  -2  106.72    2.10
   1  -1   2 1965.46   35.37
  -1   1  -2 1999.07   35.01
  -1  -1  -2 1974.34   34.05
   1   1   2 1992.62   35.29
   1   1   2 1931.36   33.77
  -1   1  -2 1940.76   33.78
   2  -1   2 3879.95   70.02
   2   1   2 3996.01   72.45
  -2   1  -2 3897.63   68.62
   2   1   2 3730.81   68.12
  -2  -1  -2 3932.22   69.00
   2   1   2 3961.00   73.00
   3   1   2  192.30    4.15
  -3  -1  -2  198.12    3.74
   3  -1   2  194.49    4.15
   3  -1   2  193.14    4.13
   3   1   2  193.75    3.83
  -3   1  -2  194.85    3.97
   4   1   2   12.19    0.70
  -4  -1  -2   11.49    0.75
   4  -1   2   10.55    0.81
  -4  -1  -2   13.05    0.64
  -4   1  -2   12.54    0.80
   4   1   2   16.19    0.88
   4  -1   2   11.08    0.83
   5   1   2   64.57    2.05
   5  -1   2   63.40    2.02
  -5  -1  -2   64.14    1.60
  -5  -1  -2   60.84    1.93
   5  -1   2   63.40    2.06
   5   1   2   62.89    1.77
  -5   1  -2   61.04    1.87
  -6  -1  -2  225.27    4.39
  -6  -1  -2  226.02    4.97
   6  -1   2  225.20    5.13
  -6   1  -2  224.31    4.90
   6   1   2  215.83    4.79
   6  -1   2  226.33    5.27
   6   1   2  217.89    5.16
   7   1   2  238.18    5.73
   7   1   2  241.91    5.34
  -7   1  -2  242.49    5.41
  -7  -1  -2  250.78    4.81
  -7  -1  -2  242.35    5.47
   7  -1   2  248.82    5.67
   7  -1   2  238.96    5.79
  -8  -1  -2   72.28    1.90
   8   1   2   69.41    2.57
  -8  -1  -2   66.38    2.38
   8  -1   2   66.76    2.58
  -8   1  -2   69.43    2.40
   8  -1   2   69.92    2.52
   8   1   2   72.49    2.32
   9  -1   2   97.57    3.23
  -9   1  -2  100.79    3.11
   9  -1   2   99.08    3.41
   9   1   2   99.93    3.04
   9   1   2  102.17    3.37
  -9  -1  -2   95.79    3.11
  10   1   2   34.00    1.79
  10  -1   2   30.08    1.85
 -10   1  -2   31.19    1.72
 -10  -1  -2   30.06    1.78
  10  -1   2   34.20    2.00
  10   1   2   29.64    1.85
  11  -1   2   60.14    2.82
  11   1   2   57.81    2.77
  11   1   2   60.53    2.55
 -11  -1  -2   56.21    2.50
  11  -1   2   61.06    2.70
 -11   1  -2   57.38    2.49
 -12   1  -2   20.98    1.61
  12  -1   2   20.82    1.86
  12   1   2   18.94    1.68
  12  -1   2   23.97    1.83
 -12  -1  -2   18.96    1.60
  13  -1   2    3.73    1.10
 -13   1  -2    2.14    0.82
 -13  -1  -2    0.92    0.80
  13   1   2    2.37    1.08
  13  -1   2    1.81    0.97
  14   1   2    3.03    1.14
 -14  -1  -2    1.92    0.93
  14  -1   2    3.55    1.27
 -14   1  -2    0.82    0.88
  14  -1   2    1.95    1.21
  15   1   2    2.78    1.02
 -15   1  -2    3.33    1.08
  15  -1   2    2.62    1.06
  15  -1   2    3.14    1.16
 -15  -1  -2    4.34    1.22
 -16  -1  -2    1.94    1.15
  16  -2  -2    0.05    0.74
  16   2  -2    1.17    0.54
 -15   2   2    4.85    1.23
  15   2  -2    2.00    1.08
 -15  -2   2    3.21    1.05
  15  -2  -2    2.40    1.17
 -14  -2   2    0.43    0.82
  14   2  -2    0.21    0.79
 -14   2   2   -0.28    0.67
  14  -2  -2    2.09    1.07
  13   2  -2   31.26    2.17
 -13   2   2   29.10    2.11
  13  -2  -2   30.83    2.26
 -13  -2   2   31.28    2.01
  12   2  -2   22.44    1.81
  12  -2  -2   22.95    1.94
 -12   2   2   24.88    1.94
 -12  -2   2   23.96    1.74
  11  -2  -2    1.12    0.86
  11   2  -2    0.44    0.71
 -11   2   2   -0.05    0.67
 -11   2   2    1.70    0.69
 -11  -2   2    0.10    0.66
  11   2  -2    0.41    0.69
  10   2  -2   31.80    1.86
  10   2  -2   35.16    1.82
 -10   2   2   34.50    1.70
 -10  -2   2   32.78    1.73
  10  -2  -2   35.05    2.00
 -10   2   2   33.89    2.01
 -10  -2   2   34.35    1.53
   9  -2  -2   45.18    2.19
   9   2  -2   44.67    1.90
  -9   2   2   42.90    1.78
  -9  -2   2   43.26    1.68
  -9   2   2   43.98    2.16
  -9  -2   2   43.06    1.95
   9   2  -2   46.33    2.04
  -8  -2   2    1.41    0.48
   8  -2  -2    2.16    0.71
   8   2  -2    2.11    0.60
  -8   2   2    1.34    0.58
  -8   2   2    1.55    0.53
   8   2  -2    2.25    0.63
   8   2  -2    2.90    0.69
  -7   2   2   36.71    1.75
   7   2  -2   38.18    1.54
   7  -2  -2   37.92    1.18
  -7  -2   2   37.41    1.43
   7   2  -2   37.76    1.61
   7  -2  -2   37.62    1.77
   7   2  -2   35.99    1.61
  -7   2   2   37.55    1.46
   6   2  -2  861.33   15.76
   6  -2  -2  837.06   16.47
   6   2  -2  863.03   16.33
  -6   2   2  857.06   16.59
  -6   2   2  857.21   15.40
   6   2  -2  862.00   16.11
   6  -2  -2  860.73   14.94
   5  -2  -2  269.67    6.03
  -5   2   2  275.05    5.42
   5   2  -2  281.44    5.73
   5   2  -2  282.84    5.58
   5  -2  -2  282.00    5.23
   5   2  -2  279.16    5.86
  -5   2   2  276.17    6.09
   5   2  -2  277.33    5.76
   4  -2  -2   41.58    1.54
   4   2  -2   42.16    1.38
  -4   2   2   41.56    1.24
   4   2  -2   40.14    1.35
   4   2  -2   41.99    1.32
   4  -2  -2   41.83    1.18
   4   2  -2   41.45    1.44
  -4   2   2   41.93    1.57
  -3   2   2 1335.66   24.39
  -3   2   2 1336.87   23.05
   3   2  -2 1333.36   23.01
  -3  -2   2 1358.73   24.09
   3  -2  -2 1329.06   22.81
   3  -2  -2 1295.46   24.28
   3   2  -2 1343.10   23.34
   3   2  -2 1326.41   24.08
   2  -2  -2   29.78    1.10
  -2   2   2   28.88    1.12
  -2  -2   2   30.41    0.97
   2  -2  -2   27.73    0.95
  -2   2   2   29.83    0.90
   2   2  -2   29.87    1.07
   2   2  -2   29.85    0.89
   2   2  -2   28.04    1.02
  -1  -2   2 8118.96  149.90
  -1   2   2 8349.47  151.50
   1  -2  -2 8119.79  150.57
   1  -2  -2 7847.35  143.14
   1   2  -2 8328.81  150.09
  -1   2   2 8512.03  144.49
   0   2  -2    9.52    0.43
   0  -2   2    6.61    0.53
   0  -2  -2    8.13    0.42
   0   2   2    8.39    0.50
   0   2  -2    7.42    0.61
   0  -2  -2    7.05    0.52
   0   2   2    7.32    0.57
   0  -2   2    7.94    0.47
   1   2   2 2267.54   38.85
   1   2   2 2274.18   40.57
   1  -2   2 2230.20   39.62
  -1   2  -2 2257.12   38.88
  -1   2  -2 2259.21   40.49
   1  -2   2 2173.26   40.45
  -1  -2  -2 2380.21   40.08
   2  -2   2 2983.96   56.07
  -2  -2  -2 3110.85   53.73
   2  -2   2 3117.40   53.34
   2   2   2 3030.27   52.16
  -2   2  -2 2967.86   52.12
   2   2   2 3046.65   54.42
  -2   2  -2 3066.25   54.34
   3  -2   2  272.21    4.93
   3   2   2  280.13    5.72
  -3   2  -2  277.26    5.46
   3   2   2  284.33    5.22
  -3  -2  -2  284.95    5.35
   3  -2   2  272.32    5.65
   3   2   2  268.40    5.51
   3  -2   2  267.99    5.72
  -4  -2  -2   15.89    0.81
   4   2   2   13.59    0.87
   4  -2   2   14.29    0.45
   4  -2   2   13.42    0.91
  -4   2  -2   15.51    0.87
   4   2   2   15.68    0.66
   4   2   2   14.33    0.92
   4  -2   2   16.34    0.97
   5   2   2   96.81    2.67
  -5  -2  -2   92.44    2.33
   5  -2   2   91.77    2.71
  -5   2  -2   93.04    2.54
   5  -2   2   94.89    2.72
   5   2   2   98.72    2.27
   5   2   2   95.16    2.71
  -6   2  -2   90.16    2.57
   6  -2   2   90.20    2.80
  -6  -2  -2   92.47    2.35
   6   2   2   92.76    2.34
   6  -2   2   92.55    2.79
   6   2   2   83.85    2.68
  -7  -2  -2    0.85    0.49
   7   2   2    0.74    0.43
   7   2   2    0.62    0.49
   7  -2   2    0.18    0.51
  -7  -2  -2    0.95    0.41
   7  -2   2    1.48    0.59
  -7   2  -2    0.89    0.46
   8   2   2   32.59    1.43
   8  -2   2   30.97    1.69
   8  -2   2   27.20    1.64
  -8   2  -2   29.44    1.52
   8   2   2   28.89    1.63
  -8  -2  -2   31.86    1.34
  -8  -2  -2   30.83    1.66
   9   2   2   12.63    1.25
   9   2   2   15.28    1.15
   9  -2   2   10.48    1.24
   9  -2   2   12.17    1.33
  -9  -2  -2   11.46    1.19
  -9   2  -2   10.94    1.10
  10  -2   2   95.40    3.60
 -10  -2  -2   98.53    3.35
 -10   2  -2   95.22    3.19
  10   2   2  102.38    3.56
  10  -2   2   95.48    3.42
 -11  -2  -2   25.92    1.79
 -11   2  -2   25.38    1.69
  11  -2   2   25.33    1.89
  11   2   2   23.83    1.83
  11  -2   2   26.17    1.90
  12  -2   2    3.96    1.11
  12  -2   2    3.63    1.03
  12   2   2    2.85    0.92
 -12   2  -2    2.47    0.86
 -12  -2  -2    4.72    1.07
  13  -2   2   19.67    1.87
 -13   2  -2   16.88    1.59
  13  -2   2   18.57    1.94
  13   2   2   16.40    1.85
 -13  -2  -2   18.60    1.74
 -14  -2  -2   -0.09    0.82
 -14   2  -2   -0.66    0.72
  14  -2   2   -1.16    0.80
  14   2   2   -1.22    0.71
 -15   2  -2    1.94    0.98
  15   2   2    1.14    0.83
  15  -2   2    1.96    1.14
 -15  -2  -2    1.89    1.00
  16  -2   2    3.02    0.96
 -16  -2  -2   -0.54    0.81
  16   3  -2    4.07    0.76
 -16  -3   2    2.84    1.21
 -15   3   2    0.18    0.75
  15   3  -2    1.95    0.89
 -15  -3   2    0.55    0.99
  15  -3  -2    1.65    1.06
  14  -3  -2    2.63    1.22
 -14   3   2    4.32    1.21
  14   3  -2    4.40    1.25
 -14  -3   2    3.44    1.09
 -13  -3   2    6.98    1.28
  13  -3  -2    8.88    1.78
  13   3  -2    7.58    1.36
 -13   3   2    8.78    1.50
 -12  -3   2    0.47    0.63
 -12   3   2   -1.21    0.63
  12   3  -2   -0.22    0.59
  12  -3  -2    1.20    0.92
  11   3  -2   70.93    3.01
  11  -3  -2   83.16    3.44
 -11   3   2   74.84    3.26
 -11  -3   2   76.86    3.02
  10   3  -2   12.74    1.29
  10  -3  -2   10.11    1.33
 -10   3   2   12.72    1.45
 -10  -3   2   12.52    1.08
 -10   3   2   13.37    1.15
  -9  -3   2    5.14    0.76
   9   3  -2    4.97    0.90
  -9   3   2    5.81    1.01
  -9   3   2    5.74    0.81
   9   3  -2    5.20    0.91
   9  -3  -2    5.79    1.06
   9   3  -2    4.01    0.77
   8   3  -2   14.21    1.10
  -8  -3   2   14.06    1.03
   8  -3  -2   12.52    1.29
   8   3  -2   14.69    1.21
   8   3  -2   15.71    1.14
  -8   3   2   13.86    1.23
  -8   3   2   15.39    1.05
   7  -3  -2   15.03    1.23
   7   3  -2   18.47    1.08
  -7   3   2   18.73    1.36
   7   3  -2   16.69    1.17
  -7   3   2   17.56    1.06
   7  -3  -2   17.70    0.84
  -7  -3   2   17.00    1.10
   7   3  -2   18.23    1.17
   6   3  -2   37.36    1.44
  -6   3   2   39.15    1.79
   6  -3  -2   39.31    1.24
  -6  -3   2   39.99    1.56
   6  -3  -2   37.22    1.77
   6   3  -2   37.09    1.54
   6   3  -2   40.07    1.70
  -6   3   2   39.59    1.46
  -5   3   2  150.12    3.90
  -5  -3   2  147.63    3.53
  -5  -3   2  151.92    3.40
   5   3  -2  149.59    3.59
  -5   3   2  147.92    3.32
   5  -3  -2  149.37    3.87
   5  -3  -2  150.47    3.18
   5   3  -2  152.05    3.74
   4  -3  -2  278.81    5.32
  -4  -3   2  279.68    5.64
  -4   3   2  276.33    5.42
   4  -3  -2  282.83    6.03
  -4  -3   2  280.89    5.55
   4   3  -2  274.82    5.67
   4   3  -2  267.34    5.75
  -4   3   2  267.45    6.02
  -3  -3   2  124.07    2.98
   3  -3  -2  122.92    2.76
  -3   3   2  124.79    3.21
  -3  -3   2  130.25    2.83
  -3   3   2  126.99    2.80
   3   3  -2  125.28    2.84
   3   3  -2  118.39    3.04
   3  -3  -2  127.35    3.14
  -2  -3   2  243.58    4.82
   2  -3  -2  241.56    5.03
  -2   3   2  237.38    5.19
  -2  -3   2  232.99    4.85
  -2   3   2  245.83    4.73
   2  -3  -2  238.06    4.73
   2   3  -2  236.14    4.97
   2   3  -2  242.82    4.79
   1   3  -2    9.04    0.74
   1   3  -2    8.43    0.59
  -1   3   2    8.40    0.67
  -1  -3   2   10.62    0.74
   1  -3  -2    8.50    0.66
  -1   3   2    8.16    0.74
   1  -3  -2    8.27    0.65
  -1  -3   2    9.22    0.67
   0  -3  -2  390.83    7.21
   0   3   2  386.76    7.17
   0  -3   2  375.20    7.06
   0  -3  -2  376.58    7.15
   0   3   2  372.34    7.54
   0  -3   2  382.64    7.38
   0   3  -2  382.44    7.25
   0   3  -2  380.53    7.32
  -1  -3  -2  133.73    2.60
  -1   3  -2  123.04    2.99
   1   3   2  129.94    2.95
  -1   3  -2  137.47    2.91
   1   3   2  126.88    3.05
   1  -3   2  126.94    3.02
   1  -3   2  128.46    2.79
  -1  -3  -2  128.76    2.95
  -2  -3  -2  631.08   11.33
   2  -3   2  631.58   11.03
   2  -3   2  605.97   11.89
  -2   3  -2  622.78   11.76
   2   3   2  625.58   11.50
  -2   3  -2  622.39   11.46
   2   3   2  627.71   11.92
   3  -3   2  192.97    4.44
   3  -3   2  198.82    3.77
   3   3   2  192.59    4.37
   3   3   2  189.39    4.27
  -3   3  -2  197.07    4.31
  -3   3  -2  191.87    4.22
  -3  -3  -2  194.56    4.17
  -4  -3  -2    1.67    0.46
   4  -3   2    2.52    0.30
  -4   3  -2    2.12    0.46
  -4  -3  -2    1.99    0.22
   4  -3   2    1.46    0.54
   4   3   2    3.31    0.57
  -4   3  -2    1.46    0.42
   4   3   2    1.86    0.49
   5   3   2   20.85    1.20
  -5   3  -2   22.07    1.19
   5  -3   2   19.96    1.21
   5   3   2   20.91    0.80
   5  -3   2   21.21    0.69
  -5   3  -2   20.31    1.19
  -5  -3  -2   21.95    1.10
   5   3   2   22.09    1.26
   6   3   2  250.12    5.81
   6   3   2  249.94    5.71
   6   3   2  260.84    5.10
   6  -3   2  248.62    5.92
  -6   3  -2  241.78    5.83
  -6   3  -2  252.52    5.54
  -6  -3  -2  250.06    5.30
   7  -3   2    6.13    0.94
  -7  -3  -2    6.71    0.74
  -7   3  -2    8.06    0.99
   7   3   2    6.69    0.66
  -7   3  -2    7.03    0.84
   7   3   2    7.51    0.97
   7   3   2    5.11    0.81
  -8   3  -2    0.77    0.57
   8   3   2    0.15    0.53
  -8  -3  -2    1.33    0.51
   8  -3   2    0.06    0.62
  -8  -3  -2   -0.13    0.45
  -9  -3  -2   58.70    2.11
   9  -3   2   64.11    2.71
  -9   3  -2   55.45    2.31
   9   3   2   58.71    2.55
  -9  -3  -2   61.34    2.51
 -10   3  -2    5.80    1.16
  10  -3   2    6.73    1.23
  10   3   2    6.61    1.14
 -10  -3  -2    6.78    1.13
 -10   3  -2    6.16    0.99
  11   3   2    0.82    0.68
 -11   3  -2    0.13    0.74
 -11   3  -2    0.94    0.68
 -11  -3  -2    1.49    0.81
  11  -3   2    0.44    0.81
 -12   3  -2    1.40    0.78
  12  -3   2    1.37    0.96
 -12  -3  -2    1.64    0.77
 -12   3  -2    1.05    0.80
  12   3   2    3.08    0.98
  13   3   2   29.95    2.19
 -13   3  -2   29.13    2.18
 -13   3  -2   27.21    1.92
  13  -3   2   28.29    2.40
 -13  -3  -2   26.93    2.06
 -14  -3  -2    9.98    1.61
  14   3   2   10.63    1.66
  14  -3   2   11.02    1.68
 -14   3  -2   11.10    1.70
 -15   3  -2    0.36    0.59
  15  -3   2    1.25    0.94
  15   3   2   -0.94    0.63
 -15  -3  -2   -0.12    0.86
  15   4  -2    0.48    0.84
 -15  -4   2    0.38    0.98
  15  -4  -2    2.80    0.86
 -15   4   2    1.96    0.77
  14   4  -2    4.61    1.20
 -14   4   2    2.95    1.22
 -14  -4   2    3.30    1.16
  14  -4  -2    2.89    1.29
 -13   4   2    4.60    1.28
  13   4  -2    2.37    1.04
  13  -4  -2    4.39    1.36
 -13  -4   2    3.87    1.14
 -12   4   2    1.70    0.97
  12  -4  -2    3.65    1.26
 -12  -4   2    4.11    1.04
  12   4  -2    3.17    1.03
  11   4  -2   53.16    2.57
  11   4  -2   56.87    2.72
  11  -4  -2   56.40    2.92
 -11   4   2   54.96    2.88
 -11  -4   2   53.49    2.32
  10   4  -2    3.72    1.00
  10   4  -2    4.33    0.95
 -10   4   2    2.92    0.96
 -10  -4   2    2.82    0.78
  10  -4  -2    3.36    1.08
  -9   4   2   35.36    1.72
   9   4  -2   34.25    1.91
  -9  -4   2   32.22    1.68
   9  -4  -2   32.37    2.00
  -9   4   2   34.34    2.03
   9   4  -2   34.20    1.93
   8   4  -2   29.10    1.72
   8   4  -2   28.63    1.61
   8  -4  -2   30.73    1.83
  -8   4   2   31.24    1.50
  -8   4   2   29.77    1.81
  -8  -4   2   27.87    1.52
  -7   4   2   21.45    1.20
   7   4  -2   23.08    1.31
  -7   4   2   17.08    1.36
   7   4  -2   15.41    1.28
  -7  -4   2   20.69    1.29
   7  -4  -2   19.40    1.46
  -7  -4   2   19.99    1.09
   6  -4  -2   10.52    1.12
  -6   4   2    8.39    1.00
   6  -4  -2   10.15    0.73
  -6   4   2   10.56    0.90
  -6  -4   2    9.08    0.76
   6   4  -2    9.85    1.03
  -6  -4   2    8.03    0.87
   6   4  -2   10.05    0.91
   5  -4  -2  179.21    4.49
   5  -4  -2  173.36    3.75
   5   4  -2  178.55    4.37
  -5  -4   2  173.14    3.81
   5   4  -2  173.29    4.08
  -5  -4   2  175.30    4.18
  -5   4   2  166.94    4.45
  -5   4   2  169.91    3.91
  -4   4   2   92.26    2.42
   4  -4  -2   89.37    2.73
   4   4  -2   96.91    2.46
  -4   4   2   87.55    2.78
   4   4  -2   86.63    2.68
  -4  -4   2   88.70    2.25
  -4  -4   2   90.36    2.58
   4  -4  -2   86.99    2.30
  -3  -4   2   71.48    1.89
   3   4  -2   70.59    1.96
  -3   4   2   72.85    2.32
   3  -4  -2   72.77    2.25
   3   4  -2   65.45    2.19
   3  -4  -2   69.74    1.97
  -3   4   2   74.37    2.04
  -3  -4   2   68.38    2.12
  -2  -4   2   13.21    0.79
   2   4  -2   15.99    1.06
   2   4  -2   15.14    0.79
  -2   4   2   19.31    0.96
  -2  -4   2   13.96    0.90
   2  -4  -2   15.05    0.90
  -2   4   2   15.01    0.98
   2  -4  -2   13.97    0.94
  -1   4   2  316.19    6.32
   1  -4  -2  321.11    6.35
   1   4  -2  322.18    6.58
   1   4  -2  319.41    6.34
   1  -4  -2  320.86    6.44
  -1  -4   2  316.34    6.38
  -1  -4   2  325.69    6.39
  -1   4   2  322.66    6.76
   0   4   2   13.62    0.90
   0  -4   2   15.21    0.91
   0   4  -2   14.33    0.96
   0  -4  -2   13.62    0.84
   0   4   2   14.90    0.99
   0   4  -2   14.34    0.82
   0  -4  -2   16.63    1.00
   0  -4   2   14.83    0.89
   1   4   2 1402.88   24.64
   1  -4   2 1395.84   24.19
   1  -4   2 1375.90   25.52
   1   4   2 1374.76   25.63
  -1   4  -2 1409.08   25.43
  -1  -4  -2 1432.36   25.13
  -1   4  -2 1382.73   24.68
  -1  -4  -2 1388.60   24.39
   2   4   2  102.85    2.81
   2  -4   2  105.94    2.52
  -2   4  -2  105.99    2.72
  -2  -4  -2  106.32    2.15
  -2  -4  -2  104.26    2.75
   2  -4   2  107.44    2.86
  -2   4  -2  105.57    2.80
   2   4   2   99.16    2.74
   3  -4   2  111.16    2.57
   3  -4   2  112.79    3.09
   3   4   2  109.59    3.00
  -3   4  -2  109.05    2.93
   3   4   2  116.53    3.06
  -3  -4  -2  114.00    2.95
  -3   4  -2  110.37    2.93
  -4  -4  -2    1.49    0.54
   4   4   2    0.66    0.51
  -4   4  -2    0.90    0.49
   4  -4   2    1.77    0.34
   4   4   2    1.72    0.52
   4  -4   2    0.72    0.50
  -4   4  -2    1.30    0.48
  -5   4  -2  147.65    3.85
   5   4   2  139.49    3.79
   5  -4   2  140.18    3.91
  -5   4  -2  145.10    3.68
   5   4   2  145.42    3.81
   5  -4   2  140.24    2.98
  -5  -4  -2  141.92    3.59
  -6  -4  -2    0.96    0.55
  -6   4  -2    1.58    0.60
   6  -4   2    1.82    0.72
   6   4   2    1.94    0.63
  -6   4  -2    1.18    0.56
   6   4   2    1.43    0.70
   7  -4   2   46.70    2.23
  -7   4  -2   49.79    2.06
  -7   4  -2   48.62    2.19
   7   4   2   50.08    2.12
   7   4   2   51.60    2.24
  -7  -4  -2   49.87    1.98
   8   4   2  136.75    4.09
   8  -4   2  128.71    4.08
   8   4   2  132.39    4.03
  -8   4  -2  131.55    4.12
  -8   4  -2  132.30    3.81
  -8  -4  -2  132.40    3.63
  -9   4  -2  102.59    3.34
   9   4   2  102.27    3.55
  -9   4  -2  105.09    3.70
   9  -4   2  101.52    3.69
   9   4   2  100.25    3.54
  -9  -4  -2   99.41    3.12
 -10   4  -2   23.16    1.62
 -10  -4  -2   23.29    1.75
  10   4   2   23.86    1.71
  10  -4   2   26.96    1.93
 -10   4  -2   23.63    1.75
  11   4   2    2.56    0.90
 -11   4  -2    3.74    0.92
 -11  -4  -2    2.96    0.89
 -11   4  -2    1.99    0.93
  11  -4   2    4.19    1.16
 -12   4  -2    1.39    0.95
 -12   4  -2    2.27    0.88
 -12  -4  -2    1.98    0.94
  12   4   2    2.10    0.97
  12  -4   2    1.64    1.23
  13  -4   2    7.14    1.48
 -13  -4  -2    7.06    1.27
  13   4   2    6.33    1.31
 -13   4  -2    5.40    1.28
  14  -4   2    4.84    1.38
 -14   4  -2    4.81    1.26
 -14  -4  -2    3.86    1.24
  14   4   2    4.57    1.20
 -15  -4  -2    2.04    1.13
  15  -4   2    3.22    0.65
  15   4   2    0.79    0.62
 -15  -5   2    5.86    1.45
  15   5  -2    3.88    1.09
 -14  -5   2    9.95    1.60
  14  -5  -2   11.71    1.76
  14   5  -2    9.54    1.60
 -14   5   2   16.19    2.04
 -13  -5   2    2.15    0.95
  13   5  -2    4.36    1.36
 -13   5   2    3.19    1.14
  13  -5  -2    4.33    1.34
  12  -5  -2    8.29    1.56
  12   5  -2    6.33    1.41
  12   5  -2    6.02    1.19
 -12   5   2    5.25    1.34
 -11   5   2    1.53    0.89
  11   5  -2    1.04    0.75
 -11  -5   2    0.28    0.65
  11   5  -2    0.94    0.83
  11  -5  -2    1.20    0.98
 -10  -5   2   50.57    2.27
  10  -5  -2   46.58    2.62
  10   5  -2   47.18    2.32
 -10   5   2   50.70    2.68
  10   5  -2   44.57    2.42
  -9   5   2    0.18    0.68
  -9  -5   2    0.36    0.63
   9  -5  -2    1.48    0.86
   9   5  -2    1.25    0.66
   9   5  -2    1.76    0.80
   8   5  -2    1.17    0.73
  -8  -5   2    2.29    0.76
   8  -5  -2    1.52    0.85
  -8   5   2    2.36    0.86
   8   5  -2    1.19    0.63
  -8   5   2    2.31    0.72
  -7  -5   2    8.21    0.98
  -7   5   2   10.34    0.98
   7   5  -2    8.68    1.16
  -7   5   2    9.96    1.23
   7   5  -2   11.19    1.04
   7  -5  -2   10.09    1.24
   6   5  -2   42.32    1.99
  -6   5   2   45.00    2.10
   6   5  -2   44.03    1.80
   6  -5  -2   44.63    1.58
   6  -5  -2   38.54    1.98
  -6  -5   2   39.25    1.86
  -6   5   2   44.90    1.75
   5  -5  -2    7.34    0.99
   5   5  -2    8.62    0.83
  -5   5   2    7.78    1.01
  -5  -5   2    9.13    1.00
   5  -5  -2    7.79    0.74
  -5   5   2    8.48    0.83
   5   5  -2    6.55    0.96
  -5  -5   2    8.50    0.72
  -4  -5   2    7.53    0.69
  -4   5   2    6.64    0.89
   4  -5  -2    7.83    0.76
   4  -5  -2    5.34    0.87
   4   5  -2    6.54    0.71
  -4  -5   2    6.64    0.83
   4   5  -2    6.86    0.91
  -4   5   2    7.63    0.77
   3  -5  -2  582.99   11.51
  -3   5   2  584.72   10.97
  -3  -5   2  563.12   11.07
  -3  -5   2  587.45   11.00
   3   5  -2  581.34   11.37
   3   5  -2  576.73   11.16
  -3   5   2  574.12   11.72
   3  -5  -2  569.29   10.81
  -2  -5   2  244.26    5.08
   2   5  -2  236.72    5.46
  -2   5   2  232.08    5.54
  -2   5   2  241.31    5.20
   2  -5  -2  243.24    5.19
   2  -5  -2  243.50    5.34
   2   5  -2  242.04    5.15
  -2  -5   2  238.22    5.30
   1  -5  -2   25.56    1.24
   1   5  -2   24.24    1.11
  -1   5   2   25.31    1.39
   1   5  -2   25.78    1.42
  -1  -5   2   24.49    1.19
  -1  -5   2   26.24    1.27
  -1   5   2   24.04    1.25
   1  -5  -2   23.94    1.27
   0   5  -2    1.40    0.45
   0  -5  -2    1.84    0.52
   0   5   2    1.48    0.53
   0   5  -2    1.24    0.53
   0  -5   2    1.65    0.47
   0   5   2    0.77    0.45
   0  -5   2    0.72    0.46
   0  -5  -2    1.56    0.43
  -1   5  -2  114.60    3.17
  -1  -5  -2  110.56    3.06
   1  -5   2  114.99    2.95
   1   5   2  115.18    3.16
   1   5   2  118.67    3.14
  -1  -5  -2  118.91    2.67
  -1   5  -2  112.95    2.97
   1  -5   2  118.06    3.09
   2  -5   2    9.16    0.89
   2   5   2    9.67    0.92
   2  -5   2    9.67    0.81
  -2   5  -2    9.14    0.83
  -2  -5  -2    9.83    0.63
  -2  -5  -2   10.17    0.90
  -2   5  -2    9.48    0.93
   2   5   2    9.63    0.90
  -3  -5  -2   51.75    2.01
   3  -5   2   52.29    2.05
   3   5   2   51.33    1.95
   3   5   2   52.60    2.02
  -3   5  -2   54.09    1.93
  -3   5  -2   52.10    1.96
   3  -5   2   51.11    1.68
   4  -5   2   65.94    2.41
   4  -5   2   64.58    1.90
   4   5   2   62.34    2.24
  -4   5  -2   66.38    2.28
  -4  -5  -2   62.80    2.22
  -4   5  -2   61.81    2.24
   4   5   2   64.99    2.35
  -5   5  -2   20.32    1.34
   5   5   2   21.51    1.40
  -5   5  -2   20.00    1.33
   5  -5   2   22.44    1.05
   5  -5   2   20.39    1.41
   5   5   2   20.68    1.33
  -5  -5  -2   22.78    1.35
  -6   5  -2   37.71    1.85
  -6  -5  -2   33.07    1.72
   6   5   2   40.08    1.87
   6  -5   2   37.93    1.93
   6   5   2   39.23    1.91
  -6   5  -2   37.28    1.81
   7   5   2  195.83    5.15
   7   5   2  189.92    5.17
   7  -5   2  194.71    5.34
  -7   5  -2  196.81    5.30
  -7  -5  -2  195.98    4.89
  -7   5  -2  191.04    4.91
   8   5   2   13.89    1.36
  -8   5  -2   13.51    1.28
   8   5   2   12.71    1.39
  -8  -5  -2   12.24    1.18
  -8   5  -2   11.35    1.34
   8  -5   2   11.63    1.40
  -9   5  -2    2.05    0.89
  -9   5  -2    1.69    0.76
   9  -5   2    2.83    1.03
   9   5   2    3.73    0.98
  -9  -5  -2    1.70    0.74
   9   5   2    2.87    0.88
 -10   5  -2   14.04    1.40
  10   5   2   14.35    1.53
  10   5   2   14.76    1.65
  10  -5   2   17.65    1.78
 -10  -5  -2   15.37    1.32
 -10   5  -2   14.58    1.63
  11   5   2    0.42    0.73
 -11   5  -2   -0.38    0.63
  11  -5   2    0.09    0.90
 -11  -5  -2    0.18    0.72
 -11   5  -2    0.30    0.78
  12  -5   2   12.78    1.79
 -12  -5  -2   12.18    1.54
  12   5   2   12.46    1.63
 -12   5  -2   10.91    1.65
 -13   5  -2    8.36    1.59
  13  -5   2    8.73    1.62
 -13  -5  -2    6.87    1.30
  13   5   2    8.16    1.45
  14  -5   2    4.47    1.01
 -14   5  -2    3.32    1.22
  14   5   2    2.49    1.13
 -14  -5  -2    3.19    1.10
 -14  -6   2    4.48    1.33
 -14   6   2    4.08    0.96
  13  -6  -2    0.70    0.95
 -13   6   2    2.48    1.14
  12   6  -2   -0.11    0.86
 -12   6   2    0.89    0.99
  12  -6  -2   -1.03    1.08
 -11   6   2    0.30    1.08
 -11  -6   2    0.82    0.79
  11   6  -2    1.70    1.06
  11   6  -2    2.69    0.93
  11  -6  -2    0.55    0.99
 -10  -6   2   10.79    1.25
  10   6  -2    7.15    1.26
  10   6  -2   12.17    1.35
  10  -6  -2    8.87    1.50
 -10   6   2    8.38    1.47
  -9  -6   2   57.56    2.60
   9   6  -2   60.50    2.80
  -9   6   2   57.05    2.84
   9   6  -2   62.47    2.61
   9  -6  -2   54.84    2.83
  -8   6   2    5.45    1.16
   8   6  -2    5.36    1.14
   8   6  -2    3.81    0.91
  -8  -6   2    5.33    1.01
   8  -6  -2    5.24    1.14
  -7   6   2   34.75    1.81
  -7   6   2   36.00    2.12
   7  -6  -2   37.24    2.15
  -7  -6   2   35.35    1.90
   7   6  -2   37.26    2.05
   7   6  -2   34.38    1.78
  -6   6   2  241.55    6.31
  -6  -6   2  240.29    5.91
   6   6  -2  253.32    5.78
   6  -6  -2  243.78    6.24
   6  -6  -2  245.14    5.37
  -6   6   2  246.22    5.63
   6   6  -2  242.35    6.11
  -5  -6   2   23.71    1.54
  -5   6   2   25.64    1.40
   5  -6  -2   26.01    1.37
   5   6  -2   22.23    1.31
   5   6  -2   22.41    1.51
  -5   6   2   22.09    1.55
   5  -6  -2   20.73    1.54
   4  -6  -2  156.43    3.86
   4  -6  -2  154.91    4.25
  -4  -6   2  155.83    4.19
   4   6  -2  153.63    3.87
  -4   6   2  151.35    4.34
   4   6  -2  152.02    4.30
  -4   6   2  159.63    3.99
  -3   6   2  106.24    3.04
   3   6  -2  107.83    2.90
  -3  -6   2  106.13    2.72
   3  -6  -2  101.35    3.10
  -3  -6   2   96.19    3.10
  -3   6   2  106.40    3.32
   3  -6  -2  108.12    3.01
   3   6  -2   92.29    3.17
   2   6  -2  389.22    8.40
  -2  -6   2  389.55    8.14
  -2  -6   2  403.02    7.94
   2  -6  -2  398.82    8.24
  -2   6   2  389.36    8.54
   2   6  -2  385.65    8.00
   2  -6  -2  386.68    8.00
  -2   6   2  397.91    8.09
  -1   6   2  275.35    6.35
  -1   6   2  279.27    6.06
   1   6  -2  265.72    5.84
   1   6  -2  267.28    6.23
  -1  -6   2  275.54    6.04
   1  -6  -2  281.34    5.96
   1  -6  -2  267.65    5.99
  -1  -6   2  274.29    5.88
   0   6   2    5.97    0.84
   0   6   2    5.59    0.85
   0  -6   2    4.68    0.70
   0   6  -2    6.30    0.74
   0  -6   2    8.57    0.85
   0  -6  -2    6.42    0.71
   0   6  -2    6.55    0.92
   0  -6  -2    5.52    0.80
   1  -6   2    9.23    0.90
   1   6   2    7.87    0.92
  -1  -6  -2    6.75    0.85
   1  -6   2    9.23    0.84
   1   6   2    6.20    0.87
  -1  -6  -2    7.73    0.67
  -1   6  -2    7.83    0.84
  -1   6  -2    8.20    0.99
  -2  -6  -2   28.25    1.54
   2  -6   2   30.17    1.56
  -2   6  -2   28.74    1.53
  -2   6  -2   26.80    1.41
   2   6   2   27.16    1.50
   2  -6   2   27.99    1.35
   2   6   2   26.29    1.46
   3   6   2   -0.84    0.44
   3  -6   2    0.13    0.40
  -3  -6  -2   -0.24    0.43
  -3   6  -2   -0.13    0.45
   3  -6   2    0.83    0.62
   3   6   2    0.75    0.62
  -3   6  -2   -0.04    0.51
   4  -6   2    5.05    0.67
   4   6   2    5.64    0.94
  -4   6  -2    4.30    0.83
  -4   6  -2    6.50    0.90
   4   6   2    5.79    0.86
   4  -6   2    6.41    0.99
  -4  -6  -2    5.08    0.84
  -5  -6  -2   38.15    1.85
  -5   6  -2   33.85    1.80
  -5   6  -2   36.75    1.88
   5  -6   2   38.73    1.54
   5   6   2   34.84    1.78
   5  -6   2   35.02    1.93
   5   6   2   34.65    1.86
   6   6   2  159.22    4.53
  -6  -6  -2  147.13    4.21
   6   6   2  154.25    4.35
   6  -6   2  150.12    4.54
  -6   6  -2  147.99    4.38
  -6   6  -2  151.50    4.21
  -7  -6  -2   92.24    3.18
  -7   6  -2   92.96    3.18
   7  -6   2   94.73    3.46
   7   6   2   91.28    3.22
   7   6   2   87.97    3.29
  -7   6  -2   94.82    3.39
   8   6   2   33.96    2.11
  -8   6  -2   36.40    2.12
   8  -6   2   33.64    2.14
  -8   6  -2   32.11    1.90
  -8  -6  -2   32.35    1.87
   8   6   2   34.23    1.96
  -9   6  -2   15.18    1.62
   9   6   2   13.47    1.59
   9   6   2   17.16    1.55
   9  -6   2   16.62    1.73
  -9   6  -2   15.12    1.44
  -9  -6  -2   12.56    1.34
 -10  -6  -2    7.53    1.12
  10   6   2    6.44    1.25
 -10   6  -2    7.27    1.19
 -10   6  -2    8.26    1.33
  10  -6   2    6.92    1.42
  10   6   2    6.57    1.28
  11   6   2    6.44    1.34
  11  -6   2    6.33    1.39
 -11   6  -2    6.75    1.45
  11   6   2    5.82    1.27
  12  -6   2   16.05    2.00
 -12   6  -2   17.76    1.98
 -12  -6  -2   13.65    1.74
  12   6   2   13.97    1.75
 -13   6  -2   -1.11    0.76
  13   6   2    0.13    0.82
 -13  -6  -2   -0.15    0.77
  13  -6   2    2.17    0.87
 -14   6  -2    1.81    0.64
  14   6   2    4.72    1.16
  13   7  -2    1.49    0.74
 -13   7   2    0.34    0.75
 -12  -7   2   -0.56    0.80
  12   7  -2    2.81    1.12
  12  -7  -2    2.40    1.16
 -12   7   2   -0.15    0.87
 -11  -7   2   13.95    1.56
  11   7  -2   12.23    1.69
  11  -7  -2   13.43    1.92
 -11   7   2   11.35    1.73
 -10  -7   2    5.32    1.14
  10  -7  -2    4.70    1.33
 -10   7   2    1.85    1.11
  10   7  -2    3.10    1.07
   9  -7  -2   12.05    1.60
  -9   7   2   10.64    1.57
  -9  -7   2   14.17    1.49
   9   7  -2   10.53    1.46
   8   7  -2    1.14    0.88
   8  -7  -2   -0.61    0.78
  -8  -7   2    0.65    0.67
  -8   7   2   -0.21    0.68
   7  -7  -2   44.23    2.42
   7   7  -2   45.55    2.46
  -7   7   2   44.67    2.41
  -7  -7   2   43.70    2.25
  -6   7   2   13.64    1.46
   6  -7  -2   16.51    1.57
  -6  -7   2   17.70    1.53
   6   7  -2   18.06    1.54
  -6   7   2   17.80    1.41
   5   7  -2   -0.94    0.58
  -5   7   2    0.58    0.66
   5  -7  -2    0.02    0.64
  -5   7   2   -0.12    0.72
  -5  -7   2    0.58    0.74
   5  -7  -2   -0.60    0.70
  -4   7   2   83.73    2.85
  -4  -7   2   87.33    3.07
   4  -7  -2   82.63    2.99
   4   7  -2   83.79    3.11
  -4   7   2   84.42    3.15
   4   7  -2   89.17    2.73
   4  -7  -2   85.34    2.78
   3  -7  -2    6.28    0.89
  -3  -7   2    3.99    0.88
  -3   7   2    4.46    1.00
   3   7  -2    4.87    1.01
   3  -7  -2    6.16    1.00
  -3   7   2    6.13    0.97
   3   7  -2    6.57    0.83
   2   7  -2  188.33    4.65
  -2   7   2  198.06    4.92
  -2   7   2  191.33    5.17
   2   7  -2  191.54    5.15
  -2  -7   2  198.05    5.02
   2  -7  -2  205.30    4.92
   2  -7  -2  200.58    4.87
  -1   7   2   72.31    2.62
   1   7  -2   74.55    2.81
  -1   7   2   72.76    2.72
   1  -7  -2   71.82    2.42
  -1  -7   2   74.36    2.43
  -1  -7   2   73.24    2.65
   1  -7  -2   73.54    2.62
   1   7  -2   74.16    2.40
   0   7  -2   53.75    2.31
   0   7   2   51.09    2.24
   0  -7   2   54.13    2.20
   0  -7  -2   54.74    2.23
   0   7   2   55.37    2.24
   0   7  -2   55.75    2.07
   0  -7   2   56.54    2.12
   1   7   2   49.49    2.13
  -1  -7  -2   51.18    2.19
   1  -7   2   52.24    2.08
  -1   7  -2   51.75    2.05
   1   7   2   44.50    2.06
   1  -7   2   45.14    1.96
  -1   7  -2   51.54    2.23
   2  -7   2    3.49    0.68
  -2  -7  -2    2.71    0.76
   2   7   2    2.93    0.77
   2  -7   2    2.88    0.76
  -2   7  -2    1.91    0.72
   2   7   2    3.35    0.79
  -2   7  -2    1.86    0.75
   3   7   2    6.04    1.00
  -3   7  -2    6.76    1.00
   3  -7   2    6.92    1.01
  -3  -7  -2    6.86    0.98
   3   7   2    6.35    0.94
   3  -7   2    9.38    0.95
  -3   7  -2    6.52    0.95
  -4  -7  -2  132.05    3.94
   4   7   2  134.22    4.07
   4  -7   2  134.11    4.05
  -4   7  -2  131.45    3.89
   4  -7   2  133.09    3.51
  -4   7  -2  140.01    4.01
   4   7   2  117.47    3.76
   5   7   2   18.81    1.54
  -5   7  -2   21.10    1.55
  -5   7  -2   20.62    1.53
  -5  -7  -2   22.73    1.64
   5  -7   2   20.83    1.66
   5   7   2   19.56    1.65
   6  -7   2    1.17    0.83
  -6   7  -2    1.72    0.79
  -6   7  -2    1.88    0.76
  -6  -7  -2    1.45    0.75
   6   7   2    1.26    0.74
   6   7   2    1.94    0.86
  -7   7  -2   15.16    1.42
  -7  -7  -2   18.75    1.48
  -7   7  -2   19.39    1.63
   7   7   2   20.43    1.64
   7  -7   2   17.86    1.62
   7   7   2   16.00    1.49
   8   7   2    1.43    0.86
  -8   7  -2    2.98    1.01
  -8  -7  -2    0.36    0.76
  -8   7  -2    1.88    0.85
   8   7   2    1.52    0.83
   8  -7   2    3.38    1.08
   9   7   2    2.92    0.98
  -9   7  -2    1.22    0.80
   9  -7   2    3.54    1.09
   9   7   2    1.05    0.94
  -9  -7  -2    2.38    0.90
  -9   7  -2    3.38    1.09
 -10   7  -2    0.19    0.90
 -10  -7  -2    0.25    0.72
  10   7   2    0.81    0.85
  10   7   2   -0.28    0.74
  10  -7   2    1.10    0.99
 -11   7  -2    5.25    1.34
 -11  -7  -2    2.59    0.93
  11  -7   2    4.58    1.36
  11   7   2    1.97    1.03
  11   7   2    2.69    1.04
  12  -7   2    2.00    0.93
  12   7   2    1.79    1.03
 -12   7  -2    0.04    0.95
  13   7   2    1.04    0.97
 -13   7  -2    2.76    0.91
  12  -8  -2   18.19    1.44
 -12   8   2    9.47    1.69
  12   8  -2   14.94    1.63
 -12  -8   2   14.56    1.73
  11  -8  -2    4.39    1.20
 -11   8   2   -0.32    0.97
  11   8  -2    0.96    0.89
 -11  -8   2    3.94    1.10
 -10   8   2    8.76    1.55
  10   8  -2    6.91    1.39
 -10  -8   2    8.32    1.44
  10  -8  -2    8.46    1.68
  -9  -8   2    1.65    0.86
   9   8  -2    0.52    0.82
  -9   8   2    0.32    0.93
   9  -8  -2    1.92    0.99
  -8   8   2   20.01    1.94
   8   8  -2   15.88    1.85
  -8  -8   2   19.88    1.68
   8  -8  -2   20.09    1.92
   7  -8  -2   20.72    1.84
  -7  -8   2   16.68    1.64
  -7   8   2   19.47    1.83
   7   8  -2   17.99    1.78
  -6  -8   2   16.39    1.61
   6   8  -2   18.98    1.82
   6  -8  -2   17.80    1.71
  -6   8   2   17.24    1.71
  -5  -8   2   32.91    2.03
  -5   8   2   32.40    1.89
   5   8  -2   27.57    1.99
   5  -8  -2   29.38    1.93
  -5   8   2   32.44    2.06
   5  -8  -2   32.23    1.79
   4   8  -2   54.08    2.62
  -4   8   2   55.98    2.66
  -4  -8   2   58.10    2.66
  -4   8   2   54.91    2.40
   4  -8  -2   56.49    2.51
   4  -8  -2   57.43    2.35
   3   8  -2  133.19    4.33
   3  -8  -2  135.90    4.03
  -3   8   2  135.84    4.03
  -3   8   2  139.96    4.35
  -3  -8   2  137.48    4.23
   3  -8  -2  134.15    3.95
   2  -8  -2    0.68    0.69
  -2  -8   2    0.34    0.66
   2   8  -2    1.25    0.81
  -2   8   2    0.46    0.65
  -2   8   2    1.87    0.84
   1  -8  -2    4.14    0.90
  -1   8   2    2.44    0.82
  -1   8   2    3.17    0.90
   1   8  -2    4.27    0.98
  -1  -8   2    2.70    0.81
   0   8   2    0.21    0.70
   0   8  -2    0.29    0.71
   0  -8   2    0.54    0.64
   0   8   2    0.51    0.68
   0  -8  -2   -0.56    0.61
   1  -8   2   -0.46    0.53
  -1   8  -2    0.81    0.73
   1   8   2   -1.42    0.55
   1   8   2    0.38    0.66
  -1  -8  -2   -0.42    0.54
   1  -8   2    1.04    0.77
  -2  -8  -2    9.71    1.18
   2  -8   2   12.16    1.23
  -2   8  -2   10.78    1.28
   2  -8   2   10.31    1.11
   2   8   2   11.12    1.21
   2   8   2    9.29    1.19
  -3   8  -2    2.10    0.86
   3   8   2    5.78    1.01
   3  -8   2    0.68    0.64
   3  -8   2    1.88    0.78
   3   8   2    1.98    0.80
  -3  -8  -2    1.79    0.75
   4  -8   2    9.38    1.06
  -4   8  -2    7.88    1.18
   4  -8   2    8.19    1.18
   4   8   2    8.19    1.10
  -4  -8  -2    7.63    1.16
   4   8   2    7.36    1.23
  -4   8  -2    8.19    1.16
  -5  -8  -2    0.87    0.68
   5  -8   2   -0.18    0.72
  -5   8  -2   -0.15    0.62
   5   8   2    0.88    0.82
   5   8   2    0.30    0.65
  -5   8  -2    1.03    0.76
   6   8   2   13.21    1.55
  -6   8  -2   13.80    1.43
  -6  -8  -2   14.08    1.47
   6   8   2   13.06    1.39
   6  -8   2   15.91    1.63
  -6   8  -2   12.15    1.46
  -7  -8  -2    4.68    1.10
   7   8   2    6.74    1.17
   7  -8   2    5.46    1.27
  -7   8  -2    7.22    1.19
  -7   8  -2    5.91    1.23
   7   8   2    4.88    1.15
  -8  -8  -2   -0.18    0.63
  -8   8  -2    0.09    0.79
   8   8   2   -0.97    0.67
   8  -8   2   -0.19    0.89
  -8   8  -2    1.81    0.88
   8   8   2   -0.57    0.71
   9  -8   2    0.65    0.94
  -9  -8  -2   -0.02    0.76
  -9   8  -2    1.65    0.97
   9   8   2    1.15    0.98
  10  -8   2   -0.39    0.86
 -10  -8  -2    0.72    0.82
 -10   8  -2    0.67    1.04
  10   8   2    0.38    0.89
 -11   8  -2    0.45    1.06
  11   8   2   -0.16    0.74
  11  -8   2    2.28    0.92
 -11  -8  -2    0.24    0.86
 -12   8  -2    8.49    1.60
  11  -9  -2    0.77    0.44
 -11  -9   2    0.90    0.89
 -11   9   2    1.20    0.79
  10   9  -2   -0.23    0.71
 -10  -9   2   -0.06    0.86
 -10   9   2    0.93    1.00
  10  -9  -2    0.31    0.91
  -9  -9   2    8.52    1.43
   9  -9  -2    8.61    1.72
   9   9  -2    9.09    1.64
  -9   9   2    7.72    1.55
   8   9  -2    1.27    1.13
   8  -9  -2    2.32    1.14
  -8  -9   2    1.40    0.92
  -8   9   2    0.28    1.26
   7  -9  -2    5.11    1.25
  -7  -9   2    4.98    1.17
  -7   9   2    5.41    1.36
   7   9  -2    5.01    1.27
   6   9  -2    2.00    1.05
  -6   9   2    0.79    0.91
  -6  -9   2    0.97    0.86
   6  -9  -2    0.99    0.84
  -5  -9   2   -0.09    0.66
   5   9  -2   -0.55    0.78
  -5   9   2    0.21    0.87
   5  -9  -2    0.86    0.85
  -4   9   2    3.50    1.13
  -4  -9   2    3.27    1.05
   4  -9  -2    3.30    0.90
   4   9  -2    4.41    1.17
   3  -9  -2    8.49    1.17
   3   9  -2    6.56    1.24
  -3   9   2    8.08    1.34
  -3   9   2   11.65    1.32
  -3  -9   2    6.75    1.14
  -2  -9   2    1.32    0.74
  -2   9   2    0.34    0.70
  -2   9   2   -0.29    0.82
   2   9  -2    1.45    0.79
   2  -9  -2    0.93    0.73
  -1   9   2   -0.21    0.72
   1   9  -2    1.69    0.83
  -1   9   2    0.86    0.68
   1  -9  -2    0.92    0.75
  -1  -9   2   -0.64    0.63
   0  -9   2   55.39    2.50
   0   9   2   54.41    2.54
   0   9   2   53.85    2.54
   0  -9  -2   56.79    2.59
   0   9  -2   53.70    2.65
   1  -9   2    0.12    0.63
   1   9   2    0.82    0.75
   1   9   2    1.12    0.82
  -1   9  -2    0.88    0.81
  -1  -9  -2    0.31    0.71
   2  -9   2    1.29    0.74
   2   9   2    1.00    0.82
   2   9   2    0.91    0.71
  -2  -9  -2    1.01    0.75
  -2   9  -2    0.62    0.78
   3  -9   2    1.85    0.78
  -3  -9  -2    1.20    0.83
   3   9   2    0.58    0.73
   3  -9   2    1.22    0.83
  -3   9  -2    0.33    0.77
  -4   9  -2    7.65    1.26
   4  -9   2    8.02    1.26
   4   9   2    7.03    1.25
  -4  -9  -2    7.77    1.26
   5   9   2   37.66    2.38
   5  -9   2   41.03    2.39
  -5  -9  -2   38.70    2.31
  -5   9  -2   38.82    2.29
   6   9   2   21.29    1.84
   6  -9   2   20.46    1.86
  -6   9  -2   17.75    1.69
  -6  -9  -2   17.16    1.75
   7  -9   2    6.99    1.40
   7   9   2    6.11    1.35
  -7  -9  -2    7.28    1.31
   8  -9   2    2.14    1.11
   8   9   2    2.17    1.12
  -8  -9  -2    2.77    1.03
   9   9   2   -0.73    0.87
   9  -9   2    3.62    1.22
  -9  -9  -2    3.62    1.16
  10   9   2    8.04    1.37
 -10  -9  -2    9.74    1.52
  10  -9   2   11.98    1.56
 -11  -9  -2   -0.45    0.79
  -9 -10   2   -1.52    0.81
   9 -10  -2    2.58    0.98
   8  10  -2   19.83    2.08
   8 -10  -2   19.54    2.07
  -8 -10   2   19.32    2.00
   7 -10  -2    2.61    1.21
   7  10  -2    5.85    1.44
  -7 -10   2    3.52    1.21
   6  10  -2    1.79    1.05
  -6 -10   2    0.50    0.80
  -5 -10   2    3.48    1.12
   5  10  -2    3.64    1.19
   4  10  -2    0.48    0.82
   4 -10  -2    0.47    0.82
  -4 -10   2   -1.29    0.74
  -3 -10   2   -0.78    0.71
   3  10  -2    0.58    0.79
   3 -10  -2    0.19    0.79
  -2 -10   2    0.55    0.80
   2 -10  -2   -1.43    0.65
   2  10  -2   -0.60    0.66
  -2  10   2   -0.48    0.69
  -1 -10   2    1.40    0.85
  -1  10   2    2.22    0.94
   1 -10  -2    0.83    0.85
   1  10  -2    0.39    0.78
   0 -10   2    1.13    0.84
   0  10  -2    1.73    0.93
   0 -10  -2    1.53    0.89
   0  10   2    1.32    0.87
  -1  10  -2    0.43    0.86
  -1 -10  -2    0.76    0.84
   1 -10   2    0.67    0.76
   1  10   2    0.62    0.86
  -2  10  -2    8.13    1.38
  -2 -10  -2    9.98    1.41
   2  10   2   10.19    1.47
   2 -10   2    9.95    1.34
  -3 -10  -2    1.69    0.98
   3  10   2    4.08    1.14
   3 -10   2    2.86    0.93
  -3  10  -2    4.16    1.14
   4  10   2   -0.04    0.90
  -4 -10  -2    0.51    0.73
  -4  10  -2    0.07    0.82
   5  10   2    5.49    1.28
   5 -10   2    2.91    1.09
  -5  10  -2    4.99    1.25
  -5 -10  -2    3.64    1.03
   6  10   2   -0.42    0.97
   6 -10   2    0.18    0.84
  -6 -10  -2    0.98    0.89
   7 -10   2    1.06    1.32
  -7 -10  -2   -0.30    0.71
   7  10   2    3.43    1.18
   8 -10   2    5.86    1.33
   8  10   2    4.41    1.09
  -8 -10  -2    3.57    1.15
  -9 -10  -2    0.40    0.91
  -6 -11   2    2.17    1.05
   6  11  -2    3.90    0.97
   5  11  -2    1.63    1.05
  -5 -11   2    2.29    1.02
  -4 -11   2   -0.20    0.70
   4  11  -2    0.24    0.95
  -3 -11   2    2.76    1.06
   3  11  -2    3.34    1.19
   3 -11  -2    1.86    0.94
   2  11  -2   -0.98    0.95
  -2 -11   2   -0.26    0.86
   2 -11  -2    0.78    0.92
  -1  11   2    2.01    1.01
  -1 -11   2    2.87    1.07
   1  11  -2    6.62    1.50
   1 -11  -2    3.72    1.11
   0 -11   2   18.47    1.79
   0  11   2   18.32    1.87
   0 -11  -2   16.34    1.76
   0  11  -2   16.94    1.86
   1  11   2    1.10    1.08
  -1 -11  -2   -0.08    0.85
  -1  11  -2    0.42    0.92
   1 -11   2    0.33    0.81
   2 -11   2    2.23    0.96
  -2  11  -2    1.12    0.89
   2  11   2    0.94    0.99
  -2 -11  -2    1.46    0.95
  -3  11  -2    3.54    1.16
   3  11   2    1.52    1.09
  -3 -11  -2    1.98    1.04
  -4 -11  -2   -0.30    0.89
   4  11   2    1.94    1.10
  -4  11  -2    3.05    1.16
   5  11   2    2.72    1.12
  -5 -11  -2    2.43    0.96
   6  11   2    3.25    0.93
  -6 -11  -2    0.97    1.00
   3  12  -2    6.20    0.91
  -2 -12   2    7.03    1.51
   2 -12  -2    6.80    1.42
   2  12  -2   11.28    1.54
   1  12  -2    0.98    0.83
  -1 -12   2   -0.36    0.85
   1 -12  -2    1.72    1.06
   0 -12   2   -0.64    0.82
   0  12  -2    0.31    0.84
   0 -12  -2    0.57    0.89
  -1  12  -2    2.40    1.07
  -1 -12  -2    0.93    0.99
   1  12   2    3.06    1.17
   1 -12   2    0.87    0.97
  -2  12  -2   11.99    1.73
   2  12   2   12.54    1.69
 -16   0   3    2.22    0.80
  15   0  -3    5.15    1.39
 -15   0   3    4.51    1.16
  14   0  -3   -0.12    0.85
  14   0  -3   -0.44    0.89
  13   0  -3   -0.62    0.63
 -13   0   3   -1.42    0.47
  13   0  -3   -0.27    0.80
  12   0  -3   -1.00    0.72
  12   0  -3    0.85    0.77
 -12   0   3   -0.79    0.50
  11   0  -3    0.46    0.66
  11   0  -3   -0.48    0.70
 -11   0   3    1.28    0.63
 -10   0   3    0.33    0.52
  10   0  -3   -0.73    0.63
  10   0  -3   -0.49    0.60
   9   0  -3    9.66    0.79
   9   0  -3    9.88    1.09
   9   0  -3   10.63    1.18
  -9   0   3    9.09    0.88
   8   0  -3   -0.54    0.43
   8   0  -3    0.43    0.38
   8   0  -3    0.04    0.53
  -8   0   3    0.60    0.40
   7   0  -3  982.55   17.01
   7   0  -3  960.95   18.41
  -7   0   3  955.84   17.34
   7   0  -3  964.95   18.55
  -6   0   3    0.13    0.27
   6   0  -3   -0.13    0.35
   6   0  -3    0.59    0.42
   6   0  -3   -0.03    0.30
   5   0  -3  147.50    3.59
  -5   0   3  150.06    3.21
   5   0  -3  152.46    3.63
   5   0  -3  150.41    3.17
   4   0  -3    1.58    0.32
   4   0  -3    0.35    0.33
   4   0  -3    0.11    0.26
   4   0  -3    0.03    0.24
  -3   0   3    7.51    0.59
   3   0  -3    7.77    0.43
   3   0  -3    7.49    0.50
   3   0  -3    6.81    0.57
   2   0  -3   -1.50    0.29
  -2   0   3   -2.28    0.19
   2   0  -3   -1.95    0.15
   2   0  -3   -1.96    0.20
   1   0  -3  699.73   12.32
  -1   0   3  701.50   12.66
   1   0  -3  687.85   11.98
   1   0  -3  663.72   12.63
   0   0  -3   -0.23    0.14
   0   0  -3   -0.40    0.11
   0   0   3   -0.30    0.14
   0   0   3   -0.30    0.16
  -1   0  -3  374.33    6.68
   1   0   3  356.71    6.87
  -1   0  -3  378.37    6.52
   1   0   3  364.54    6.93
   2   0   3   -0.42    0.23
  -2   0  -3    0.05    0.23
   2   0   3   -0.57    0.24
  -2   0  -3   -0.49    0.15
  -3   0  -3   69.57    1.82
   3   0   3   71.47    1.79
  -3   0  -3   69.30    1.43
   3   0   3   69.00    1.89
   4   0   3   -0.05    0.28
   4   0   3   -0.04    0.28
  -4   0  -3    0.17    0.27
  -4   0  -3    0.05    0.17
  -5   0  -3  175.31    3.22
   5   0   3  172.58    3.91
   5   0   3  168.74    4.09
  -5   0  -3  166.35    3.88
   6   0   3   -0.31    0.38
  -6   0  -3    0.25    0.20
  -6   0  -3    0.37    0.40
   6   0   3    1.11    0.51
  -7   0  -3   14.88    1.09
   7   0   3   17.83    1.12
   7   0   3   15.62    1.18
  -7   0  -3   18.15    0.68
  -8   0  -3   -0.23    0.46
   8   0   3   -1.08    0.45
   8   0   3    0.07    0.47
  -9   0  -3   87.49    2.91
   9   0   3   88.83    2.92
   9   0   3   88.63    3.18
  10   0   3    0.25    0.61
  10   0   3    0.73    0.69
 -10   0  -3    0.31    0.60
 -11   0  -3   71.52    2.84
  11   0   3   70.65    3.09
  11   0   3   73.83    2.88
  12   0   3    0.34    0.74
  12   0   3   -0.14    0.69
 -12   0  -3   -0.39    0.59
  13   0   3   55.22    3.12
 -13   0  -3   61.09    2.83
  13   0   3   65.13    2.92
  14   0   3   -0.06    0.78
 -14   0  -3   -0.04    0.76
  15   0   3    9.80    1.75
 -15   0  -3   11.86    1.63
 -16   0  -3   -0.59    0.94
 -16   1   3    1.60    0.59
  16  -1  -3    0.47    1.06
  16   1  -3    2.32    0.80
 -15   1   3    3.53    1.05
  15  -1  -3    3.22    1.19
  15   1  -3    5.01    1.31
 -14  -1   3    0.07    0.75
  14   1  -3    1.29    0.87
  14  -1  -3    1.88    1.15
 -14   1   3    0.80    0.76
 -13  -1   3    1.02    0.75
  13   1  -3   -0.38    0.80
  13   1  -3    0.01    0.82
 -13   1   3    0.28    0.71
  13  -1  -3    0.44    0.91
 -12   1   3    0.47    0.58
 -12  -1   3    0.40    0.67
 -12   1   3   -0.43    0.60
  12  -1  -3    0.14    0.84
  12   1  -3   -0.43    0.69
  12   1  -3   -0.34    0.74
  11   1  -3   28.08    1.91
 -11  -1   3   28.52    1.67
  11  -1  -3   29.16    1.89
  11   1  -3   27.94    1.85
 -11   1   3   24.57    1.49
 -10  -1   3   25.51    1.50
  10  -1  -3   23.40    1.64
 -10   1   3   25.83    1.44
  10   1  -3   24.50    1.66
  10   1  -3   19.77    1.49
   9   1  -3   82.87    2.78
   9   1  -3   83.70    2.37
   9   1  -3   75.05    2.84
   9  -1  -3   83.86    3.05
  -9  -1   3   83.09    2.62
   9  -1  -3   68.07    2.75
  -9   1   3   79.54    2.44
   8   1  -3  168.92    4.35
   8   1  -3  172.67    4.51
  -8   1   3  171.21    3.97
  -8  -1   3  166.23    4.11
   8  -1  -3  170.73    3.64
   8  -1  -3  166.66    4.52
   8   1  -3  175.04    3.89
  -7   1   3    3.77    0.53
   7   1  -3    5.33    0.59
   7  -1  -3    4.33    0.75
   7  -1  -3    4.89    0.52
   7   1  -3    5.48    0.74
   7   1  -3    5.43    0.68
   7   1  -3    3.52    0.65
   6  -1  -3   94.74    2.83
  -6   1   3   98.18    2.39
  -6   1   3   95.08    2.88
   6  -1  -3   98.87    2.29
   6   1  -3   99.08    2.73
   6   1  -3  102.37    2.49
   6   1  -3  101.89    2.81
   6   1  -3   95.96    2.58
  -5   1   3  186.89    4.39
   5  -1  -3  186.30    3.76
   5  -1  -3  181.57    4.34
   5   1  -3  194.17    4.30
   5   1  -3  191.12    4.27
   5   1  -3  191.32    4.06
   5   1  -3  194.82    3.98
  -5   1   3  190.97    3.82
  -4   1   3   -0.17    0.19
   4   1  -3    0.19    0.34
   4   1  -3    0.05    0.28
   4  -1  -3    0.09    0.25
   4   1  -3    0.28    0.27
   4  -1  -3    0.10    0.35
   4   1  -3    0.23    0.30
  -4   1   3   -0.26    0.28
  -3   1   3  640.54   12.24
  -3   1   3  657.47   11.41
   3  -1  -3  639.30   11.40
   3   1  -3  652.69   11.53
   3   1  -3  647.73   12.14
   3   1  -3  654.89   11.61
   3   1  -3  663.97   12.07
   2  -1  -3 1060.09   19.49
  -2   1   3 1067.29   19.53
  -2  -1   3 1055.29   19.43
   2   1  -3 1083.09   19.40
   2   1  -3 1090.85   18.49
   2   1  -3 1054.89   18.62
   2  -1  -3 1086.99   18.44
   1  -1  -3  704.04   12.44
  -1   1   3  723.46   13.21
   1  -1  -3  722.63   13.13
   1   1  -3  717.89   12.59
  -1  -1   3  713.56   13.13
   0   1   3 2334.28   43.00
   0  -1  -3 2457.76   45.05
   0   1  -3 2434.26   42.79
   0  -1  -3 2379.97   43.41
   0   1   3 2418.59   43.25
   0   1  -3 2374.07   41.21
   0  -1   3 2446.34   44.95
  -1   1  -3  435.24    7.59
   1   1   3  440.46    8.04
   1  -1   3  433.35    8.03
   1   1   3  444.59    8.23
  -1   1  -3  429.71    7.84
  -1  -1  -3  425.84    7.67
   1   1   3  434.22    7.78
   1  -1   3  419.80    8.13
   2   1   3  381.81    6.93
  -2  -1  -3  369.69    6.69
  -2  -1  -3  376.00    6.90
  -2   1  -3  376.50    6.59
   2   1   3  352.11    7.20
   2  -1   3  376.95    7.13
  -2   1  -3  371.97    6.93
  -3   1  -3  559.67   10.19
   3  -1   3  556.98   10.57
   3   1   3  564.07   10.27
  -3  -1  -3  563.44    9.81
   3   1   3  541.64   10.60
   3  -1   3  549.27   10.56
  -4  -1  -3  367.33    6.61
   4  -1   3  358.74    7.28
  -4  -1  -3  358.46    7.04
   4  -1   3  361.49    7.35
   4   1   3  354.88    7.34
   4   1   3  369.39    6.98
  -4   1  -3  362.31    7.04
   5   1   3   28.88    1.11
   5  -1   3   28.87    1.32
  -5   1  -3   28.80    1.24
   5   1   3   27.93    1.30
  -5  -1  -3   27.91    0.97
   5  -1   3   24.71    1.22
  -5  -1  -3   27.63    1.26
   6  -1   3   95.41    2.75
  -6  -1  -3   90.33    2.66
  -6   1  -3   93.72    2.64
  -6  -1  -3   95.61    2.20
   6  -1   3   96.10    2.87
   6   1   3   92.60    2.48
   6   1   3   96.18    2.83
   7   1   3   88.20    2.89
   7  -1   3   86.52    2.88
  -7   1  -3   90.82    2.73
   7   1   3   90.94    2.57
  -7  -1  -3   93.12    2.20
  -7  -1  -3   92.99    2.77
   7  -1   3   90.29    2.81
   8  -1   3    0.01    0.56
   8   1   3    0.52    0.47
  -8   1  -3    0.51    0.53
   8   1   3    0.68    0.52
   8  -1   3    0.42    0.52
  -8  -1  -3   -0.51    0.39
  -9   1  -3    7.63    0.94
   9  -1   3    7.80    1.06
   9   1   3    8.82    0.97
   9   1   3    7.75    1.09
   9  -1   3    8.10    1.09
  -9  -1  -3    8.57    1.02
 -10  -1  -3    7.59    1.05
 -10   1  -3    6.99    1.02
  10   1   3    5.44    1.08
  10  -1   3    8.22    1.14
  10   1   3    6.76    0.97
  10  -1   3    6.24    1.12
 -11  -1  -3   91.11    3.39
  11   1   3   98.66    3.33
  11  -1   3   96.40    3.72
 -11   1  -3   96.74    3.34
  11  -1   3   97.94    3.50
  11   1   3   93.40    3.62
  12   1   3   20.59    1.76
  12  -1   3   20.84    1.76
  12  -1   3   18.69    1.84
 -12  -1  -3   17.48    1.63
 -12   1  -3   19.99    1.61
 -13  -1  -3    1.06    0.79
  13  -1   3    1.80    0.96
  13   1   3    2.33    1.00
 -13   1  -3    2.09    0.90
  13  -1   3    1.75    0.95
  14   1   3   -1.15    0.70
 -14   1  -3    0.34    0.78
  14  -1   3   -0.02    1.00
 -14  -1  -3    0.37    0.80
  14  -1   3   -0.65    0.86
  15   1   3    0.62    0.75
  15  -1   3    1.29    0.72
 -15  -1  -3    1.95    0.94
 -15   1  -3    2.67    1.09
 -16  -1  -3    5.22    1.41
 -16   2   3    5.37    0.82
  16   2  -3    4.58    1.03
  16  -2  -3    5.41    1.18
  15   2  -3    2.64    1.13
  15  -2  -3    3.01    1.23
 -15   2   3    1.56    0.88
 -14  -2   3    0.48    0.85
 -14   2   3    1.11    0.83
  14  -2  -3    0.19    0.98
  14   2  -3    0.51    0.84
  13  -2  -3    7.48    1.41
  13   2  -3    6.01    1.26
 -13   2   3    3.69    1.04
 -13  -2   3    7.01    1.17
 -12   2   3   60.72    2.98
  12   2  -3   65.48    2.79
  12   2  -3   66.47    3.02
  12  -2  -3   69.95    3.17
 -12  -2   3   62.86    2.71
  11   2  -3   16.75    1.48
 -11   2   3   13.98    1.22
  11   2  -3   16.60    1.50
  11  -2  -3   17.84    1.61
 -11  -2   3   15.66    1.37
 -11   2   3   13.12    1.51
 -10  -2   3    8.66    0.86
 -10   2   3    7.33    0.91
 -10   2   3    8.46    1.19
  10  -2  -3   10.20    1.27
  10   2  -3    9.73    1.10
  10   2  -3    9.11    1.13
 -10  -2   3    8.82    1.02
  -9   2   3    0.58    0.52
   9   2  -3    1.24    0.61
   9   2  -3    0.31    0.48
  -9   2   3    0.37    0.52
   9  -2  -3    1.47    0.73
  -9  -2   3    0.74    0.48
   8   2  -3    0.64    0.53
  -8   2   3    0.72    0.42
   8  -2  -3    0.58    0.37
   8   2  -3    0.40    0.50
   8   2  -3    0.36    0.47
  -8   2   3    0.30    0.50
   8   2  -3    0.21    0.42
   8  -2  -3    0.45    0.54
   7   2  -3   13.39    1.01
  -7   2   3   12.23    1.12
   7  -2  -3   13.44    0.74
   7   2  -3   12.58    0.96
   7   2  -3   15.24    1.08
   7  -2  -3   13.79    1.16
  -7   2   3   15.40    0.91
   7   2  -3   15.49    0.99
   6  -2  -3   17.16    1.23
   6   2  -3   20.04    1.10
  -6   2   3   17.47    1.21
  -6   2   3   18.06    0.90
   6  -2  -3   19.04    0.87
   6   2  -3   19.49    1.07
   6   2  -3   19.89    1.07
   6   2  -3   19.74    1.08
   5   2  -3   25.89    1.15
   5   2  -3   24.44    1.17
  -5   2   3   23.20    1.28
   5   2  -3   26.17    1.14
   5   2  -3   25.23    1.17
   5  -2  -3   24.57    1.33
  -5   2   3   25.65    0.96
   5  -2  -3   27.72    1.00
   4  -2  -3   13.72    0.71
  -4   2   3   12.46    0.85
  -4   2   3   12.56    0.62
   4   2  -3   12.85    0.79
   4   2  -3   13.51    0.73
   4   2  -3   13.22    0.84
   4  -2  -3   11.13    0.90
   4   2  -3   13.11    0.77
   3  -2  -3   11.24    0.66
   3   2  -3   12.56    0.63
  -3   2   3   12.29    0.80
  -3   2   3   10.99    0.56
   3   2  -3   12.49    0.78
   3  -2  -3   10.30    0.81
  -3  -2   3   12.83    0.77
   3   2  -3   11.97    0.73
   2  -2  -3  179.14    3.57
  -2  -2   3  177.95    3.71
   2  -2  -3  179.10    3.81
   2   2  -3  177.65    3.49
   2   2  -3  175.74    3.65
   2   2  -3  174.41    3.69
  -2   2   3  179.30    3.38
  -2   2   3  179.52    3.94
   1   2  -3  347.55    6.59
  -1   2   3  349.48    6.91
   1   2  -3  347.15    6.45
   1  -2  -3  347.25    6.68
   1  -2  -3  343.37    6.43
   1   2  -3  362.81    6.57
  -1   2   3  350.62    6.31
  -1  -2   3  345.63    6.73
   0   2  -3  340.04    6.57
   0  -2  -3  339.03    6.44
   0  -2   3  351.16    6.76
   0   2  -3  350.38    6.37
   0   2  -3  359.47    6.55
   0   2   3  339.23    6.85
   0  -2  -3  360.80    6.56
   0   2   3  351.65    6.38
  -1   2  -3  161.10    3.45
   1   2   3  167.82    3.37
  -1  -2  -3  163.02    3.36
   1  -2   3  160.84    3.52
   1   2   3  162.07    3.59
  -1   2  -3  165.77    3.28
   2   2   3   39.71    1.39
   2  -2   3   37.12    1.32
   2  -2   3   39.28    0.98
   2   2   3   38.41    1.29
   2  -2   3   39.21    1.22
  -2   2  -3   38.23    1.28
  -2  -2  -3   38.13    1.22
   3   2   3    0.73    0.39
   3  -2   3    0.69    0.18
   3   2   3    1.02    0.17
   3   2   3    0.89    0.40
   3  -2   3    0.69    0.36
  -3   2  -3    1.32    0.41
   3  -2   3    1.44    0.48
  -3  -2  -3    0.95    0.34
   4  -2   3  161.22    3.90
  -4  -2  -3  166.66    3.54
   4   2   3  170.61    3.34
  -4   2  -3  166.33    3.76
   4  -2   3  162.39    3.86
   4   2   3  164.66    3.81
   4   2   3  165.11    3.93
  -5  -2  -3   35.73    1.23
   5  -2   3   32.62    1.43
  -5   2  -3   32.81    1.39
   5   2   3   31.55    1.07
   5  -2   3   29.60    1.40
   5   2   3   29.40    1.40
   6  -2   3   30.50    1.48
  -6  -2  -3   29.23    1.18
   6  -2   3   30.04    1.52
  -6   2  -3   29.58    1.39
   6   2   3   31.68    1.17
   6   2   3   28.88    1.49
  -6  -2  -3   29.35    1.47
   7   2   3  127.27    3.70
   7  -2   3  124.08    3.61
  -7  -2  -3  128.91    3.59
  -7  -2  -3  131.92    3.07
  -7   2  -3  135.63    3.54
   7   2   3  126.94    3.15
   7  -2   3  126.46    3.71
  -8  -2  -3   21.57    1.37
   8  -2   3   20.37    1.40
   8  -2   3   23.11    1.54
   8   2   3   21.15    1.22
  -8  -2  -3   20.73    1.09
  -8   2  -3   21.62    1.38
   8   2   3   20.80    1.48
   9   2   3   45.56    2.26
  -9   2  -3   47.65    2.07
   9  -2   3   49.97    2.30
  -9  -2  -3   49.81    2.19
   9   2   3   50.39    1.93
   9  -2   3   47.05    2.29
 -10   2  -3    1.52    0.70
  10   2   3    1.74    0.78
 -10  -2  -3    2.04    0.78
  10  -2   3    1.62    0.85
  10  -2   3    2.12    0.88
 -11   2  -3   14.49    1.39
  11  -2   3   18.47    1.68
  11   2   3   16.14    1.62
 -11  -2  -3   13.19    1.40
  11  -2   3   17.60    1.73
 -12  -2  -3    0.28    0.75
 -12   2  -3   -0.57    0.59
  12  -2   3    0.98    0.85
  12   2   3    0.94    0.79
  12  -2   3    0.67    0.78
 -13   2  -3   -0.09    0.75
  13  -2   3    0.18    0.83
  13  -2   3    0.13    0.74
 -13  -2  -3    0.92    0.82
  13   2   3    0.16    0.78
  14   2   3    0.08    0.78
  14  -2   3    0.38    0.95
 -14  -2  -3   -0.23    0.85
  14  -2   3   -0.10    0.92
 -14   2  -3   -0.28    0.75
  15   2   3    5.13    1.20
 -15  -2  -3    7.88    1.47
  15  -2   3    8.63    1.53
  16  -2   3    2.50    0.84
 -16  -2  -3   -0.41    0.84
  16   3  -3    1.09    0.50
  15   3  -3   -0.78    0.80
 -15  -3   3    1.35    1.07
  15  -3  -3    2.59    1.14
 -15   3   3    1.94    0.90
 -14   3   3    0.17    0.87
 -14  -3   3   -0.55    0.72
  14  -3  -3    1.41    1.02
  14   3  -3    0.29    0.88
 -13  -3   3    6.31    1.18
 -13   3   3    5.04    1.20
  13  -3  -3    6.15    1.61
  13   3  -3    7.80    1.34
 -12   3   3    1.41    0.94
 -12  -3   3    1.04    0.71
  12  -3  -3    1.19    0.91
  12   3  -3    2.08    0.87
 -11  -3   3  209.41    5.55
  11  -3  -3  209.93    6.03
 -11   3   3  211.00    6.14
  11   3  -3  203.76    5.71
  10   3  -3   36.07    2.03
  10  -3  -3   40.20    2.24
 -10   3   3   40.97    2.29
  10   3  -3   39.10    2.03
  10   3  -3   42.00    2.00
 -10  -3   3   40.10    1.81
  -9   3   3   45.89    1.82
  -9  -3   3   46.31    1.91
  -9   3   3   46.78    2.29
   9   3  -3   49.13    2.00
   9  -3  -3   48.16    2.29
   9   3  -3   45.65    2.11
   9   3  -3   37.54    1.93
  -8   3   3    4.24    0.85
   8   3  -3    5.50    0.80
   8   3  -3    6.03    0.89
   8   3  -3    4.98    0.76
  -8   3   3    5.45    0.69
   8  -3  -3    6.36    1.03
  -8  -3   3    5.31    0.74
   7  -3  -3   52.38    2.20
  -7   3   3   52.20    2.23
  -7  -3   3   54.29    1.93
   7   3  -3   55.42    1.93
   7   3  -3   50.50    1.96
   7  -3  -3   55.08    1.62
   7   3  -3   54.29    2.05
  -7   3   3   54.24    1.77
   6   3  -3   71.77    2.34
  -6   3   3   72.75    2.00
  -6  -3   3   70.82    2.12
  -6  -3   3   70.31    2.19
   6  -3  -3   72.89    1.91
   6   3  -3   71.97    2.22
   6  -3  -3   70.85    2.47
  -6   3   3   70.09    2.51
   5   3  -3  314.83    6.55
  -5   3   3  317.75    6.16
   5  -3  -3  320.52    6.94
   5  -3  -3  315.45    6.11
   5   3  -3  318.07    6.63
  -5   3   3  321.11    7.05
  -5  -3   3  326.85    6.50
  -5  -3   3  319.14    6.50
   4  -3  -3  147.08    3.68
  -4  -3   3  146.61    3.32
  -4   3   3  150.74    3.15
   4   3  -3  147.71    3.54
   4  -3  -3  141.72    3.17
   4   3  -3  144.74    3.29
  -4  -3   3  147.08    3.44
  -4   3   3  140.85    3.71
   3   3  -3   90.04    2.13
  -3  -3   3   89.58    2.23
  -3   3   3   92.24    2.11
  -3  -3   3   86.99    2.35
   3  -3  -3   87.99    2.20
  -3   3   3   88.68    2.56
   3  -3  -3   90.01    2.48
   3   3  -3   87.71    2.44
   2   3  -3  309.27    6.33
   2  -3  -3  311.85    6.10
  -2  -3   3  321.72    6.30
  -2   3   3  320.68    6.66
  -2  -3   3  313.20    6.20
   2  -3  -3  320.01    6.42
   2   3  -3  319.04    6.08
  -2   3   3  330.05    6.01
  -1   3   3   14.53    0.95
   1  -3  -3   14.55    0.84
  -1  -3   3   12.75    0.79
   1  -3  -3   13.97    0.81
  -1   3   3   13.59    0.72
  -1  -3   3   13.46    0.79
   1   3  -3   14.44    0.61
   1   3  -3   12.92    0.88
   0   3  -3  520.98    9.63
   0  -3  -3  510.96    9.51
   0   3  -3  518.81    9.70
   0  -3  -3  522.93    9.63
   0   3   3  520.48    9.49
   0  -3   3  523.08    9.91
   0   3   3  512.13   10.07
   0  -3   3  520.18    9.41
  -1  -3  -3  204.77    4.35
   1   3   3  228.80    4.66
  -1  -3  -3  214.71    4.01
   1  -3   3  200.42    4.48
   1  -3   3  207.58    4.14
  -1   3  -3  204.86    4.44
   1   3   3  205.77    4.33
  -1   3  -3  208.24    4.26
  -2   3  -3    8.93    0.63
   2  -3   3    9.38    0.58
   2   3   3    9.18    0.78
   2  -3   3    8.81    0.77
   2   3   3    9.61    0.79
  -2  -3  -3    7.10    0.64
  -2   3  -3    8.38    0.72
  -3   3  -3   15.13    0.85
   3   3   3   14.05    0.95
   3  -3   3   14.04    0.65
  -3   3  -3   12.01    0.91
  -3  -3  -3   15.05    0.91
   3   3   3   12.71    0.88
   3  -3   3   12.20    0.97
   4   3   3   11.35    0.87
   4  -3   3   10.06    0.51
   4  -3   3    8.86    0.87
  -4   3  -3    7.96    0.77
  -4  -3  -3    9.00    0.74
  -4   3  -3    8.60    0.76
   4   3   3   11.01    0.85
   5   3   3   24.19    0.83
   5   3   3   23.00    1.26
   5  -3   3   22.21    1.32
   5  -3   3   24.83    0.72
   5   3   3   25.41    1.32
  -5   3  -3   24.09    1.29
  -5  -3  -3   24.02    1.16
   6  -3   3  160.06    4.36
   6  -3   3  167.62    4.38
  -6   3  -3  168.07    4.17
   6   3   3  176.28    3.61
   6   3   3  170.68    4.33
   6   3   3  166.06    4.36
  -6  -3  -3  173.09    3.94
  -7  -3  -3  110.72    2.91
   7  -3   3  106.65    3.38
  -7   3  -3  105.75    3.14
   7  -3   3  103.96    3.35
   7   3   3  105.47    3.31
   8   3   3   14.31    1.24
   8  -3   3   14.46    1.35
  -8   3  -3   13.97    1.20
   8  -3   3   14.72    1.31
  -8  -3  -3   11.84    1.20
  -8  -3  -3   13.03    1.04
  -9   3  -3   16.85    1.32
   9  -3   3   17.30    1.53
  -9  -3  -3   17.71    1.40
  -9  -3  -3   18.29    1.25
   9   3   3   15.65    1.46
   9  -3   3   18.57    1.50
 -10  -3  -3   14.24    1.43
 -10   3  -3   16.32    1.32
  10  -3   3   14.67    1.50
  10  -3   3   12.53    1.46
  10   3   3   14.49    1.52
  11   3   3    1.64    0.80
 -11   3  -3    0.25    0.64
 -11  -3  -3   -0.74    0.58
  11  -3   3    1.04    0.88
 -12   3  -3    6.48    1.27
 -12  -3  -3    7.01    1.29
 -12   3  -3    7.79    1.19
  12  -3   3    5.72    1.29
  12   3   3    6.63    1.29
  13  -3   3    0.70    1.05
 -13   3  -3   -0.95    0.72
 -13   3  -3    1.25    0.84
 -13  -3  -3   -0.54    0.64
  13   3   3    0.70    0.91
 -14   3  -3   13.31    1.75
  14  -3   3   13.59    1.82
 -14   3  -3   12.96    1.60
 -14  -3  -3   12.35    1.62
  14   3   3   13.38    1.81
  15  -3   3    7.10    1.39
  15   3   3    6.41    1.26
 -15  -3  -3    7.18    1.52
 -15   3  -3    7.37    1.37
 -15   4   3    6.40    1.23
  15   4  -3    5.40    1.30
  15  -4  -3    8.96    1.43
 -15  -4   3    6.20    1.34
  14  -4  -3    2.26    1.21
 -14   4   3    0.67    1.04
 -14  -4   3    2.07    1.04
  14   4  -3    1.53    1.00
 -13   4   3   27.10    2.23
  13  -4  -3   23.54    2.12
 -13  -4   3   25.77    1.89
  13   4  -3   25.47    2.00
 -12   4   3   11.17    1.62
 -12  -4   3   10.94    1.42
  12  -4  -3   11.48    1.65
  12   4  -3   10.54    1.37
  11  -4  -3    0.07    0.93
  11   4  -3    0.17    0.63
 -11   4   3    0.53    0.87
 -11  -4   3    0.80    0.65
  11   4  -3   -0.11    0.63
  10   4  -3    8.15    1.08
  10   4  -3    9.76    1.25
 -10  -4   3    6.85    0.96
 -10   4   3    7.32    1.24
  10  -4  -3    7.50    1.26
  -9   4   3   71.04    3.02
   9   4  -3   69.65    2.74
   9   4  -3   71.11    2.66
  -9  -4   3   69.10    2.53
   9  -4  -3   68.35    2.90
   8  -4  -3    0.37    0.68
   8   4  -3    0.17    0.43
  -8   4   3    1.19    0.55
   8   4  -3    0.86    0.60
  -8   4   3    0.21    0.59
  -8  -4   3    0.37    0.53
  -7   4   3   26.48    1.32
   7  -4  -3   24.88    1.12
  -7  -4   3   25.86    1.25
   7  -4  -3   26.31    1.66
  -7   4   3   24.28    1.58
   7   4  -3   21.59    1.41
   7   4  -3   26.10    1.40
  -7  -4   3   24.42    1.36
   6  -4  -3   46.82    1.56
  -6   4   3   44.67    2.03
  -6  -4   3   46.13    1.86
  -6   4   3   48.75    1.68
   6   4  -3   45.88    1.93
   6  -4  -3   46.65    2.10
  -6  -4   3   47.95    1.66
   6   4  -3   47.96    1.77
  -5  -4   3    9.66    0.77
  -5   4   3    8.85    0.73
   5   4  -3    9.24    0.93
  -5   4   3    9.08    0.99
  -5  -4   3    8.40    0.83
   5  -4  -3    9.21    0.76
   5  -4  -3    7.42    0.89
   5   4  -3    8.61    0.77
  -4   4   3   25.59    1.39
   4  -4  -3   25.93    1.15
  -4  -4   3   27.71    1.18
  -4  -4   3   28.15    1.33
   4   4  -3   28.56    1.15
  -4   4   3   27.77    1.16
   4  -4  -3   29.06    1.46
   4   4  -3   28.35    1.44
  -3   4   3  138.30    3.67
  -3  -4   3  140.39    3.22
   3   4  -3  137.45    3.13
   3   4  -3  136.39    3.53
   3  -4  -3  135.60    3.23
   3  -4  -3  139.99    3.52
  -3  -4   3  139.76    3.41
  -3   4   3  142.38    3.19
  -2   4   3  371.77    7.08
   2   4  -3  376.76    7.13
  -2  -4   3  361.02    7.22
   2   4  -3  352.24    7.39
   2  -4  -3  371.35    7.45
   2  -4  -3  373.56    7.17
  -2  -4   3  364.44    7.28
  -2   4   3  367.55    7.73
  -1   4   3  191.77    4.10
  -1  -4   3  196.85    4.23
  -1  -4   3  193.54    4.22
   1   4  -3  192.52    3.98
  -1   4   3  193.32    4.53
   1  -4  -3  190.68    4.22
   1   4  -3  192.08    4.41
   1  -4  -3  191.56    4.15
   0   4  -3    0.53    0.33
   0  -4  -3    0.08    0.32
   0   4   3    0.21    0.42
   0   4   3   -0.38    0.31
   0  -4   3    0.29    0.38
   0  -4   3   -0.05    0.26
   0   4  -3   -0.24    0.40
   0  -4  -3    0.28    0.34
   1   4   3 1031.15   19.46
  -1   4  -3 1061.95   19.11
   1   4   3 1038.20   18.62
  -1  -4  -3 1021.40   18.47
   1  -4   3 1044.12   18.26
   1  -4   3 1033.22   19.32
  -1   4  -3 1033.58   18.73
  -1  -4  -3 1050.49   18.81
  -2  -4  -3  127.38    3.17
   2   4   3  119.83    3.12
  -2   4  -3  124.90    3.20
   2   4   3  121.44    3.25
   2  -4   3  125.35    2.86
  -2   4  -3  128.21    3.05
   2  -4   3  126.64    3.27
  -3   4  -3   62.78    1.97
   3   4   3   66.34    2.16
   3  -4   3   58.99    2.08
  -3  -4  -3   61.53    2.00
   3  -4   3   61.85    1.69
   3   4   3   62.61    2.09
  -3   4  -3   59.89    2.06
  -4   4  -3  161.37    4.02
   4  -4   3  166.87    3.41
   4   4   3  162.48    4.08
   4   4   3  167.56    4.18
  -4  -4  -3  163.70    3.93
   4  -4   3  162.59    4.20
  -4   4  -3  163.86    4.03
   5  -4   3   45.14    1.28
  -5  -4  -3   45.89    1.79
   5  -4   3   46.31    2.00
   5   4   3   46.59    1.92
  -5   4  -3   43.56    1.81
  -5   4  -3   42.00    1.77
   5   4   3   43.20    1.89
  -6  -4  -3  262.09    5.81
   6   4   3  271.70    6.34
   6  -4   3  264.32    6.41
  -6   4  -3  273.46    6.32
   6   4   3  273.10    6.24
  -6   4  -3  264.75    6.03
  -7   4  -3   90.63    3.09
  -7   4  -3   91.17    2.97
   7   4   3   89.42    3.09
  -7  -4  -3   91.34    2.78
   7  -4   3   91.99    3.19
   8   4   3   99.89    3.39
   8  -4   3   98.39    3.50
  -8  -4  -3  101.65    3.05
  -8   4  -3  100.84    3.46
   8   4   3  104.16    3.49
  -8   4  -3   98.07    3.26
  -9   4  -3  187.04    5.46
   9  -4   3  191.50    5.50
  -9  -4  -3  200.83    4.83
   9   4   3  194.42    5.45
  -9  -4  -3  187.92    5.27
  -9   4  -3  197.97    5.20
 -10   4  -3    3.35    0.99
  10   4   3    3.20    0.89
 -10   4  -3    3.20    0.88
 -10  -4  -3    3.43    0.91
  10  -4   3    3.95    1.05
  11   4   3    0.05    0.71
 -11   4  -3    0.57    0.77
 -11  -4  -3   -0.08    0.63
  11  -4   3    0.34    0.77
 -11   4  -3    0.47    0.78
 -12   4  -3    0.02    0.81
  12  -4   3    0.03    1.21
 -12   4  -3    0.39    0.74
  12   4   3   -0.87    0.68
 -12  -4  -3    0.53    0.76
 -13   4  -3    1.73    0.90
  13   4   3   -0.39    0.77
  13  -4   3    1.37    0.94
 -13  -4  -3    3.50    1.06
 -13   4  -3    2.59    1.01
  14   4   3   -0.47    0.72
 -14  -4  -3    0.37    0.90
 -14   4  -3    0.55    0.81
  14  -4   3    1.68    1.03
 -15  -4  -3    1.57    1.07
  15   4   3    1.34    0.45
 -15  -5   3    5.08    1.42
 -14   5   3    1.82    1.02
  14  -5  -3    4.43    1.21
 -14  -5   3    4.22    1.16
  13  -5  -3    3.61    1.32
 -13   5   3    3.88    1.23
 -13  -5   3    4.54    1.20
  13   5  -3    4.14    1.17
  12  -5  -3    0.06    0.99
  12   5  -3    1.37    0.83
  12   5  -3   -0.50    0.96
 -12   5   3    0.19    0.81
  11   5  -3    6.08    1.22
  11   5  -3    6.17    1.11
 -11  -5   3    7.20    1.09
 -11   5   3    6.43    1.34
  11  -5  -3    5.30    1.26
 -10   5   3   29.24    2.09
  10   5  -3   29.80    1.83
 -10  -5   3   26.53    1.71
  10  -5  -3   28.04    2.06
  10   5  -3   30.88    1.95
  -9   5   3   88.73    3.55
   9   5  -3   90.47    3.14
  -9  -5   3   91.75    3.12
   9   5  -3   90.71    3.32
   9  -5  -3   87.57    3.46
   8   5  -3    8.22    1.16
  -8   5   3    8.75    1.25
  -8  -5   3    8.87    1.07
   8   5  -3    9.36    1.01
   8  -5  -3   10.30    1.27
   7   5  -3   27.25    1.67
  -7  -5   3   27.26    1.54
   7   5  -3   26.55    1.46
  -7   5   3   26.91    1.73
  -7   5   3   27.27    1.42
   7  -5  -3   28.48    1.83
  -6   5   3   60.88    2.53
  -6  -5   3   62.70    2.34
   6   5  -3   61.87    2.47
   6  -5  -3   53.40    2.40
   6   5  -3   66.74    2.19
   6  -5  -3   63.31    1.99
  -6   5   3   61.37    2.07
  -5   5   3  222.27    4.79
   5   5  -3  212.27    5.26
  -5  -5   3  214.65    4.70
   5  -5  -3  219.51    5.39
   5   5  -3  221.48    4.90
  -5  -5   3  203.75    5.04
  -5   5   3  216.32    5.51
   5  -5  -3  211.66    4.71
   4  -5  -3   23.82    1.49
   4   5  -3   29.21    1.55
  -4   5   3   23.20    1.43
  -4  -5   3   25.54    1.19
   4   5  -3   25.99    1.19
  -4  -5   3   22.44    1.32
   4  -5  -3   24.97    1.26
  -4   5   3   24.54    1.22
  -3   5   3  615.01   12.47
   3  -5  -3  609.03   11.52
  -3   5   3  628.36   11.56
   3   5  -3  615.37   11.75
  -3  -5   3  613.66   11.75
   3  -5  -3  623.59   12.19
   3   5  -3  611.09   12.02
  -3  -5   3  616.27   11.78
  -2   5   3  308.54    6.89
  -2  -5   3  301.35    6.44
   2   5  -3  303.03    6.66
   2   5  -3  315.47    6.27
  -2   5   3  311.16    6.32
  -2  -5   3  311.46    6.36
   2  -5  -3  303.37    6.37
   2  -5  -3  309.87    6.53
  -1   5   3  114.63    3.28
  -1  -5   3  117.40    3.08
   1  -5  -3  112.98    3.05
   1   5  -3  116.00    2.79
   1  -5  -3  117.41    2.93
  -1  -5   3  115.94    2.97
  -1   5   3  114.78    2.98
   1   5  -3  118.74    3.26
   0  -5   3  136.50    3.37
   0   5   3  139.94    3.48
   0   5  -3  136.78    3.63
   0  -5   3  143.89    3.49
   0  -5  -3  139.13    3.17
   0  -5  -3  138.45    3.51
   0   5  -3  136.82    3.24
   0   5   3  137.20    3.68
  -1  -5  -3   32.25    1.45
  -1   5  -3   28.78    1.49
   1  -5   3   30.78    1.44
   1   5   3   29.78    1.45
   1  -5   3   32.25    1.33
   1   5   3   30.56    1.39
  -1  -5  -3   29.89    1.07
  -1   5  -3   29.81    1.26
   2   5   3    3.40    0.68
  -2   5  -3    5.19    0.65
   2  -5   3    4.01    0.56
  -2  -5  -3    2.71    0.65
   2  -5   3    3.56    0.68
  -2   5  -3    3.44    0.69
  -2  -5  -3    4.52    0.34
   2   5   3    3.78    0.69
   3   5   3   11.96    1.03
   3  -5   3   12.74    0.84
  -3   5  -3   12.83    0.97
   3   5   3   11.19    1.02
  -3   5  -3   11.39    1.01
   3  -5   3   13.29    1.13
  -3  -5  -3   11.94    1.01
   4   5   3   82.95    2.72
  -4  -5  -3   82.72    2.63
  -4   5  -3   84.50    2.62
  -4   5  -3   79.95    2.63
   4  -5   3   79.37    2.77
   4   5   3   82.12    2.71
   4  -5   3   87.64    2.24
  -5   5  -3   72.21    2.49
   5  -5   3   66.43    2.59
   5  -5   3   71.41    1.92
   5   5   3   68.58    2.50
   5   5   3   58.39    2.39
  -5  -5  -3   67.95    2.38
  -5   5  -3   74.20    2.53
   6   5   3    2.30    0.71
   6   5   3    4.45    0.88
  -6  -5  -3    2.03    0.68
  -6   5  -3    3.82    0.82
   6  -5   3    2.51    0.76
  -6   5  -3    2.63    0.78
  -7  -5  -3   -0.31    0.55
   7   5   3    0.42    0.70
  -7   5  -3    0.45    0.64
   7  -5   3    0.87    0.71
  -7   5  -3    0.27    0.66
   7   5   3    0.37    0.65
  -8   5  -3   12.00    1.27
  -8   5  -3   12.63    1.39
   8   5   3   11.41    1.34
   8   5   3    9.77    1.26
   8  -5   3   11.15    1.34
  -8  -5  -3   10.77    1.13
  -9  -5  -3   11.68    1.19
   9   5   3   13.47    1.46
   9  -5   3   14.01    1.54
   9   5   3   13.49    1.50
  -9   5  -3   12.15    1.42
  -9   5  -3   10.79    1.23
  10   5   3   -0.59    0.64
  10  -5   3   -0.59    0.65
 -10   5  -3    0.21    0.75
 -10  -5  -3    0.19    0.72
 -10   5  -3   -0.64    0.63
 -10  -5  -3   -0.13    0.59
 -11   5  -3    0.26    0.75
  11   5   3    0.21    0.82
 -11  -5  -3    1.09    0.74
 -11   5  -3    0.33    0.74
  11  -5   3    0.87    1.12
 -12  -5  -3   -0.04    0.80
  12   5   3    0.68    0.80
  12  -5   3   -1.15    0.70
 -12   5  -3    0.27    0.76
 -12   5  -3    0.66    0.89
  13  -5   3    2.99    1.06
 -13   5  -3    3.02    1.20
 -13  -5  -3    1.39    0.86
  13   5   3    0.08    0.81
  14  -5   3    2.39    0.60
  14   5   3    0.05    0.75
 -14  -5  -3    2.34    1.11
 -14   5  -3    0.53    0.77
 -14   6   3    3.42    0.85
 -14  -6   3    0.59    0.99
  13   6  -3   11.49    1.71
  13  -6  -3   13.51    1.89
 -13   6   3   15.35    2.04
  12   6  -3   21.73    2.04
 -12  -6   3   18.08    1.64
 -12   6   3   17.65    2.02
  12  -6  -3   18.65    2.24
 -11  -6   3    0.31    0.78
  11  -6  -3    0.60    1.01
  11   6  -3   -0.02    1.01
 -11   6   3    0.00    1.06
 -10  -6   3   12.62    1.36
  10   6  -3   12.16    1.53
  10  -6  -3   13.29    1.71
 -10   6   3   12.70    1.67
   9   6  -3    9.74    1.36
  -9  -6   3   10.89    1.26
   9  -6  -3    8.63    1.39
  -9   6   3    9.86    1.44
  -8  -6   3    0.06    0.64
  -8   6   3   -0.07    0.70
   8  -6  -3    0.51    0.75
   8   6  -3   -0.34    0.63
   8   6  -3   -0.24    0.56
   7  -6  -3    4.22    1.02
  -7  -6   3    1.54    0.77
   7   6  -3    3.32    0.97
   7   6  -3    2.32    0.71
  -7   6   3    2.26    0.91
   6   6  -3    6.21    1.12
  -6   6   3    6.79    1.12
   6  -6  -3    4.72    0.74
  -6   6   3    6.33    0.88
   6  -6  -3    5.13    1.03
   6   6  -3    6.24    0.83
  -6  -6   3    5.58    0.97
   5   6  -3   41.55    1.69
   5  -6  -3   41.78    1.74
  -5   6   3   39.25    1.74
  -5  -6   3   41.85    1.99
   5  -6  -3   34.89    1.93
   5   6  -3   38.11    2.03
  -5   6   3   41.16    2.10
  -4   6   3  197.03    4.59
   4   6  -3  191.72    5.05
   4  -6  -3  193.90    5.00
   4   6  -3  199.52    4.54
   4  -6  -3  194.79    4.60
  -4  -6   3  187.73    4.85
  -4   6   3  193.14    5.18
  -3  -6   3  117.17    2.98
  -3   6   3  110.14    3.48
   3   6  -3  106.11    3.41
  -3   6   3  111.83    3.10
   3   6  -3  110.22    2.90
  -3  -6   3  107.07    3.26
   3  -6  -3  111.98    3.15
   3  -6  -3  112.02    3.25
  -2   6   3    6.71    0.97
   2   6  -3    6.56    0.96
  -2  -6   3    7.77    0.85
   2  -6  -3    6.65    0.87
  -2  -6   3    9.02    0.95
  -2   6   3    6.19    0.81
   2   6  -3    7.03    0.70
   2  -6  -3    7.97    0.90
   1   6  -3    7.28    0.73
  -1   6   3    6.60    0.84
  -1   6   3    7.92    1.02
   1   6  -3    6.05    0.92
   1  -6  -3    7.79    0.86
  -1  -6   3    6.83    0.81
  -1  -6   3    6.72    0.77
   1  -6  -3    7.82    0.79
   0   6  -3  142.21    3.98
   0   6  -3  149.84    3.59
   0  -6  -3  147.67    3.48
   0  -6   3  150.88    3.79
   0  -6   3  149.86    3.79
   0   6   3  145.30    3.83
   0   6   3  142.34    3.98
   0  -6  -3  147.30    3.87
   1  -6   3    5.85    0.81
   1   6   3    4.02    0.76
  -1  -6  -3    4.36    0.74
  -1   6  -3    5.18    0.73
   1  -6   3    5.98    0.73
  -1   6  -3    5.81    0.87
   1   6   3    5.70    0.84
   2   6   3  104.65    3.15
   2  -6   3  108.92    3.17
  -2   6  -3  105.31    2.97
  -2  -6  -3   91.68    3.05
   2   6   3  101.93    3.13
   2  -6   3  107.38    2.89
  -2   6  -3  104.73    3.20
  -3   6  -3   14.52    1.09
  -3   6  -3   15.23    1.24
   3  -6   3   13.97    1.25
  -3  -6  -3   13.85    1.18
   3   6   3   12.82    1.15
   3   6   3   15.25    1.26
   4  -6   3   57.83    1.90
  -4  -6  -3   55.83    2.21
   4   6   3   52.30    2.24
   4   6   3   53.91    2.22
   4  -6   3   56.51    2.35
  -4   6  -3   50.96    2.21
  -4   6  -3   52.88    2.12
   5  -6   3    2.36    0.76
   5   6   3    2.80    0.83
   5   6   3    2.52    0.73
  -5   6  -3    3.54    0.81
  -5  -6  -3    4.54    0.86
  -5   6  -3    2.09    0.71
  -6  -6  -3  167.45    4.57
   6   6   3  166.76    4.76
   6  -6   3  173.09    4.95
   6   6   3  177.23    4.82
  -6   6  -3  166.79    4.61
  -6   6  -3  178.46    4.82
  -7   6  -3   29.06    1.83
  -7  -6  -3   24.96    1.66
  -7   6  -3   26.55    1.72
   7   6   3   25.93    1.74
   7  -6   3   19.87    1.66
   7   6   3   24.09    1.79
   8  -6   3    9.10    1.31
  -8   6  -3    9.09    1.20
   8   6   3    8.70    1.30
  -8   6  -3    9.04    1.27
   8   6   3    8.20    1.20
  -8  -6  -3    7.45    1.07
   9   6   3    5.43    1.14
  -9   6  -3    5.93    1.18
  -9  -6  -3    4.85    1.00
   9   6   3    5.07    1.08
  -9   6  -3    5.32    1.07
   9  -6   3    9.10    1.40
 -10   6  -3    5.98    1.23
 -10   6  -3    5.85    1.11
 -10  -6  -3    4.59    0.98
  10   6   3    6.20    1.33
  10   6   3    5.78    1.23
  10  -6   3    5.85    1.29
 -11   6  -3    3.57    1.32
  11   6   3    4.99    1.22
  11  -6   3    3.15    1.15
 -11  -6  -3    3.41    1.03
 -11   6  -3    3.06    1.02
  12  -6   3    1.22    0.99
  12   6   3    1.33    0.96
 -12   6  -3   -0.01    0.87
 -12  -6  -3    0.88    0.87
 -13   6  -3   -0.31    0.93
  13   6   3    0.63    0.91
 -13  -6  -3   -1.28    0.71
  13  -6   3    1.91    0.74
  14   6   3   -0.80    0.54
  13   7  -3    0.83    0.73
 -13   7   3    1.57    0.91
  12  -7  -3    9.92    1.70
 -12  -7   3    8.45    1.38
 -12   7   3    8.49    1.70
  12   7  -3    8.76    1.48
 -11   7   3    0.42    1.03
  11  -7  -3    2.50    1.36
 -11  -7   3    1.47    0.84
  11   7  -3    2.50    1.06
 -10  -7   3    0.57    0.78
  10  -7  -3    0.76    0.91
  10   7  -3    1.22    0.94
 -10   7   3    0.11    0.98
  -9   7   3   11.10    1.55
  -9  -7   3   11.07    1.35
   9   7  -3   10.71    1.51
   9  -7  -3   13.18    1.67
  -8  -7   3   29.56    1.97
  -8   7   3   28.85    2.09
   8  -7  -3   27.02    1.97
   8   7  -3   27.82    2.04
   7   7  -3    1.47    0.88
  -7   7   3    1.43    0.89
   7  -7  -3    1.95    0.94
  -7  -7   3    2.12    0.85
  -6  -7   3   11.74    1.30
  -6   7   3   13.12    1.49
   6  -7  -3   12.67    1.11
   6   7  -3   12.36    1.42
   6  -7  -3   14.83    1.46
   5   7  -3    1.90    0.87
   5  -7  -3    2.39    0.77
  -5   7   3    3.84    0.86
   5  -7  -3    1.44    0.81
  -5   7   3    2.32    0.91
  -5  -7   3    2.45    0.88
   4  -7  -3    7.43    0.95
   4   7  -3    8.74    1.23
  -4   7   3    6.27    1.13
  -4  -7   3    7.73    1.07
   4  -7  -3    8.30    1.14
  -4   7   3    9.81    1.08
  -3   7   3  140.53    3.81
   3   7  -3  137.72    4.20
   3  -7  -3  140.46    3.94
  -3   7   3  134.42    4.19
  -3  -7   3  134.86    3.98
   3  -7  -3  140.14    3.86
  -2   7   3   10.70    1.27
   2   7  -3   11.79    1.25
  -2  -7   3    9.81    1.11
  -2  -7   3   11.88    1.02
  -2   7   3   10.88    1.10
   2  -7  -3   11.69    1.11
   2  -7  -3   11.49    1.13
   1   7  -3   89.26    3.11
  -1  -7   3   84.43    2.68
  -1  -7   3   83.90    2.85
  -1   7   3   82.48    3.02
  -1   7   3   89.64    2.90
   1  -7  -3   85.13    2.64
   1  -7  -3   89.91    2.95
   0  -7  -3   43.95    2.00
   0   7  -3   46.05    2.16
   0   7  -3   45.56    1.80
   0  -7   3   48.71    2.04
   0   7   3   42.15    2.06
   0   7   3   45.25    2.04
   0  -7   3   44.44    1.93
   1   7   3   11.59    1.20
   1   7   3   10.87    1.14
  -1  -7  -3   11.42    1.12
   1  -7   3   11.27    1.12
  -1   7  -3   10.32    1.18
  -1   7  -3   11.52    1.05
   1  -7   3   11.40    1.05
  -2   7  -3   22.54    1.56
  -2   7  -3   26.16    1.47
   2   7   3   23.88    1.52
  -2  -7  -3   27.72    1.60
   2   7   3   24.00    1.54
   2  -7   3   22.13    1.53
   2  -7   3   23.56    1.36
  -3  -7  -3    8.99    1.10
   3   7   3    8.85    1.09
   3   7   3    8.84    1.14
   3  -7   3   11.00    1.00
  -3   7  -3    9.19    1.11
  -3   7  -3   11.39    1.09
   3  -7   3   11.99    1.21
  -4  -7  -3    9.21    1.14
  -4   7  -3    7.04    1.05
  -4   7  -3    9.74    1.10
   4   7   3    6.74    1.14
   4  -7   3    8.62    0.88
   4   7   3    8.98    1.19
   4  -7   3    8.43    1.15
   5  -7   3  106.81    3.65
   5   7   3   97.80    3.46
   5   7   3  102.22    3.44
  -5   7  -3  106.05    3.47
  -5   7  -3   95.89    3.33
  -5  -7  -3  105.41    3.51
   6   7   3   21.00    1.56
   6  -7   3   17.46    1.57
  -6  -7  -3   18.03    1.46
  -6   7  -3   20.36    1.55
   6   7   3   18.74    1.59
  -6   7  -3   18.43    1.52
  -7  -7  -3    6.56    1.10
  -7   7  -3    8.30    1.17
   7  -7   3    6.00    1.24
  -7   7  -3    6.31    1.15
   7   7   3    6.59    1.17
   7   7   3    7.37    1.15
   8  -7   3    0.33    0.83
   8   7   3    1.63    0.80
   8   7   3    0.43    0.80
  -8   7  -3    1.04    0.81
  -8   7  -3    1.43    0.75
  -8  -7  -3   -0.44    0.63
  -9  -7  -3    5.16    1.08
  -9   7  -3    4.43    1.16
   9  -7   3    4.13    1.28
   9   7   3    2.42    0.94
   9   7   3    2.45    0.95
  -9   7  -3    2.91    0.98
 -10  -7  -3   10.36    1.36
  10  -7   3   11.80    1.73
  10   7   3    8.74    1.47
 -10   7  -3   10.92    1.60
  10   7   3   10.55    1.53
 -11   7  -3    1.30    0.99
  11  -7   3   -0.62    0.90
  11   7   3   -0.80    0.81
  11   7   3    0.54    0.84
  12   7   3    8.37    1.59
 -12  -7  -3    7.69    1.47
  12  -7   3   11.63    1.62
 -12   7  -3    8.54    1.64
 -13   7  -3    2.88    0.96
  13   7   3    2.01    0.99
 -12  -8   3    2.24    1.11
  12  -8  -3    5.58    0.93
 -12   8   3    2.22    1.02
  12   8  -3    5.79    1.04
  11   8  -3   10.15    1.73
 -11   8   3    9.89    1.74
  11  -8  -3   11.17    1.74
 -11  -8   3   10.28    1.48
  10   8  -3   12.22    1.72
  10  -8  -3   13.37    1.95
 -10   8   3   11.59    1.75
 -10  -8   3   11.58    1.54
   9  -8  -3    4.03    1.26
  -9  -8   3    2.71    0.96
  -9   8   3    3.42    1.42
   9   8  -3    2.98    1.17
  -8  -8   3   -0.04    0.78
   8   8  -3    1.68    1.14
   8  -8  -3    0.87    0.92
  -8   8   3    2.58    1.09
  -7   8   3    2.90    1.06
   7  -8  -3    1.07    0.92
  -7  -8   3    0.06    0.77
   7   8  -3    1.66    0.96
  -6  -8   3   73.75    3.12
  -6   8   3   70.54    3.15
   6  -8  -3   69.93    3.07
   6   8  -3   74.02    3.20
   5   8  -3   11.72    1.46
   5  -8  -3   10.28    1.18
  -5  -8   3   10.20    1.34
   5  -8  -3   11.88    1.35
  -5   8   3    9.21    1.39
   4  -8  -3   14.20    1.37
  -4   8   3   12.68    1.26
  -4  -8   3   12.80    1.37
  -4   8   3   15.34    1.58
   4  -8  -3   11.83    1.21
   4   8  -3   11.97    1.50
  -3   8   3   39.87    2.24
   3   8  -3   39.62    2.26
  -3  -8   3   39.72    2.16
  -3   8   3   42.52    2.07
   3  -8  -3   33.44    1.93
   3  -8  -3   38.32    2.00
  -2   8   3  110.56    3.78
  -2   8   3  112.35    3.51
   2  -8  -3  110.40    3.55
  -2  -8   3  109.87    3.64
   2   8  -3  108.44    3.79
   1   8  -3    1.43    0.77
  -1  -8   3    0.19    0.65
  -1   8   3    0.69    0.66
   1  -8  -3    0.46    0.64
  -1   8   3   -0.69    0.67
   0   8   3   44.54    2.12
   0  -8  -3   46.96    2.19
   0  -8   3   48.79    2.15
   0   8  -3   47.29    2.35
   0   8   3   45.60    2.28
   0  -8   3   44.90    2.14
  -1   8  -3    9.70    1.25
   1   8   3   13.49    1.32
   1  -8   3    9.78    1.10
  -1  -8  -3   10.50    1.20
   1  -8   3   10.75    1.18
   1   8   3   11.87    1.28
  -2   8  -3    5.98    1.10
   2   8   3    7.50    1.12
  -2  -8  -3    7.75    1.11
   2  -8   3    7.43    0.98
   2   8   3    7.60    1.08
   2  -8   3    7.09    1.04
   3   8   3   36.52    1.94
   3  -8   3   32.42    1.91
   3  -8   3   31.81    1.70
  -3  -8  -3   30.39    1.86
   3   8   3   31.55    1.94
  -3   8  -3   32.30    1.91
   4   8   3   37.00    2.16
   4   8   3   36.28    1.99
  -4  -8  -3   34.29    2.04
  -4   8  -3   38.45    2.11
   4  -8   3   36.14    2.08
  -5  -8  -3    2.70    0.90
  -5   8  -3    4.09    0.98
   5   8   3    3.59    0.93
   5   8   3    2.99    0.99
   5  -8   3    5.32    1.11
   6   8   3    8.53    1.24
  -6   8  -3    6.25    1.14
  -6  -8  -3    8.08    1.24
   6  -8   3    8.03    1.33
   6   8   3    8.92    1.39
   7   8   3   24.15    1.79
  -7   8  -3   20.77    1.74
  -7   8  -3   23.35    1.77
  -7  -8  -3   19.01    1.64
   7   8   3   21.43    1.78
   7  -8   3   16.07    1.75
  -8   8  -3    0.50    0.79
   8  -8   3    0.17    0.87
  -8  -8  -3   -0.01    0.73
  -8   8  -3    0.70    0.78
   8   8   3   -0.43    0.68
   8   8   3    0.10    0.89
   9  -8   3   -0.02    0.88
   9   8   3    0.79    1.13
  -9   8  -3    0.47    0.86
   9   8   3    0.50    0.79
  -9  -8  -3    0.16    0.74
 -10   8  -3    1.00    1.03
  10   8   3   -0.10    0.83
  10   8   3   -0.81    0.78
  10  -8   3    0.84    0.90
 -10  -8  -3    0.71    0.79
 -11  -8  -3    0.56    0.79
  11   8   3    2.45    0.97
 -11   8  -3    1.98    1.20
  11  -8   3    3.84    0.85
 -12   8  -3    3.37    1.32
 -11   9   3    1.83    0.88
 -11  -9   3    0.89    1.06
  11  -9  -3    5.47    0.82
 -10  -9   3    0.97    0.96
  10   9  -3    0.01    0.68
  10  -9  -3   -0.18    0.83
 -10   9   3    1.02    1.04
  -9   9   3    0.83    1.07
   9   9  -3    3.99    1.12
   9  -9  -3    1.77    1.38
  -9  -9   3    3.88    1.19
  -8  -9   3    9.74    1.53
   8   9  -3   11.02    1.67
  -8   9   3   10.28    1.69
   8  -9  -3    9.55    1.53
   7   9  -3    9.34    1.56
  -7  -9   3    8.14    1.37
   7  -9  -3   11.25    1.56
  -7   9   3   11.30    1.63
  -6   9   3   12.75    1.69
   6   9  -3   13.42    1.75
   6  -9  -3   12.75    1.59
  -6  -9   3   14.05    1.63
   5   9  -3    0.87    0.90
  -5  -9   3    0.40    0.85
   5  -9  -3    0.54    0.84
  -5   9   3    0.11    0.83
   5  -9  -3   -0.71    0.65
  -4  -9   3   27.78    2.02
   4   9  -3   31.06    2.17
   4  -9  -3   29.94    1.88
  -4   9   3   34.59    2.24
   3  -9  -3   31.48    1.97
  -3  -9   3   35.72    2.20
  -3   9   3   34.18    2.21
   3   9  -3   33.28    2.16
  -3   9   3   36.56    2.06
   2   9  -3   20.62    1.78
  -2   9   3   23.77    1.68
  -2   9   3   23.96    1.91
   2  -9  -3   23.18    1.72
  -2  -9   3   20.82    1.70
  -1   9   3    1.86    0.91
  -1  -9   3    2.47    0.90
   1   9  -3    2.55    0.88
   1  -9  -3    3.74    0.95
  -1   9   3    1.88    0.85
   0   9  -3    1.28    0.80
   0  -9   3    0.73    0.69
   0   9   3    1.48    0.76
   0  -9  -3    0.65    0.78
   0   9   3    1.39    0.87
   1  -9   3   16.63    1.42
   1   9   3   14.26    1.52
  -1   9  -3   12.11    1.44
  -1  -9  -3   15.37    1.52
   1   9   3   12.05    1.39
   2   9   3   11.98    1.37
  -2   9  -3   14.12    1.53
   2  -9   3   14.83    1.42
   2   9   3   12.14    1.38
  -2  -9  -3   13.16    1.44
   2  -9   3    9.74    1.19
   3  -9   3   -0.69    0.66
   3   9   3   -1.01    0.61
  -3  -9  -3    0.09    0.74
  -3   9  -3    0.64    0.81
   3   9   3    0.81    0.78
   3  -9   3    0.26    0.66
  -4   9  -3   14.81    1.58
   4  -9   3   16.68    1.65
   4   9   3   15.01    1.61
   4   9   3   16.29    1.56
  -4  -9  -3   11.92    1.42
   5   9   3    7.55    1.36
  -5  -9  -3    5.43    1.15
  -5   9  -3    7.81    1.29
   5  -9   3    7.73    1.32
  -6   9  -3   34.15    2.18
  -6  -9  -3   25.60    1.97
   6   9   3   29.62    2.10
   6  -9   3   31.59    2.22
   7   9   3    0.73    0.85
  -7   9  -3    1.14    0.87
  -7  -9  -3    0.23    0.70
   7  -9   3   -0.36    0.87
  -8  -9  -3    2.71    1.06
   8   9   3    3.43    1.17
   8  -9   3    3.88    1.49
   9   9   3    5.22    1.30
   9  -9   3    6.04    1.38
  -9  -9  -3    3.91    1.15
 -10  -9  -3    1.67    1.00
  10  -9   3    6.25    1.01
 -11  -9  -3    3.33    1.13
  -9  10   3    4.18    1.44
  -9 -10   3    3.63    1.27
   9 -10  -3    4.42    1.30
   8  10  -3    0.59    0.75
  -8 -10   3   -0.08    0.93
   8 -10  -3    2.46    1.27
  -8  10   3   -0.39    1.03
   7  10  -3   11.40    1.73
  -7  10   3    8.01    1.65
  -7 -10   3    9.17    1.51
  -6  10   3   -0.76    0.65
   6  10  -3    0.09    1.00
  -6 -10   3    0.37    0.87
   5  10  -3    1.88    1.14
  -5 -10   3    2.24    1.00
  -5  10   3    0.90    1.01
  -4  10   3    4.42    1.27
  -4 -10   3    1.63    0.86
   4 -10  -3    2.89    0.99
   4  10  -3    4.17    1.15
   3 -10  -3   -0.34    0.67
  -3 -10   3    2.12    0.89
   3  10  -3    1.07    0.81
   2 -10  -3    3.77    1.07
  -2 -10   3    3.36    1.04
   2  10  -3    5.96    1.23
   1 -10  -3    4.40    1.09
   1  10  -3    4.35    1.07
  -1 -10   3    3.53    1.04
  -1  10   3    3.13    1.03
   0 -10   3    4.90    1.05
   0  10   3    4.25    1.10
   0 -10  -3    5.06    1.16
   0  10  -3    3.23    1.01
  -1  10  -3   13.87    1.63
  -1 -10  -3    9.74    1.39
   1  10   3    9.74    1.44
   1 -10   3   10.85    1.36
  -2  10  -3   16.31    1.71
   2  10   3   16.42    1.69
   2 -10   3   13.25    1.44
  -2 -10  -3   13.92    1.59
   3  10   3    9.71    1.46
  -3 -10  -3    9.67    1.46
  -3  10  -3    9.17    1.41
  -4  10  -3    0.27    0.82
   4  10   3   -0.19    0.79
  -4 -10  -3    0.21    0.82
  -5  10  -3    8.85    1.45
  -5 -10  -3    9.22    1.39
   5  10   3    7.90    1.47
   5 -10   3    8.27    1.40
   6  10   3    1.45    1.03
   6 -10   3    0.46    0.87
  -6 -10  -3   -0.06    0.77
  -6  10  -3    1.64    1.01
   7  10   3    5.87    1.35
  -7 -10  -3    4.74    1.18
   7 -10   3    4.19    1.37
   8  10   3    5.39    1.18
  -8 -10  -3    5.33    1.33
   8 -10   3    8.54    1.56
  -9 -10  -3    1.23    0.99
   6  11  -3    3.30    0.86
  -6 -11   3   -0.20    0.87
   5  11  -3    9.24    1.58
  -5 -11   3    7.46    1.46
   4  11  -3    5.08    1.35
  -4 -11   3    1.83    1.00
   3 -11  -3    1.03    0.90
  -3 -11   3    0.72    0.85
   3  11  -3    1.82    1.04
   2  11  -3   -0.37    0.82
  -2 -11   3   -0.06    0.83
   2 -11  -3   -1.21    0.75
   1  11  -3   -0.94    0.89
   1 -11  -3   -0.26    0.85
  -1 -11   3    0.33    0.89
   0 -11  -3   -0.04    0.82
   0 -11   3   -0.58    0.78
   0  11   3    0.81    0.91
   0  11  -3    1.93    1.21
   1 -11   3   -0.27    0.77
   1  11   3    0.93    0.93
  -1 -11  -3   -0.83    0.77
  -1  11  -3   -0.09    0.81
  -2  11  -3    2.08    1.06
   2 -11   3    2.36    1.01
  -2 -11  -3    1.83    0.96
   2  11   3    3.02    1.05
   3  11   3    3.97    1.41
  -3  11  -3    4.78    1.36
  -3 -11  -3    2.35    1.04
   4  11   3    3.57    1.14
  -4 -11  -3    2.39    1.02
  -4  11  -3    0.76    1.28
  -5 -11  -3    1.52    1.03
   5  11   3    0.44    0.85
   6  11   3    2.04    0.71
   7 -11   3    6.31    1.17
   3 -12  -3   -1.03    0.88
   2  12  -3    2.20    0.70
   2 -12  -3   -0.86    0.81
  -2 -12   3    1.01    0.87
  -1 -12   3    0.36    0.85
   1 -12  -3   -0.41    0.88
   1  12  -3    0.46    0.68
   0 -12   3   -0.06    0.89
   0 -12  -3    0.89    0.97
   0  12  -3    2.02    0.88
   1 -12   3   -1.50    0.92
  -1  12  -3    0.60    0.81
  -1 -12  -3    0.34    0.81
  -2  12  -3    1.14    0.85
   2  12   3    2.38    1.04
   3  12   3   21.79    1.85
  -3  12  -3   19.06    2.01
 -16   0   4    6.56    1.29
  15   0  -4    1.30    1.05
 -15   0   4    0.43    0.74
  14   0  -4   -1.09    0.87
 -14   0   4    1.52    0.81
  13   0  -4   -0.16    0.80
  12   0  -4   45.55    2.48
  12   0  -4   49.24    2.59
 -12   0   4   52.90    2.23
  11   0  -4   -0.41    0.66
  11   0  -4    0.20    0.66
 -11   0   4    0.45    0.56
  10   0  -4   14.99    1.34
  10   0  -4   16.82    1.49
 -10   0   4   16.40    1.16
   9   0  -4    0.85    0.57
  -9   0   4   -0.32    0.39
   9   0  -4    0.66    0.43
   9   0  -4    0.16    0.50
   8   0  -4   46.05    1.98
   8   0  -4   46.80    2.04
   8   0  -4   45.91    1.58
  -8   0   4   46.73    1.68
  -7   0   4    0.40    0.38
   7   0  -4    0.59    0.56
   7   0  -4   -0.09    0.35
   7   0  -4    0.39    0.45
  -6   0   4   41.44    1.36
   6   0  -4   42.22    1.67
   6   0  -4   38.64    1.64
   6   0  -4   39.43    1.37
   5   0  -4    0.01    0.28
   5   0  -4    1.80    0.45
   5   0  -4   -0.20    0.36
   4   0  -4    2.81    0.40
   4   0  -4    2.44    0.32
  -4   0   4    1.53    0.37
   4   0  -4    2.67    0.48
   3   0  -4   -0.36    0.32
   3   0  -4   -0.24    0.19
   3   0  -4   -0.14    0.25
  -3   0   4   -0.36    0.25
   2   0  -4   27.48    1.03
   2   0  -4   26.00    0.73
   2   0  -4   30.10    0.95
  -2   0   4   27.73    0.93
   1   0  -4   -1.06    0.21
  -1   0   4   -1.14    0.19
   1   0  -4   -0.98    0.15
  -1   0   4   -1.14    0.22
   0   0  -4 9753.18  170.96
   0   0   4 9999.93  180.37
   0   0   4 9969.88  180.66
  -1   0  -4   -1.47    0.19
   1   0   4   -1.49    0.21
  -1   0  -4   -1.13    0.20
   1   0   4   -1.64    0.24
   2   0   4 4489.05   83.78
  -2   0  -4 4809.24   85.00
  -2   0  -4 4974.78   82.73
   2   0   4 4616.11   86.47
  -3   0  -4   -0.15    0.24
   3   0   4    0.08    0.31
  -3   0  -4   -0.17    0.18
   3   0   4   -0.27    0.28
  -4   0  -4   92.61    2.47
  -4   0  -4  100.18    1.96
   4   0   4   97.16    2.60
   4   0   4   96.20    2.43
   5   0   4   -0.12    0.35
  -5   0  -4   -0.05    0.20
   5   0   4   -0.50    0.32
  -5   0  -4   -0.40    0.31
   6   0   4  831.37   16.27
  -6   0  -4  839.54   15.55
  -6   0  -4  858.19   14.52
   6   0   4  836.52   15.94
  -7   0  -4    0.05    0.37
   7   0   4    2.39    0.62
   7   0   4    0.54    0.44
   8   0   4   51.15    2.22
  -8   0  -4   49.50    2.04
   8   0   4   48.41    1.97
   9   0   4    0.02    0.53
  -9   0  -4   -0.13    0.43
   9   0   4    1.27    0.68
  10   0   4   16.95    1.47
  10   0   4   18.21    1.48
 -10   0  -4   16.33    1.33
 -11   0  -4   -0.07    0.56
  11   0   4    0.91    0.75
  11   0   4    0.14    0.65
 -12   0  -4    5.68    1.10
  12   0   4    4.78    1.15
  12   0   4    5.97    1.13
  13   0   4   -0.06    0.68
 -13   0  -4   -0.23    0.69
  14   0   4    1.18    0.99
 -14   0  -4    2.78    0.99
 -15   0  -4   -0.96    0.76
  15   0   4    2.16    0.85
 -16   0  -4   -1.45    0.88
 -16  -1   4    3.55    0.95
 -16   1   4    0.88    0.58
  16  -1  -4    3.64    1.31
  15   1  -4    3.35    1.21
 -15   1   4    4.80    1.25
  15  -1  -4    4.07    1.35
  14   1  -4    1.38    0.97
  14  -1  -4    1.07    1.18
 -14   1   4    0.03    0.70
  14   1  -4    0.01    0.85
  13  -1  -4    0.48    0.77
  13   1  -4    0.18    0.83
 -13   1   4    0.04    0.67
 -13  -1   4    0.49    0.74
  13   1  -4   -0.06    0.68
 -12   1   4    0.52    0.73
  12   1  -4    0.88    0.78
  12   1  -4    1.32    0.85
 -12  -1   4    0.94    0.65
  12  -1  -4    0.33    0.76
 -11   1   4    2.77    0.90
 -11  -1   4    2.61    0.75
 -11   1   4    1.16    0.64
  11  -1  -4    1.95    0.93
  11   1  -4    1.56    0.83
  11   1  -4    1.37    0.82
  10   1  -4   -0.66    0.58
  10   1  -4   -0.02    0.60
 -10  -1   4    0.39    0.53
 -10   1   4    0.35    0.58
  10   1  -4   -0.31    0.49
  10  -1  -4    0.33    0.69
 -10   1   4   -0.14    0.44
   9  -1  -4  116.20    3.66
  -9   1   4  120.38    3.74
  -9  -1   4  113.80    3.22
  -9   1   4  114.33    3.08
   9   1  -4  111.05    3.47
   9   1  -4  119.92    3.09
   9   1  -4  111.11    3.57
   9  -1  -4  121.84    2.92
   8   1  -4   -0.06    0.42
   8   1  -4    0.36    0.42
  -8   1   4    0.30    0.35
   8  -1  -4    0.60    0.42
   8  -1  -4    0.06    0.53
  -8  -1   4   -0.10    0.40
   8   1  -4   -0.62    0.45
  -8   1   4   -0.34    0.45
   7  -1  -4  128.91    2.96
   7  -1  -4  127.63    3.59
   7   1  -4  131.87    3.26
  -7   1   4  127.85    3.01
   7   1  -4  127.11    3.47
   7   1  -4  130.08    3.14
   7   1  -4  134.55    3.55
  -7   1   4  125.22    3.59
   6   1  -4  372.18    7.32
  -6   1   4  378.05    7.07
   6   1  -4  375.31    7.77
  -6   1   4  372.11    7.94
   6   1  -4  373.81    7.78
   6  -1  -4  373.22    7.91
   6   1  -4  380.88    7.24
   6  -1  -4  372.50    7.03
   5   1  -4    0.62    0.35
   5   1  -4    0.56    0.34
   5  -1  -4    0.33    0.31
   5   1  -4    1.54    0.46
  -5   1   4    0.53    0.26
  -5   1   4    0.65    0.40
   5  -1  -4    0.48    0.40
   5   1  -4    1.11    0.36
   4  -1  -4  197.23    4.52
   4   1  -4  204.73    4.16
   4  -1  -4  204.07    4.09
  -4   1   4  199.73    4.53
   4   1  -4  208.16    4.35
   4   1  -4  209.72    4.48
  -4   1   4  211.15    3.87
   4   1  -4  203.23    4.20
  -3   1   4  436.68    7.57
   3   1  -4  421.35    8.23
   3  -1  -4  415.67    7.72
   3   1  -4  435.55    7.80
   3   1  -4  424.04    7.80
   3   1  -4  437.60    8.07
   3  -1  -4  411.06    8.27
  -3   1   4  419.99    8.30
   2  -1  -4  583.24   10.33
  -2  -1   4  582.38   10.69
  -2  -1   4  576.16   10.90
   2  -1  -4  592.33   10.96
   2   1  -4  573.95   10.35
   2   1  -4  586.60   10.38
   1   1  -4   89.90    1.97
  -1  -1   4   86.70    2.08
   1  -1  -4   88.93    1.99
  -1   1   4   89.75    2.15
   1  -1  -4   91.32    1.73
   1  -1  -4   88.18    2.05
   0   1  -4  148.77    3.01
   0   1  -4  149.94    2.93
   0  -1  -4  148.67    2.84
   0  -1   4  150.44    2.89
   0  -1  -4  149.42    2.99
   0   1   4  151.19    3.00
   0  -1   4  144.22    3.16
   0   1   4  147.65    3.18
  -1   1  -4 6990.99  119.17
  -1  -1  -4 6688.80  119.35
   1  -1   4 6897.89  125.81
   1  -1   4 6470.56  125.22
   1   1   4 6830.42  125.17
   1   1   4 7066.09  127.21
  -1   1  -4 7096.56  122.79
  -1  -1  -4 6763.03  120.77
   2   1   4 1605.08   29.14
  -2   1  -4 1563.96   27.92
  -2  -1  -4 1610.17   27.88
   2  -1   4 1632.43   29.03
  -2   1  -4 1638.75   27.53
   2  -1   4 1577.18   29.06
   2   1   4 1643.56   29.27
  -2  -1  -4 1622.65   27.47
  -3   1  -4 1053.37   18.65
  -3  -1  -4 1041.63   18.60
   3   1   4 1022.59   19.41
  -3  -1  -4 1062.63   18.15
  -3   1  -4 1072.08   18.33
   3  -1   4 1044.33   19.33
   3   1   4 1066.65   19.06
   3  -1   4 1051.74   19.35
   4   1   4  474.81    9.54
   4  -1   4  476.72    9.44
  -4  -1  -4  488.83    8.66
   4   1   4  490.52    9.14
  -4   1  -4  489.26    9.20
   4  -1   4  483.81    9.52
  -4  -1  -4  476.77    9.14
   5   1   4  436.93    9.09
   5   1   4  452.86    8.66
  -5  -1  -4  445.29    8.72
   5  -1   4  452.73    9.09
  -5   1  -4  436.92    8.70
   5  -1   4  443.95    8.97
  -5  -1  -4  459.25    8.12
   6  -1   4   13.93    1.08
   6   1   4   12.22    0.98
  -6   1  -4   13.16    1.01
   6   1   4   13.76    0.87
  -6  -1  -4   14.63    1.04
  -6  -1  -4   14.60    0.75
   6  -1   4   13.55    1.02
  -7  -1  -4   11.11    1.00
  -7   1  -4    8.50    0.88
   7  -1   4    9.61    1.01
   7  -1   4   11.01    0.99
   7   1   4   10.56    0.88
  -7  -1  -4   10.45    0.70
   7   1   4    9.80    1.03
   8  -1   4   23.43    1.43
  -8   1  -4   22.15    1.37
   8  -1   4   22.36    1.49
   8   1   4   23.15    1.54
   8   1   4   20.44    1.24
  -8  -1  -4   19.27    1.37
   9  -1   4  103.28    3.36
  -9  -1  -4  103.44    3.33
   9   1   4  100.82    3.49
   9  -1   4  103.35    3.54
   9   1   4  107.83    3.14
  -9   1  -4  104.74    3.29
  10  -1   4    4.55    1.04
  10   1   4    5.33    1.03
  10   1   4    4.10    0.81
 -10  -1  -4    3.90    0.86
  10  -1   4    5.24    0.99
 -10   1  -4    3.89    0.87
  11  -1   4   -0.39    0.71
  11  -1   4    0.17    0.75
 -11   1  -4    0.79    0.66
 -11  -1  -4    0.07    0.68
  11   1   4    0.89    0.79
  12  -1   4   16.83    1.60
 -12  -1  -4   15.29    1.51
 -12   1  -4   13.07    1.43
  12  -1   4   13.92    1.63
  12   1   4   14.29    1.70
 -13  -1  -4    2.06    0.88
  13   1   4    1.45    0.87
  13  -1   4    2.25    1.00
  13  -1   4    1.93    0.97
 -13   1  -4    2.64    0.90
  14  -1   4   -0.37    0.81
  14  -1   4   -0.28    1.11
 -14  -1  -4    1.81    0.94
  14   1   4    0.65    0.83
 -14   1  -4   -1.09    0.77
 -15  -1  -4    4.13    1.18
  15   1   4    4.63    1.09
  15  -1   4    5.27    1.20
 -15   1  -4    4.59    1.26
 -16  -1  -4    1.47    0.94
 -16   1  -4   -0.66    0.96
  16  -2  -4    2.28    0.92
 -16   2   4    0.91    0.42
  16   2  -4    0.67    0.70
 -15   2   4    7.41    1.40
  15  -2  -4    5.25    1.48
  15   2  -4    7.70    1.48
  14   2  -4    3.62    1.19
 -14   2   4    4.22    1.16
 -14  -2   4    5.86    1.19
  14  -2  -4    5.78    1.39
 -13  -2   4    5.61    1.09
 -13   2   4    6.39    1.23
  13   2  -4    4.44    1.17
  13  -2  -4    4.98    1.27
  12   2  -4   82.11    3.18
 -12   2   4   80.46    3.48
  12   2  -4   79.65    3.32
  12  -2  -4   78.03    3.43
 -12  -2   4   80.40    3.05
  11   2  -4    1.71    0.87
  11  -2  -4    2.14    0.96
 -11  -2   4    1.73    0.72
  11   2  -4    2.08    0.81
 -11   2   4    2.44    0.84
  10   2  -4   -0.09    0.59
 -10  -2   4    0.30    0.49
  10  -2  -4    0.78    0.80
  10   2  -4    0.43    0.62
 -10   2   4    0.35    0.58
 -10   2   4    1.01    0.57
   9   2  -4   28.69    1.58
   9   2  -4   26.13    1.43
  -9   2   4   25.21    1.68
   9   2  -4   23.66    1.50
   9  -2  -4   25.73    1.76
   9   2  -4   26.02    1.55
  -9   2   4   26.90    1.33
   8  -2  -4    0.46    0.38
  -8   2   4    0.40    0.54
   8   2  -4    0.59    0.53
   8   2  -4    0.16    0.46
  -8   2   4    0.17    0.38
   8  -2  -4    0.69    0.62
   8   2  -4    0.07    0.47
   8   2  -4   -0.49    0.46
   7   2  -4    0.50    0.49
   7   2  -4    0.23    0.38
   7   2  -4    0.39    0.44
   7   2  -4    0.36    0.44
  -7   2   4   -0.32    0.29
   7  -2  -4    0.10    0.33
  -7   2   4    0.14    0.46
   7  -2  -4    0.92    0.52
   6   2  -4   89.38    2.53
   6  -2  -4   85.48    2.73
  -6   2   4   84.22    2.74
   6   2  -4   86.48    2.48
   6  -2  -4   88.02    2.21
   6   2  -4   84.98    2.53
   6   2  -4   88.12    2.46
  -6   2   4   90.36    2.16
  -5   2   4 1205.15   20.86
   5  -2  -4 1181.17   22.38
   5   2  -4 1215.57   21.11
  -5   2   4 1180.30   22.46
   5  -2  -4 1200.60   20.81
   5   2  -4 1210.95   21.34
   5   2  -4 1192.74   22.12
   5   2  -4 1208.05   22.07
  -4   2   4  279.91    5.16
   4   2  -4  277.62    5.63
  -4  -2   4  276.42    5.75
   4  -2  -4  278.32    5.97
   4   2  -4  284.13    5.64
  -4   2   4  277.57    6.04
   4   2  -4  282.41    5.62
   4  -2  -4  280.22    5.41
  -3   2   4   19.40    0.64
   3   2  -4   19.41    0.95
   3  -2  -4   19.18    0.87
   3   2  -4   20.67    0.99
  -3   2   4   19.94    1.04
  -3  -2   4   20.39    0.96
   3   2  -4   21.20    0.78
   3  -2  -4   17.55    0.95
  -2  -2   4  195.97    4.14
   2   2  -4  188.60    4.03
   2   2  -4  207.76    3.80
   2  -2  -4  189.81    3.94
   2   2  -4  201.23    4.05
  -2   2   4  192.10    3.62
   2  -2  -4  196.19    4.17
  -1  -2   4  100.01    2.40
   1  -2  -4  100.38    2.28
   1   2  -4   98.93    2.37
  -1   2   4   99.64    2.52
   1   2  -4   98.25    2.28
   1  -2  -4   96.38    2.28
  -1   2   4  102.82    2.05
   0   2  -4  429.72    7.94
   0  -2   4  416.52    8.16
   0   2   4  430.05    7.67
   0  -2  -4  414.81    7.76
   0   2  -4  425.75    7.92
   0  -2  -4  425.25    7.91
   0   2  -4  425.62    7.68
  -1   2  -4  772.92   14.17
  -1  -2  -4  785.42   13.96
   1   2   4  817.32   14.54
   1  -2   4  798.53   14.46
   1   2   4  797.44   14.83
   1  -2   4  770.08   14.71
   1   2   4  800.26   14.05
  -1   2  -4  802.35   13.78
   2   2   4  404.56    7.65
   2   2   4  409.53    8.09
   2  -2   4  416.03    7.80
  -2   2  -4  402.45    7.73
   2  -2   4  386.92    7.98
   2   2   4  421.39    7.64
  -2   2  -4  405.71    7.21
  -2  -2  -4  405.74    7.54
   3  -2   4  922.17   17.38
   3   2   4  954.27   16.90
   3   2   4  917.39   16.66
  -3  -2  -4  927.97   16.33
   3  -2   4  940.52   15.97
   3   2   4  921.22   17.43
  -3   2  -4  922.22   16.69
   3  -2   4  933.32   17.23
  -4   2  -4  608.68   11.35
   4   2   4  595.91   11.80
   4  -2   4  605.81   11.70
  -4  -2  -4  607.98   10.93
   4  -2   4  591.52   11.74
   4   2   4  615.32   11.12
   5   2   4   12.27    0.94
   5   2   4   12.05    0.67
   5  -2   4   10.80    0.92
  -5  -2  -4   14.04    0.96
  -5   2  -4   13.66    0.98
  -5  -2  -4   13.80    0.83
   5  -2   4   12.46    0.95
   6   2   4    1.54    0.37
  -6   2  -4    0.92    0.46
   6  -2   4    1.30    0.51
  -6  -2  -4    0.92    0.46
  -6  -2  -4    0.63    0.38
   6  -2   4    1.05    0.53
   6   2   4    0.32    0.46
   7   2   4    9.77    0.81
  -7  -2  -4    9.68    0.80
   7   2   4    9.07    1.01
   7  -2   4   10.16    1.05
  -7   2  -4    9.53    0.96
   7  -2   4    9.34    1.02
  -7  -2  -4   10.13    0.99
  -8   2  -4   31.78    1.66
  -8  -2  -4   29.43    1.64
   8   2   4   29.97    1.75
   8  -2   4   24.29    1.59
   8   2   4   28.20    1.36
   8  -2   4   29.55    1.73
  -8  -2  -4   30.88    1.30
  -9   2  -4   15.72    1.30
   9   2   4   16.02    1.39
   9  -2   4   15.99    1.37
   9  -2   4   15.86    1.48
  -9  -2  -4   18.28    1.39
  10  -2   4   57.26    2.57
  10   2   4   55.72    2.61
 -10   2  -4   59.51    2.51
 -10  -2  -4   54.69    2.54
  10  -2   4   55.63    2.64
 -11   2  -4   25.65    1.75
  11  -2   4   23.35    1.89
  11   2   4   25.58    1.91
 -11  -2  -4   28.71    1.91
  11  -2   4   25.53    1.83
 -12   2  -4   23.91    1.78
  12   2   4   23.22    1.94
  12  -2   4   23.95    1.94
  12  -2   4   26.51    2.06
 -12  -2  -4   24.36    1.83
 -13   2  -4   19.44    1.73
 -13  -2  -4   17.19    1.74
  13   2   4   16.62    1.83
  13  -2   4   17.86    1.80
  13  -2   4   17.20    1.95
 -14  -2  -4    1.62    1.07
  14   2   4    0.38    0.80
  14  -2   4    1.44    0.96
  14  -2   4    1.65    1.01
 -14   2  -4    0.82    0.92
  15  -2   4    0.71    0.89
  15  -2   4    1.30    0.59
  15   2   4    0.52    0.54
 -15  -2  -4   -0.17    0.87
 -15   2  -4   -1.83    0.73
  16   3  -4    0.68    0.64
  15   3  -4   16.93    1.97
 -15   3   4   17.50    2.05
 -15  -3   4   21.91    1.90
  15  -3  -4   22.89    2.29
  14  -3  -4    1.44    1.13
 -14  -3   4    1.12    0.84
 -14   3   4   -0.39    0.84
  14   3  -4    1.58    0.94
 -13  -3   4    9.61    1.32
 -13   3   4    8.66    1.50
  13   3  -4    8.62    1.41
  13  -3  -4    7.66    1.70
 -12   3   4    0.70    0.73
  12   3  -4    0.77    0.77
 -12  -3   4    0.18    0.69
  12  -3  -4    0.81    0.97
 -11   3   4    3.15    1.06
  11   3  -4    5.10    1.08
 -11  -3   4    5.44    0.89
  11  -3  -4    4.68    1.20
  10   3  -4  130.15    3.84
 -10   3   4  131.78    4.38
 -10  -3   4  121.35    3.58
  10   3  -4  124.17    3.96
  10   3  -4  138.60    4.05
  10  -3  -4  138.20    4.37
  -9   3   4   12.33    1.34
   9   3  -4   11.59    1.13
  -9  -3   4   11.94    1.03
   9   3  -4   11.41    1.11
   9   3  -4   13.92    1.27
   9  -3  -4   12.01    1.31
  -9   3   4   12.93    1.00
  -8   3   4    1.96    0.73
   8  -3  -4    1.95    0.84
   8   3  -4    2.69    0.67
   8   3  -4    2.24    0.62
   8  -3  -4    1.46    0.44
  -8  -3   4    1.91    0.59
   8   3  -4    2.33    0.68
  -8   3   4    2.62    0.56
   7  -3  -4   38.81    1.95
  -7   3   4   40.12    1.44
   7  -3  -4   39.77    1.43
   7   3  -4   41.56    1.67
   7   3  -4   40.91    1.68
  -7   3   4   42.18    2.00
   7   3  -4   38.36    1.74
   6  -3  -4  198.68    4.16
  -6   3   4  197.92    4.11
  -6  -3   4  195.49    4.49
   6   3  -4  196.84    4.52
   6   3  -4  196.08    4.54
   6   3  -4  197.15    4.63
   6  -3  -4  184.79    4.82
  -6   3   4  197.53    4.99
  -5   3   4  202.97    4.09
   5  -3  -4  203.80    4.25
  -5  -3   4  199.32    4.48
   5  -3  -4  206.46    4.89
   5   3  -4  203.50    4.56
   5   3  -4  200.96    4.61
   5   3  -4  203.58    4.45
  -5   3   4  195.35    4.89
   4   3  -4  956.57   17.44
  -4   3   4  966.20   16.65
   4   3  -4  938.46   16.98
   4  -3  -4  951.48   16.73
   4   3  -4  945.01   17.21
   4  -3  -4  947.43   17.91
  -4  -3   4  936.88   17.57
  -4   3   4  942.82   18.07
   3   3  -4    4.62    0.40
  -3   3   4    5.27    0.70
   3  -3  -4    4.39    0.58
   3   3  -4    3.98    0.55
  -3   3   4    4.43    0.42
   3   3  -4    3.97    0.60
  -3  -3   4    4.24    0.53
   3  -3  -4    4.23    0.50
   2  -3  -4  346.33    6.70
  -2   3   4  350.44    7.27
   2   3  -4  347.72    6.78
   2   3  -4  349.01    6.92
  -2  -3   4  351.46    6.95
   2   3  -4  351.27    6.56
  -2   3   4  359.20    6.47
   2  -3  -4  341.04    6.96
   1   3  -4  130.57    2.53
   1  -3  -4  130.65    2.86
   1   3  -4  122.33    2.88
  -1   3   4  125.30    2.70
   1   3  -4  121.33    3.00
  -1  -3   4  123.33    2.96
   1  -3  -4  122.50    2.88
  -1   3   4  120.60    3.14
   0  -3   4  254.67    5.42
   0   3  -4  258.26    5.36
   0   3  -4  260.96    5.00
   0  -3  -4  265.77    5.09
   0  -3  -4  263.47    5.27
   0   3   4  265.02    5.10
   0  -3   4  263.19    5.13
   0   3   4  256.49    5.56
   1   3   4    1.83    0.40
  -1  -3  -4    2.98    0.48
   1  -3   4    1.34    0.32
   1   3   4    0.98    0.46
  -1   3  -4    2.25    0.51
   1  -3   4    1.53    0.48
  -1  -3  -4    1.54    0.22
  -1   3  -4    1.39    0.30
   2  -3   4  406.66    8.34
  -2   3  -4  407.29    8.06
   2   3   4  420.68    8.02
  -2  -3  -4  413.94    7.93
  -2   3  -4  424.28    8.04
   2   3   4  421.34    8.44
   2  -3   4  419.69    7.56
   3  -3   4  124.30    3.25
  -3  -3  -4  124.90    3.02
   3   3   4  122.20    3.26
   3  -3   4  126.37    2.59
   3   3   4  125.87    3.14
  -3   3  -4  126.04    3.03
  -3   3  -4  126.72    3.16
   4   3   4   -0.05    0.37
  -4  -3  -4    0.51    0.37
  -4   3  -4    1.10    0.46
   4  -3   4    0.16    0.46
   4  -3   4    0.27    0.21
   4   3   4    0.31    0.41
   5   3   4    2.53    0.65
   5  -3   4    1.02    0.20
  -5  -3  -4    1.72    0.49
   5  -3   4    2.90    0.61
  -5   3  -4    1.15    0.53
   5  -3   4    2.03    0.59
   5   3   4    2.07    0.31
   5   3   4    0.97    0.50
   6  -3   4    4.49    0.77
  -6   3  -4    3.31    0.70
   6  -3   4    3.30    0.73
   6   3   4    4.07    0.75
   6   3   4    4.22    0.80
  -6  -3  -4    6.40    0.71
   6   3   4    3.80    0.46
  -7  -3  -4  102.84    2.77
  -7   3  -4  104.92    3.11
  -7  -3  -4  104.15    3.19
   7   3   4   95.01    3.17
   7  -3   4   82.50    3.03
   7  -3   4  104.55    3.29
   8  -3   4   28.09    1.73
  -8  -3  -4   28.33    1.38
  -8   3  -4   25.36    1.57
  -8  -3  -4   30.97    1.73
   8   3   4   30.49    1.76
   8  -3   4   28.41    1.72
   9  -3   4   48.02    2.33
  -9  -3  -4   43.12    2.16
   9  -3   4   46.72    2.36
   9   3   4   46.25    2.28
  -9   3  -4   48.98    2.18
  10  -3   4    1.65    0.92
 -10   3  -4    0.53    0.67
  10   3   4    0.16    0.72
  10  -3   4    1.32    0.85
 -10  -3  -4    0.17    0.61
  11  -3   4    0.47    0.88
 -11   3  -4   -0.39    0.60
 -11  -3  -4   -0.04    0.64
  11  -3   4    0.29    0.81
  11   3   4    0.86    0.78
  12   3   4    4.73    1.14
  12  -3   4    2.94    1.02
 -12   3  -4    2.74    0.94
 -12  -3  -4    3.21    1.10
  12  -3   4    5.37    1.20
  13   3   4    0.03    0.79
  13  -3   4    0.11    0.89
 -13  -3  -4   -0.39    0.72
 -13   3  -4    0.70    0.80
 -14   3  -4    4.10    1.16
 -14   3  -4    3.32    1.16
  14   3   4    3.10    1.12
 -14  -3  -4    5.48    1.35
  14  -3   4    4.06    1.27
  15   3   4    2.41    0.60
  15  -3   4    3.50    0.94
 -15  -3  -4    3.41    1.25
 -15   4   4    7.89    1.42
  15   4  -4   10.07    1.68
 -15  -4   4    7.53    1.48
  15  -4  -4   12.36    1.66
 -14   4   4    9.63    1.72
 -14  -4   4   10.19    1.53
  14  -4  -4   10.52    1.71
  14   4  -4    9.43    1.54
  13   4  -4    0.72    0.84
  13  -4  -4   -0.70    0.93
 -13  -4   4    0.10    0.79
 -13   4   4    0.86    0.89
 -12   4   4    1.69    0.99
  12   4  -4    3.31    0.98
  12  -4  -4    0.40    0.88
  11  -4  -4    0.92    0.93
 -11  -4   4    1.17    0.73
 -11   4   4    1.83    0.92
  11   4  -4    2.55    0.86
  11   4  -4    2.42    0.93
  10   4  -4   11.28    1.32
  10   4  -4    8.29    1.07
  10  -4  -4    8.84    1.33
 -10  -4   4    7.46    1.00
 -10   4   4    6.10    1.23
  -9  -4   4   20.60    1.39
   9   4  -4   17.24    1.31
   9  -4  -4   21.53    1.76
   9   4  -4   20.23    1.46
  -9   4   4   20.21    1.66
  -8  -4   4   31.74    1.53
   8   4  -4   34.66    1.83
  -8  -4   4   32.42    1.67
   8  -4  -4   32.85    1.95
   8   4  -4   34.24    1.64
  -8   4   4   35.56    2.02
   7  -4  -4   70.65    2.11
   7   4  -4   72.10    2.36
  -7   4   4   72.30    2.15
  -7  -4   4   72.73    2.30
   7  -4  -4   72.64    2.77
   7   4  -4   70.03    2.55
  -7   4   4   75.65    2.86
  -7  -4   4   72.83    2.49
   6   4  -4   66.90    2.08
   6   4  -4   61.99    2.29
  -6   4   4   61.31    2.47
  -6  -4   4   61.25    2.20
   6  -4  -4   64.86    2.48
  -6  -4   4   63.46    2.06
  -6   4   4   64.67    1.92
   6  -4  -4   62.02    1.92
   5   4  -4   60.42    2.22
   5  -4  -4   62.56    2.27
  -5   4   4   62.91    2.40
  -5   4   4   61.26    1.81
  -5  -4   4   60.99    2.14
  -5  -4   4   63.22    1.97
   5  -4  -4   62.42    1.90
   5   4  -4   62.59    1.91
  -4   4   4  227.38    5.43
   4  -4  -4  227.21    5.26
   4   4  -4  216.08    5.11
   4  -4  -4  223.50    4.78
  -4   4   4  233.85    4.65
  -4  -4   4  224.55    5.03
  -4  -4   4  224.69    4.89
   4   4  -4  228.50    4.75
   3  -4  -4    0.07    0.35
   3   4  -4    0.82    0.29
  -3  -4   4    0.30    0.42
   3  -4  -4    0.39    0.43
  -3   4   4    0.22    0.48
   3   4  -4   -0.71    0.32
  -3   4   4    0.17    0.35
  -3  -4   4    0.30    0.36
  -2   4   4   81.01    2.50
   2  -4  -4   74.88    2.21
  -2  -4   4   75.14    2.24
   2   4  -4   79.12    1.87
  -2  -4   4   76.84    2.17
   2  -4  -4   78.39    2.22
  -2   4   4   76.61    2.00
   2   4  -4   73.25    2.33
  -1  -4   4   42.19    1.55
  -1   4   4   41.07    1.38
   1   4  -4   41.93    1.19
   1  -4  -4   41.24    1.39
   1   4  -4   42.00    1.65
  -1   4   4   40.54    1.67
  -1  -4   4   38.60    1.46
   1  -4  -4   41.85    1.55
   0  -4   4   63.93    1.88
   0   4   4   62.41    2.11
   0   4  -4   65.40    1.67
   0  -4  -4   64.77    2.01
   0  -4   4   64.52    2.01
   0   4  -4   64.79    2.12
   0  -4  -4   66.81    1.72
   0   4   4   65.01    1.89
   1   4   4   43.01    1.57
   1   4   4   43.38    1.73
  -1  -4  -4   45.34    1.65
  -1  -4  -4   46.69    1.19
  -1   4  -4   45.35    1.70
   1  -4   4   45.97    1.49
  -1   4  -4   45.58    1.40
   1  -4   4   42.85    1.68
   2   4   4    9.93    0.82
   2  -4   4    8.15    0.63
  -2  -4  -4    8.46    0.77
  -2   4  -4    9.33    0.69
   2   4   4    9.42    0.85
   2  -4   4    8.37    0.84
  -2   4  -4    8.97    0.83
   3  -4   4    0.00    0.26
  -3  -4  -4   -0.18    0.34
   3   4   4    0.32    0.41
  -3   4  -4    0.31    0.43
   3   4   4   -0.19    0.36
   3  -4   4    0.19    0.45
  -4  -4  -4   39.61    1.63
   4  -4   4   43.13    1.26
   4   4   4   42.64    1.78
  -4   4  -4   39.56    1.59
   4   4   4   40.43    1.71
  -4   4  -4   39.71    1.72
   4  -4   4   37.77    1.76
  -5  -4  -4    9.38    0.89
   5  -4   4    9.31    0.58
   5  -4   4    8.78    0.99
   5   4   4    8.29    0.93
   5   4   4    8.93    0.98
  -5   4  -4    7.37    0.89
  -5   4  -4    9.14    0.92
   6  -4   4   47.61    2.18
   6   4   4   44.55    2.04
  -6   4  -4   56.50    2.18
  -6   4  -4   51.68    2.12
  -6  -4  -4   53.49    1.98
   6   4   4   55.61    2.22
   7  -4   4  163.11    4.68
  -7   4  -4  163.59    4.44
   7   4   4  166.69    4.68
   7   4   4  173.36    4.65
  -7  -4  -4  168.46    4.17
  -7   4  -4  168.73    4.62
   8   4   4  180.55    5.08
  -8  -4  -4  181.37    4.52
  -8   4  -4  184.71    5.11
   8  -4   4  182.70    5.16
  -8   4  -4  182.06    4.88
  -9  -4  -4   86.76    3.22
  -9   4  -4   84.98    3.24
  -9   4  -4   80.41    3.03
   9   4   4   77.53    3.14
  -9  -4  -4   82.17    2.74
   9  -4   4   79.36    3.20
 -10   4  -4   -0.17    0.64
 -10  -4  -4    0.04    0.64
  10  -4   4   -0.41    0.71
  10   4   4   -0.55    0.71
 -10   4  -4    1.07    0.77
  11   4   4    6.06    1.20
 -11   4  -4    4.83    1.05
 -11   4  -4    6.77    1.28
 -11  -4  -4    4.73    1.07
  11  -4   4    5.02    1.26
 -12   4  -4   -0.05    0.94
 -12   4  -4   -0.17    0.68
  12  -4   4    0.33    1.12
  12   4   4    2.79    1.08
 -12  -4  -4   -0.30    0.67
  13  -4   4   -0.22    0.90
  13   4   4    1.86    0.97
 -13   4  -4    0.01    0.83
 -13   4  -4    1.84    0.97
 -13  -4  -4    1.20    0.89
 -14  -4  -4   -0.72    0.78
  14  -4   4    1.39    0.94
 -14   4  -4    1.05    0.94
  14   4   4    1.27    0.86
 -15  -5   4   -1.20    0.86
 -14  -5   4    4.91    1.26
 -14   5   4    4.72    1.30
  14  -5  -4    6.82    1.45
 -13   5   4    1.97    1.06
  13  -5  -4    3.76    1.31
  12   5  -4   39.10    2.27
  12  -5  -4   35.70    2.56
 -12   5   4   43.98    2.78
  12   5  -4   35.13    2.35
 -11   5   4    1.20    1.00
  11   5  -4    2.96    0.88
  11  -5  -4    3.89    1.18
 -11  -5   4    1.46    0.77
  11   5  -4    1.29    0.79
 -10  -5   4   28.88    1.78
 -10   5   4   28.16    2.04
  10   5  -4   29.14    1.76
  10  -5  -4   27.32    2.04
  10   5  -4   26.00    1.82
  -9   5   4   18.23    1.63
   9  -5  -4   17.92    1.71
   9   5  -4   19.52    1.58
   9   5  -4   17.99    1.40
  -9  -5   4   20.20    1.49
  -8  -5   4   39.28    1.97
   8  -5  -4   40.36    2.17
   8   5  -4   40.42    1.85
  -8   5   4   36.95    2.19
   8   5  -4   39.72    2.09
   7   5  -4    1.29    0.73
  -7   5   4    0.70    0.72
   7  -5  -4    1.21    0.50
   7  -5  -4    1.10    0.67
  -7  -5   4    1.64    0.69
   7   5  -4    0.78    0.49
  -6   5   4   21.37    1.18
   6   5  -4   18.99    1.45
   6   5  -4   21.40    1.18
  -6   5   4   21.21    1.56
  -6  -5   4   19.32    1.34
   6  -5  -4   17.54    1.38
   6  -5  -4   20.24    1.14
  -6  -5   4   21.01    1.21
   5   5  -4    1.94    0.66
  -5   5   4    2.61    0.57
  -5   5   4    2.42    0.77
   5   5  -4    3.05    0.54
  -5  -5   4    2.24    0.63
   5  -5  -4    2.59    0.76
  -5  -5   4    2.95    0.60
   5  -5  -4    1.93    0.54
  -4  -5   4   45.45    1.69
   4   5  -4   47.46    1.57
  -4   5   4   47.40    1.66
   4  -5  -4   45.03    1.73
  -4  -5   4   46.18    1.91
  -4   5   4   43.95    2.01
   4  -5  -4   46.02    1.95
   4   5  -4   45.62    1.97
  -3   5   4  105.71    3.29
   3  -5  -4  108.90    3.10
   3  -5  -4  111.96    3.00
   3   5  -4  111.79    2.68
  -3  -5   4  107.87    3.11
  -3  -5   4  111.68    2.90
  -3   5   4  112.75    2.85
   3   5  -4  108.70    3.23
  -2  -5   4   24.99    1.26
   2   5  -4   30.90    1.51
   2  -5  -4   27.49    1.35
   2  -5  -4   23.94    1.26
   2   5  -4   24.77    1.01
  -2   5   4   26.54    1.24
  -2   5   4   25.32    1.49
  -2  -5   4   23.74    1.31
   1   5  -4    1.04    0.54
   1  -5  -4    1.71    0.51
  -1   5   4    1.97    0.51
   1  -5  -4    2.05    0.48
  -1  -5   4    1.98    0.55
  -1  -5   4    2.33    0.55
   1   5  -4    1.07    0.36
  -1   5   4    1.75    0.64
   0  -5   4    2.09    0.51
   0   5  -4    2.33    0.45
   0   5   4    1.64    0.56
   0  -5  -4    3.25    0.63
   0  -5   4    1.95    0.56
   0  -5  -4    1.40    0.41
   0   5   4    1.55    0.51
   0   5  -4    1.53    0.60
   1  -5   4   12.84    0.88
   1  -5   4   12.69    1.03
   1   5   4   10.80    1.02
   1   5   4   11.23    0.92
  -1  -5  -4   11.59    0.66
  -1  -5  -4   11.98    0.95
  -1   5  -4   11.40    1.00
  -1   5  -4   11.34    0.81
   2  -5   4   72.21    2.43
  -2   5  -4   70.74    2.41
   2   5   4   75.11    2.49
   2   5   4   72.41    2.35
  -2   5  -4   71.57    2.14
   2  -5   4   70.53    2.08
  -2  -5  -4   68.99    2.33
  -3   5  -4   27.12    1.32
   3   5   4   27.95    1.50
   3   5   4   28.81    1.52
  -3   5  -4   27.17    1.46
   3  -5   4   29.10    1.20
   3  -5   4   27.52    1.55
  -3  -5  -4   28.74    1.49
  -4  -5  -4    1.64    0.64
  -4   5  -4    3.24    0.66
   4   5   4    2.76    0.70
   4   5   4    1.61    0.64
   4  -5   4    1.90    0.42
   4  -5   4    3.03    0.79
  -4   5  -4    3.45    0.74
  -5   5  -4   18.57    1.26
  -5   5  -4   20.68    1.42
   5   5   4   16.34    1.30
   5   5   4   18.19    1.35
  -5  -5  -4   17.65    1.24
   5  -5   4   17.81    1.40
  -6   5  -4   19.15    1.42
   6   5   4   16.46    1.38
   6  -5   4   18.85    1.42
   6   5   4   19.94    1.48
  -6   5  -4   21.14    1.40
  -6  -5  -4   16.29    1.27
   7   5   4   59.28    2.50
  -7   5  -4   58.58    2.50
  -7  -5  -4   55.73    2.24
   7   5   4   62.22    2.61
   7  -5   4   58.32    2.56
  -7   5  -4   56.21    2.44
  -8  -5  -4   65.30    2.54
   8  -5   4   64.31    2.89
   8   5   4   68.84    2.87
  -8   5  -4   68.79    2.77
   8   5   4   70.00    2.85
  -8   5  -4   71.47    2.90
  -9   5  -4   10.83    1.34
  -9   5  -4   11.10    1.31
  -9  -5  -4    9.32    1.11
   9   5   4   11.41    1.39
   9  -5   4   11.21    1.41
  10   5   4   -0.43    0.70
 -10   5  -4   -0.04    0.70
 -10  -5  -4    0.67    0.72
  10  -5   4   -0.49    0.77
 -10   5  -4    0.25    0.73
 -11   5  -4    1.89    0.95
 -11   5  -4    2.75    0.96
  11  -5   4    4.41    1.50
  11   5   4    2.85    1.01
 -11  -5  -4    2.83    0.91
 -12   5  -4    0.59    0.85
 -12   5  -4    0.75    0.92
 -12  -5  -4    0.78    0.92
  12   5   4    0.65    0.88
  12  -5   4   -0.84    0.83
  13   5   4    1.32    0.97
  13  -5   4    2.27    1.09
 -13   5  -4    0.18    0.90
 -13  -5  -4    1.24    0.94
 -14   5  -4    1.66    0.89
  14   5   4   -0.31    0.63
 -14  -5  -4    1.21    1.02
 -14  -6   4   -0.23    0.91
 -14   6   4    2.06    0.67
 -13   6   4    2.13    1.18
  13   6  -4    4.51    1.23
  13  -6  -4    2.73    1.18
 -12  -6   4    7.60    1.25
  12  -6  -4    7.08    1.72
  12   6  -4    7.71    1.42
 -12   6   4    3.95    1.26
  11  -6  -4    8.96    1.53
 -11   6   4    5.08    1.37
  11   6  -4    6.68    1.41
 -11  -6   4    6.58    1.18
 -10  -6   4    9.83    1.25
 -10   6   4   10.94    1.59
  10  -6  -4    9.43    1.56
  10   6  -4   10.72    1.43
  -9   6   4   67.82    3.20
   9  -6  -4   65.63    3.10
  -9  -6   4   63.61    2.74
   9   6  -4   64.23    2.91
   8  -6  -4   -0.06    0.78
   8   6  -4   -0.09    0.70
  -8  -6   4    0.25    0.62
  -8   6   4    0.35    0.73
   7   6  -4   60.50    2.64
   7  -6  -4   59.85    2.69
  -7  -6   4   63.39    2.56
  -7   6   4   58.10    2.70
  -6   6   4   96.13    3.48
   6  -6  -4   96.70    2.85
   6   6  -4   98.03    3.34
   6  -6  -4   93.73    3.34
  -6  -6   4   97.19    3.22
   5  -6  -4    2.07    0.63
  -5  -6   4    0.84    0.58
   5   6  -4    1.43    0.77
  -5   6   4    2.75    0.88
  -5   6   4    2.09    0.65
   5  -6  -4    2.02    0.80
  -4  -6   4    0.31    0.54
  -4  -6   4    0.58    0.55
  -4   6   4    0.80    0.67
   4  -6  -4    0.36    0.65
  -4   6   4    1.52    0.60
   4   6  -4    2.04    0.81
   4  -6  -4    0.84    0.55
   4   6  -4    1.21    0.48
   3  -6  -4   -0.08    0.44
  -3   6   4    1.24    0.71
  -3  -6   4    0.65    0.55
   3  -6  -4    1.03    0.59
   3   6  -4    1.03    0.42
  -3   6   4   -0.12    0.50
  -3  -6   4    0.35    0.55
   3   6  -4   -0.55    0.47
   2   6  -4    3.53    0.52
   2   6  -4    3.68    0.82
  -2   6   4    3.42    0.68
   2  -6  -4    2.89    0.69
  -2   6   4    2.82    0.81
  -2  -6   4    3.53    0.67
   2  -6  -4    2.51    0.65
  -2  -6   4    2.53    0.65
  -1   6   4    4.15    0.70
   1  -6  -4    4.27    0.64
  -1  -6   4    5.47    0.75
  -1  -6   4    4.58    0.73
  -1   6   4    4.80    0.90
   1   6  -4    4.24    0.83
   1  -6  -4    4.05    0.76
   1   6  -4    5.37    0.61
   0  -6   4   11.32    0.95
   0  -6   4   14.81    1.15
   0   6   4   12.55    1.07
   0   6   4   13.71    1.22
   0   6  -4   13.87    0.92
   0   6  -4   12.87    1.18
   0  -6  -4   13.82    0.94
   0  -6  -4   13.81    1.15
  -1   6  -4   -0.53    0.35
   1   6   4    0.51    0.51
  -1   6  -4   -0.43    0.46
   1  -6   4    0.21    0.54
   1  -6   4   -0.02    0.38
  -1  -6  -4   -0.22    0.47
   1   6   4    0.60    0.58
   2   6   4   59.43    2.34
  -2  -6  -4   58.39    2.24
   2  -6   4   58.16    2.30
   2  -6   4   60.36    2.05
  -2   6  -4   60.60    2.35
  -2   6  -4   62.45    2.07
   2   6   4   63.46    2.31
  -3   6  -4    2.69    0.63
   3   6   4    2.08    0.71
   3  -6   4    2.88    0.55
  -3   6  -4    2.06    0.71
   3  -6   4    2.92    0.79
   3   6   4    2.23    0.76
  -3  -6  -4    1.48    0.60
   4   6   4   32.43    1.73
  -4  -6  -4   31.32    1.72
   4   6   4   29.92    1.68
   4  -6   4   35.19    1.43
  -4   6  -4   35.74    1.70
  -4   6  -4   33.05    1.77
   4  -6   4   32.04    1.76
  -5  -6  -4    0.38    0.60
  -5   6  -4    0.18    0.58
   5   6   4   -0.57    0.52
   5  -6   4    0.46    0.66
  -5   6  -4    0.18    0.54
   5   6   4    0.48    0.69
   6   6   4    4.18    0.94
  -6   6  -4    3.97    0.91
  -6  -6  -4    4.55    0.89
   6  -6   4    2.75    0.94
  -6   6  -4    4.44    0.92
   6   6   4    5.82    1.10
  -7  -6  -4    1.62    0.75
   7   6   4    1.33    0.81
  -7   6  -4    1.67    0.80
   7   6   4    1.67    0.80
   7  -6   4    2.16    0.93
  -7   6  -4    2.12    0.83
  -8   6  -4   -0.19    0.59
   8   6   4    0.39    0.73
   8   6   4   -0.26    0.65
  -8  -6  -4   -0.10    0.54
  -8   6  -4    0.75    0.71
   8  -6   4    0.57    0.77
   9   6   4    2.27    0.91
   9  -6   4    2.33    0.96
  -9   6  -4    1.94    0.91
  -9   6  -4    1.13    0.80
  -9  -6  -4    1.82    0.81
   9   6   4    1.46    0.81
  10   6   4    5.14    1.20
 -10   6  -4    5.96    1.19
 -10  -6  -4    6.56    1.10
 -10   6  -4    7.23    1.32
  10  -6   4    7.74    1.50
  11  -6   4    9.31    1.59
 -11   6  -4    7.85    1.55
 -11   6  -4    7.80    1.34
  11   6   4    7.80    1.40
 -11  -6  -4    6.14    1.32
 -12   6  -4    2.00    1.15
  12   6   4    3.26    1.11
 -12  -6  -4    4.08    1.19
  12  -6   4    2.61    1.30
  13   6   4    1.30    0.96
 -13   6  -4    2.40    1.12
 -13  -6  -4    2.82    1.06
  13  -6   4    4.66    0.88
  13  -7  -4    6.91    0.99
 -13   7   4    6.33    1.37
  13   7  -4    3.83    1.13
 -12  -7   4    5.85    1.27
 -12   7   4    8.51    1.68
  12   7  -4    5.03    1.31
  12  -7  -4    5.89    1.45
 -11   7   4   -0.78    0.84
  11   7  -4    1.65    1.03
  11  -7  -4   -0.44    1.11
 -11  -7   4    0.70    0.79
 -10  -7   4    8.78    1.31
  10   7  -4    7.02    1.37
  10  -7  -4   10.28    1.56
 -10   7   4    8.03    1.61
  -9  -7   4    4.04    0.97
  -9   7   4    5.04    1.23
   9   7  -4    4.74    1.13
   9  -7  -4    3.99    1.24
  -8  -7   4   14.56    1.47
   8  -7  -4   14.79    1.64
  -8   7   4   13.37    1.62
   8   7  -4   12.98    1.58
   7  -7  -4    0.36    0.80
  -7   7   4    0.03    0.71
   7   7  -4    0.39    0.75
  -7  -7   4    1.15    0.76
   6  -7  -4   26.52    1.55
   6  -7  -4   27.57    1.88
  -6  -7   4   27.84    1.88
   6   7  -4   27.85    1.94
  -6   7   4   28.29    1.98
   5  -7  -4    0.70    0.75
   5   7  -4   -0.29    0.66
   5  -7  -4   -0.61    0.57
  -5  -7   4    0.77    0.67
  -5   7   4    0.11    0.76
  -4   7   4   20.74    1.37
   4  -7  -4   21.51    1.55
  -4  -7   4   20.97    1.57
  -4   7   4   20.22    1.67
   4  -7  -4   21.36    1.46
   4   7  -4   22.82    1.70
  -3   7   4    2.50    0.75
   3  -7  -4    1.68    0.69
  -3  -7   4    1.70    0.77
   3   7  -4    1.29    0.78
  -3   7   4    2.47    0.83
   3  -7  -4    2.57    0.76
   2   7  -4   61.82    2.59
  -2  -7   4   59.29    2.42
  -2   7   4   58.79    2.24
   2  -7  -4   59.06    2.36
   2  -7  -4   61.24    2.27
  -2  -7   4   59.48    2.22
  -2   7   4   58.96    2.60
  -1  -7   4   18.20    1.32
  -1   7   4   14.38    1.35
   1   7  -4   15.76    1.41
   1  -7  -4   15.25    1.31
  -1   7   4   17.02    1.29
  -1  -7   4   17.37    1.30
   0   7   4    2.08    0.68
   0  -7   4    0.64    0.53
   0   7   4    1.80    0.77
   0   7  -4    1.38    0.76
   0  -7  -4    2.84    0.74
   0  -7   4    1.98    0.71
  -1   7  -4    0.35    0.59
   1   7   4    0.84    0.65
   1   7   4   -0.06    0.56
  -1  -7  -4    0.82    0.57
   1  -7   4    1.42    0.69
   1  -7   4    0.89    0.53
   2   7   4    2.32    0.69
   2  -7   4    2.45    0.65
   2   7   4    2.54    0.80
   2  -7   4    2.07    0.75
  -2   7  -4    1.64    0.69
  -2  -7  -4    1.69    0.68
   3   7   4   13.63    1.40
  -3   7  -4   17.35    1.35
   3   7   4   16.60    1.39
  -3   7  -4   18.00    1.29
   3  -7   4   18.06    1.21
   3  -7   4   16.53    1.41
  -3  -7  -4   16.47    1.33
  -4   7  -4   30.14    1.79
  -4   7  -4   29.11    1.64
   4   7   4   26.04    1.68
   4   7   4   26.97    1.73
  -4  -7  -4   26.68    1.69
   4  -7   4   30.49    1.48
   4  -7   4   25.71    1.77
   5   7   4    6.37    1.07
  -5  -7  -4    6.30    1.06
   5   7   4    6.38    1.10
  -5   7  -4    6.26    1.02
   5  -7   4    6.59    1.14
  -5   7  -4    7.47    1.08
  -6  -7  -4   68.59    2.80
  -6   7  -4   70.23    2.84
   6  -7   4   64.30    2.94
   6   7   4   66.02    2.85
   6   7   4   68.28    2.83
  -6   7  -4   68.91    2.79
  -7  -7  -4    4.15    0.97
   7   7   4    4.99    1.07
  -7   7  -4    4.62    1.05
  -7   7  -4    4.31    1.08
   7  -7   4    5.05    1.17
   7   7   4    3.57    1.07
  -8   7  -4   28.19    2.00
   8   7   4   31.30    2.08
  -8  -7  -4   32.84    1.94
   8   7   4   31.94    2.07
   8  -7   4   29.02    2.07
  -8   7  -4   31.36    2.00
  -9   7  -4    4.63    1.19
   9   7   4    2.75    1.04
   9  -7   4    3.14    1.20
  -9   7  -4    3.98    1.07
  -9  -7  -4    4.21    1.02
   9   7   4    7.95    1.39
  10   7   4   13.30    1.65
 -10   7  -4   17.40    1.84
  10   7   4   13.99    1.81
  10  -7   4   15.40    1.91
 -10   7  -4   15.35    1.67
 -10  -7  -4   12.23    1.48
  11   7   4   14.99    1.80
  11  -7   4   16.26    1.99
 -11   7  -4   13.84    1.83
 -11  -7  -4   13.95    1.82
  12   7   4    1.20    1.01
 -12   7  -4   -0.04    0.89
 -12  -7  -4    0.94    1.00
 -13   7  -4    2.42    0.79
  13   7   4    2.55    1.15
  12   8  -4    1.00    0.61
 -12   8   4    0.64    0.75
 -12  -8   4    1.54    1.03
 -11  -8   4    5.66    1.31
  11  -8  -4    6.49    1.52
  11   8  -4    5.33    1.35
 -11   8   4    4.92    1.42
 -10  -8   4    0.87    0.94
 -10   8   4    2.26    1.11
  10   8  -4    0.30    0.82
  10  -8  -4   -0.18    1.17
  -9   8   4    2.32    1.19
   9  -8  -4    3.80    1.21
   9   8  -4    3.05    1.08
  -9  -8   4    3.99    1.03
   8  -8  -4    4.63    1.24
   8   8  -4    4.52    1.26
  -8   8   4    7.50    1.43
  -8  -8   4    4.48    1.08
   7   8  -4    8.50    1.42
  -7   8   4    8.62    1.43
   7  -8  -4    8.27    1.34
  -7  -8   4    9.59    1.31
   6   8  -4    1.83    0.96
  -6   8   4    1.80    1.00
   6  -8  -4    1.38    0.91
  -6  -8   4    1.59    0.83
   5  -8  -4   38.18    2.15
   5  -8  -4   42.51    2.09
  -5   8   4   41.03    2.39
   5   8  -4   36.59    2.28
  -5  -8   4   36.62    2.17
   4   8  -4   10.39    1.39
  -4   8   4    8.36    1.33
   4  -8  -4   11.61    1.29
   4  -8  -4    9.62    1.19
  -4  -8   4   10.40    1.31
  -3   8   4   14.27    1.55
   3  -8  -4   12.43    1.27
   3   8  -4   10.62    1.37
   3  -8  -4   10.39    1.20
  -3   8   4   10.30    1.15
  -3  -8   4    9.12    1.22
   2  -8  -4   18.80    1.52
  -2   8   4   17.44    1.62
   2   8  -4   18.26    1.55
  -2   8   4   18.43    1.40
  -2  -8   4   18.95    1.56
   1   8  -4   62.77    2.74
  -1   8   4   67.39    2.61
  -1  -8   4   67.56    2.68
  -1   8   4   67.28    2.83
   1  -8  -4   65.03    2.68
   0  -8  -4    0.88    0.64
   0  -8   4    1.41    0.77
   0   8   4    1.64    0.74
   0   8   4    1.43    0.81
   0  -8   4    0.36    0.67
   0   8  -4    0.44    0.64
   1   8   4   13.92    1.39
   1  -8   4   14.28    1.31
   1   8   4   11.28    1.25
  -1  -8  -4   13.25    1.34
   1  -8   4   12.87    1.21
  -1   8  -4   11.62    1.36
  -2   8  -4    1.83    0.84
   2  -8   4    3.54    0.88
   2   8   4    3.59    0.93
   2   8   4    1.42    0.74
  -2  -8  -4    2.28    0.83
   2  -8   4    2.31    0.72
   3  -8   4   22.82    1.70
  -3   8  -4   23.76    1.74
   3  -8   4   25.19    1.55
  -3  -8  -4   22.80    1.65
   3   8   4   26.16    1.78
   3   8   4   24.45    1.69
  -4  -8  -4   32.22    1.98
   4  -8   4   30.10    1.96
   4   8   4   24.75    1.84
   4   8   4   28.49    1.84
  -4   8  -4   30.03    1.92
   5   8   4    1.18    0.77
   5   8   4    1.91    0.90
  -5   8  -4    1.51    0.77
  -5  -8  -4    0.61    0.73
   5  -8   4    1.47    0.90
   6   8   4   46.73    2.47
   6  -8   4   43.66    2.50
   6   8   4   49.47    2.43
  -6   8  -4   46.32    2.41
  -6  -8  -4   41.16    2.33
   7   8   4    0.24    0.89
   7  -8   4    1.75    1.00
  -7  -8  -4    0.26    0.73
  -7   8  -4    0.96    0.78
   7   8   4   -0.61    0.73
   8  -8   4    0.47    0.91
  -8   8  -4    0.70    0.83
  -8  -8  -4   -0.02    0.74
   8   8   4    2.30    0.93
   8   8   4    0.64    0.84
  -9   8  -4   10.83    1.51
   9  -8   4   11.52    1.76
   9   8   4   11.61    1.56
  -9  -8  -4    7.45    1.29
   9   8   4   10.27    1.75
 -10  -8  -4    0.11    0.74
  10  -8   4   -0.15    0.92
  10   8   4    0.99    0.90
  10   8   4    1.37    0.90
  11   8   4    7.14    1.44
  11  -8   4    9.71    1.37
  11   8   4   10.24    1.46
 -11   9   4    2.19    0.75
 -11  -9   4    0.46    0.96
  10   9  -4    2.70    1.00
 -10   9   4    4.30    1.31
  10  -9  -4    4.70    1.29
 -10  -9   4    2.93    1.09
  -9  -9   4   -0.20    0.78
   9   9  -4    0.63    0.90
   9  -9  -4    0.39    1.22
  -9   9   4   -0.18    0.93
   8  -9  -4    0.77    0.97
  -8  -9   4    1.58    0.92
  -8   9   4    3.96    1.24
   8   9  -4    2.75    1.20
  -7  -9   4   39.23    2.39
   7   9  -4   40.42    2.54
   7  -9  -4   40.76    2.52
  -7   9   4   40.26    2.63
  -6   9   4   25.25    2.14
   6  -9  -4   24.41    2.00
  -6  -9   4   26.55    2.01
   6   9  -4   28.48    2.12
   5  -9  -4    2.44    0.91
   5   9  -4    2.05    0.91
  -5  -9   4    2.40    0.98
  -5   9   4    2.58    1.07
   4  -9  -4   13.85    1.43
   4   9  -4   11.54    1.60
  -4   9   4   14.16    1.67
  -4  -9   4   15.11    1.61
   3  -9  -4   18.30    1.57
  -3  -9   4   18.77    1.72
  -3   9   4   21.06    1.88
   3   9  -4   16.87    1.73
  -2  -9   4    2.00    0.89
   2  -9  -4    2.06    0.85
  -2   9   4    2.33    1.03
  -2   9   4    3.36    0.90
   2   9  -4    2.99    1.00
  -1  -9   4    1.87    0.80
   1   9  -4    3.66    1.01
   1  -9  -4    2.74    0.85
  -1   9   4    4.73    1.01
  -1   9   4    2.04    0.96
   0   9  -4   21.91    1.75
   0   9   4   23.67    1.81
   0   9   4   25.67    1.75
   0  -9  -4   24.35    1.74
   0  -9   4   21.70    1.65
   1   9   4    1.59    0.81
  -1  -9  -4    1.14    0.82
   1   9   4    1.92    0.88
   1  -9   4    2.05    0.82
  -1   9  -4    2.70    0.92
   2   9   4   16.27    1.56
   2   9   4   13.64    1.48
  -2   9  -4   14.74    1.54
   2  -9   4   14.03    1.34
  -2  -9  -4   17.89    1.60
   2  -9   4   12.19    1.41
   3   9   4    4.60    1.12
   3  -9   4    3.42    1.01
   3  -9   4    2.45    0.84
  -3  -9  -4    2.60    0.94
   3   9   4    4.33    1.10
  -3   9  -4    3.00    0.93
   4   9   4    1.42    0.87
   4  -9   4    1.77    0.89
  -4   9  -4    0.90    0.84
   4   9   4    0.30    0.72
  -4  -9  -4    1.15    0.74
   5   9   4    5.64    1.13
  -5  -9  -4    5.08    1.10
  -5   9  -4    6.11    1.18
   5   9   4    6.88    1.33
   5  -9   4    7.22    1.32
   6  -9   4    2.47    1.05
  -6   9  -4    2.50    0.99
   6   9   4    2.16    0.95
   6   9   4    2.35    0.95
  -6  -9  -4    3.34    1.07
   7  -9   4    0.01    0.90
   7   9   4    1.24    0.89
   7   9   4   -1.11    0.75
  -7   9  -4   -0.42    0.72
  -7  -9  -4   -0.20    0.62
   8   9   4    6.86    1.48
  -8   9  -4    7.77    1.38
  -8  -9  -4    5.19    1.22
   8  -9   4    5.59    1.53
   9   9   4   -0.40    0.87
  -9  -9  -4    0.93    0.84
   9  -9   4    0.51    0.89
  10  -9   4    5.31    0.78
 -10  -9  -4    1.46    1.00
   9 -10  -4    2.22    1.10
  -9  10   4    2.59    1.06
  -9 -10   4    0.55    1.00
   8  10  -4    1.44    0.87
   8 -10  -4   -1.28    1.16
  -8 -10   4    0.81    0.95
  -8  10   4   -0.14    1.06
  -7 -10   4   -1.04    0.62
  -7  10   4    0.00    0.98
   7  10  -4   -0.19    0.84
  -6  10   4    7.00    1.54
  -6 -10   4    3.99    1.22
   6  10  -4    7.51    1.48
   5  10  -4    1.94    1.18
  -5 -10   4   -1.18    0.74
  -5  10   4   -0.81    0.87
   4  10  -4    4.04    1.19
  -4  10   4    3.64    1.26
   4 -10  -4    2.45    0.95
  -4 -10   4    2.41    1.04
  -3 -10   4   -0.43    0.76
   3 -10  -4    0.25    0.79
  -3  10   4    0.71    0.94
   3  10  -4    0.08    0.79
  -2 -10   4    6.10    1.24
   2 -10  -4    5.37    1.15
   2  10  -4    6.72    1.35
  -2  10   4    7.40    1.40
   1 -10  -4   -0.92    0.70
  -1  10   4   -0.31    0.72
  -1 -10   4    0.00    0.69
   1  10  -4    0.46    0.84
  -1  10   4    0.04    0.81
   0 -10  -4    2.63    0.98
   0  10  -4    2.03    0.95
   0  10   4    2.84    1.01
   0  10   4    1.07    1.03
   0 -10   4    2.63    0.94
  -1  10  -4   -0.47    0.77
   1 -10   4   -0.59    0.69
  -1 -10  -4    0.52    0.70
   1  10   4    0.85    0.83
  -2 -10  -4   15.82    1.65
   2  10   4   18.70    1.79
  -2  10  -4   19.83    1.86
   2 -10   4   18.86    1.59
  -3  10  -4    5.57    1.26
   3  10   4    6.05    1.33
  -3 -10  -4    4.95    1.15
   4 -10   4    3.73    1.12
  -4  10  -4    3.68    1.13
   4  10   4    2.73    1.08
  -4 -10  -4    5.19    1.21
  -5  10  -4    6.15    1.34
   5 -10   4    6.84    1.37
  -5 -10  -4    5.29    1.19
   5  10   4    8.93    1.50
   6  10   4    0.60    0.87
  -6  10  -4    1.14    0.95
   6 -10   4    1.58    1.05
  -6 -10  -4   -0.24    0.73
  -7 -10  -4    0.13    0.85
   7 -10   4    1.98    1.04
   7  10   4   -0.88    0.79
   8 -10   4    5.40    1.20
  -8 -10  -4    3.38    1.20
   8  10   4    3.72    0.93
   6  11  -4    1.29    0.55
  -6 -11   4    1.25    1.05
   5  11  -4    0.95    0.85
  -5 -11   4    0.83    0.89
   4  11  -4    2.41    1.02
  -4 -11   4    1.19    0.93
   4 -11  -4    0.02    0.91
  -3 -11   4    6.76    1.39
   3 -11  -4    7.26    1.34
   3  11  -4    7.22    1.46
   2  11  -4    2.67    1.08
  -2 -11   4   -0.27    0.89
   2 -11  -4    3.11    1.07
   1  11  -4    5.80    1.34
  -1 -11   4    1.84    1.04
   1 -11  -4    2.92    1.04
   0 -11   4    3.21    1.04
   0 -11  -4    1.41    0.94
   0  11  -4    3.50    1.27
  -1  11  -4   -0.02    0.98
   1 -11   4    1.05    0.87
  -1 -11  -4    1.41    0.93
   1  11   4    1.80    1.03
   2  11   4   15.54    1.80
  -2 -11  -4   15.38    1.78
  -2  11  -4   16.71    1.93
   3  11   4   16.24    2.00
  -3  11  -4   18.65    2.06
  -3 -11  -4   14.11    1.80
  -4 -11  -4   10.07    1.63
  -4  11  -4   11.05    1.69
   4  11   4   12.35    1.75
  -5  11  -4    0.16    0.96
  -5 -11  -4   -1.18    0.80
   5  11   4    1.11    0.96
   6  11   4    1.87    0.74
   3 -12  -4   -0.23    0.94
   2 -12  -4    0.17    0.91
   2  12  -4    2.90    0.62
  -2 -12   4    2.12    1.15
  -1 -12   4    2.20    1.14
   1  12  -4    6.04    1.03
   1 -12  -4    3.19    1.16
   0 -12   4    1.27    1.01
   0  12  -4    1.79    0.74
   0 -12  -4    1.01    0.98
   1 -12   4    2.63    1.14
  -1  12  -4    6.22    1.16
   3  12   4    1.76    0.86
  -3  12  -4    1.90    0.74
 -16   0   5    0.72    0.65
  16   0  -5    1.64    1.11
  15   0  -5    2.18    1.10
 -15   0   5    1.20    0.77
 -14   0   5    0.69    0.70
  14   0  -5   -0.36    0.90
  13   0  -5    2.15    1.03
 -13   0   5    2.75    0.93
  12   0  -5   -0.30    0.76
 -12   0   5   -0.11    0.64
  11   0  -5  179.39    5.19
  10   0  -5   -0.29    0.67
 -10   0   5    0.25    0.45
  -9   0   5   22.50    1.24
   9   0  -5   24.97    1.25
   9   0  -5   21.29    1.52
   8   0  -5   -0.54    0.36
  -8   0   5    0.40    0.35
   8   0  -5    0.30    0.50
   7   0  -5  314.95    6.15
  -7   0   5  303.49    6.10
   7   0  -5  301.29    6.82
  -6   0   5    0.43    0.38
   6   0  -5   -0.14    0.32
   6   0  -5   -0.41    0.39
  -6   0   5   -0.26    0.25
  -5   0   5   33.71    1.37
   5   0  -5   33.33    1.11
   5   0  -5   35.16    1.47
   5   0  -5   33.99    1.24
   4   0  -5    0.12    0.23
   4   0  -5   -0.23    0.34
   4   0  -5    0.08    0.28
  -4   0   5    0.22    0.27
   3   0  -5  563.78   10.34
   3   0  -5  577.94   11.04
  -3   0   5  575.36   10.88
   3   0  -5  595.20   10.21
   2   0  -5   -0.74    0.16
   2   0  -5   -0.73    0.24
   2   0  -5   -0.36    0.32
  -2   0   5   -0.97    0.24
   1   0  -5 2293.22   39.93
  -1   0   5 2216.87   40.10
  -1   0   5 2203.44   40.08
   0   0  -5    0.26    0.22
   0   0  -5   -0.29    0.22
   0   0   5   -0.07    0.28
   0   0   5   -0.68    0.21
  -1   0  -5 4712.54   86.73
   1   0   5 4760.06   88.45
   1   0   5 4937.27   90.47
  -1   0  -5 4899.35   84.38
  -2   0  -5    0.28    0.23
   2   0   5    0.14    0.28
   2   0   5   -0.20    0.28
  -2   0  -5    0.05    0.25
  -3   0  -5  107.50    2.57
   3   0   5  101.33    2.62
   3   0   5  101.39    2.47
  -3   0  -5  105.69    2.15
  -4   0  -5   -0.40    0.28
   4   0   5    0.28    0.36
  -4   0  -5   -0.44    0.20
   4   0   5   -0.27    0.32
  -5   0  -5  161.61    3.06
  -5   0  -5  158.18    3.80
   5   0   5  153.43    3.91
   5   0   5  156.49    3.70
  -6   0  -5    0.33    0.44
  -6   0  -5   -0.20    0.23
   6   0   5    0.13    0.42
   6   0   5    0.35    0.41
   7   0   5   21.02    1.33
  -7   0  -5   19.81    1.25
   7   0   5   19.90    1.19
  -8   0  -5    0.53    0.48
   8   0   5    0.42    0.50
   8   0   5   -0.24    0.47
  -9   0  -5    1.23    0.59
   9   0   5    0.77    0.56
   9   0   5    1.85    0.73
  10   0   5    0.51    0.74
  10   0   5   -0.46    0.57
 -10   0  -5   -0.91    0.48
  11   0   5    3.77    0.96
 -11   0  -5    3.00    0.84
  11   0   5    4.40    1.03
  12   0   5    0.10    0.82
  12   0   5    1.07    0.79
 -12   0  -5    0.32    0.61
  13   0   5    1.45    0.84
 -13   0  -5    0.68    0.76
 -14   0  -5    0.88    0.88
  14   0   5    0.71    0.85
 -15   0  -5   10.17    1.65
  15   0   5    9.33    1.47
 -16   1   5   17.51    1.92
  16  -1  -5   18.59    2.07
 -16  -1   5   18.11    1.96
  15  -1  -5    1.50    1.08
 -15   1   5    3.77    1.06
 -15  -1   5    1.16    1.07
  14  -1  -5    1.62    1.36
  14   1  -5    4.28    1.21
 -14   1   5    3.23    1.00
 -13   1   5   22.80    1.91
  13   1  -5   24.87    1.97
  13   1  -5   22.24    1.86
  13  -1  -5   27.58    2.12
  12   1  -5   43.03    2.37
  12   1  -5   45.61    2.42
 -12   1   5   43.62    2.47
  12  -1  -5   39.59    2.34
 -12  -1   5   43.94    2.07
  11   1  -5   23.37    1.73
 -11  -1   5   26.02    1.53
  11  -1  -5   25.32    1.88
 -11   1   5   21.95    1.73
  11   1  -5   24.14    1.76
 -10   1   5   14.66    1.09
 -10   1   5   14.75    1.39
  10  -1  -5   11.86    1.28
  10   1  -5   12.08    1.03
  10   1  -5   14.25    1.28
 -10  -1   5   12.49    1.09
  10   1  -5   14.75    1.37
   9   1  -5    0.24    0.52
  -9   1   5    0.13    0.47
   9  -1  -5    0.28    0.44
   9   1  -5    0.07    0.56
  -9   1   5    0.04    0.41
  -9  -1   5    0.00    0.43
   9  -1  -5    0.57    0.67
   9   1  -5    1.25    0.52
   8   1  -5    0.27    0.44
   8   1  -5    0.29    0.43
   8  -1  -5   -0.11    0.39
  -8   1   5    0.41    0.53
  -8   1   5    0.28    0.36
   8   1  -5   -0.73    0.42
   8   1  -5   -0.81    0.39
   8  -1  -5    0.37    0.55
   7  -1  -5   45.45    1.53
   7  -1  -5   42.56    1.89
   7   1  -5   44.58    1.62
   7   1  -5   43.46    1.78
   7   1  -5   44.95    1.86
  -7   1   5   46.20    1.94
   7   1  -5   43.96    1.61
  -7   1   5   43.50    1.43
   6   1  -5   10.21    0.91
  -6   1   5    7.38    0.81
   6  -1  -5    8.81    0.69
   6  -1  -5    7.87    0.85
   6   1  -5    8.22    0.72
  -6   1   5    9.07    0.64
   6   1  -5    9.14    0.78
   6   1  -5    9.42    0.83
  -5   1   5    9.46    0.54
   5  -1  -5    8.69    0.70
  -5   1   5    7.64    0.77
   5   1  -5    8.86    0.78
   5   1  -5    8.21    0.65
   5   1  -5    8.92    0.72
   5   1  -5    7.67    0.67
   5  -1  -5    8.81    0.81
   4   1  -5  844.94   15.91
   4  -1  -5  845.98   16.00
   4   1  -5  855.61   15.04
   4   1  -5  839.59   15.03
  -4   1   5  832.36   15.94
   4   1  -5  853.33   15.70
  -4   1   5  857.41   14.77
   4  -1  -5  854.94   14.96
   3  -1  -5  219.66    4.76
   3   1  -5  220.64    4.48
  -3  -1   5  223.41    4.45
   3  -1  -5  222.85    4.43
   3   1  -5  225.92    4.36
  -3   1   5  221.64    4.76
   2  -1  -5   62.57    1.76
  -2   1   5   63.62    1.79
   2  -1  -5   63.89    1.67
   2   1  -5   63.28    1.67
  -2  -1   5   62.33    1.45
   2   1  -5   61.85    1.57
  -2  -1   5   60.37    1.72
   1  -1  -5  329.51    6.43
   1  -1  -5  327.18    6.17
   1   1  -5  319.01    6.12
   1   1  -5  341.34    6.17
   1  -1  -5  341.21    5.95
  -1  -1   5  332.28    6.52
  -1  -1   5  331.07    6.22
  -1   1   5  330.92    6.53
   0   1  -5   17.64    0.76
   0   1   5   16.75    0.83
   0  -1   5   16.49    0.54
   0   1  -5   16.21    0.69
   0  -1   5   15.80    0.81
   0  -1  -5   14.78    0.70
   0   1   5   15.82    0.66
   0  -1  -5   15.39    0.57
   1  -1   5   13.65    0.59
  -1   1  -5   12.54    0.58
   1   1   5   13.95    0.81
   1  -1   5   13.03    0.80
  -1  -1  -5   12.68    0.63
  -1   1  -5   13.35    0.70
   1   1   5   13.62    0.62
  -2   1  -5   64.59    1.44
  -2   1  -5   65.58    1.80
  -2  -1  -5   63.48    1.73
   2   1   5   66.02    1.58
  -2  -1  -5   63.89    1.62
   2  -1   5   65.71    1.72
   2  -1   5   62.75    1.80
   2   1   5   64.55    1.86
  -3  -1  -5    0.10    0.33
   3   1   5    0.35    0.36
  -3  -1  -5    0.22    0.28
   3  -1   5    1.92    0.47
  -3   1  -5   -0.10    0.33
   3  -1   5    0.30    0.31
  -3   1  -5    0.20    0.19
   3   1   5    0.06    0.28
   4   1   5  422.97    8.61
  -4  -1  -5  423.08    7.71
  -4   1  -5  421.76    8.27
  -4  -1  -5  414.12    8.19
  -4   1  -5  429.49    7.47
   4  -1   5  417.42    8.46
   4   1   5  442.00    8.16
   4  -1   5  421.22    8.51
   5   1   5    8.45    0.85
  -5  -1  -5    8.28    0.61
   5  -1   5    7.97    0.81
   5   1   5    8.49    0.69
   5  -1   5    7.46    0.76
  -5   1  -5    8.44    0.80
  -5  -1  -5    7.78    0.78
   6   1   5   38.22    1.73
  -6  -1  -5   38.91    1.65
   6   1   5   38.31    1.43
  -6   1  -5   36.58    1.62
  -6  -1  -5   37.75    1.22
   6  -1   5   36.45    1.67
   6  -1   5   38.25    1.63
  -7  -1  -5    1.90    0.38
  -7   1  -5    2.17    0.64
  -7  -1  -5    1.43    0.57
   7  -1   5    2.09    0.59
   7   1   5    1.06    0.53
   7  -1   5    1.73    0.64
   7   1   5    1.99    0.51
  -8   1  -5   20.93    1.36
  -8  -1  -5   25.32    1.49
   8  -1   5   28.23    1.56
   8   1   5   23.56    1.53
   8  -1   5   22.62    1.48
   8   1   5   26.53    1.35
   9   1   5   17.19    1.46
   9  -1   5   16.35    1.37
   9  -1   5   18.32    1.43
   9   1   5   16.22    1.23
  -9  -1  -5   16.00    1.29
  -9   1  -5   14.90    1.23
  10  -1   5    8.21    1.24
 -10   1  -5    6.78    1.04
  10  -1   5    8.31    1.14
  10   1   5    7.42    1.16
 -10  -1  -5    8.18    1.16
  10   1   5    8.57    1.03
  11  -1   5   42.07    2.21
 -11  -1  -5   41.68    2.23
  11  -1   5   37.83    2.27
 -11   1  -5   37.48    2.12
  11   1   5   40.61    2.34
  12  -1   5    1.79    0.87
  12  -1   5    0.85    0.88
  12   1   5    1.19    0.77
 -12   1  -5    1.99    0.81
 -12  -1  -5    2.19    0.92
  13  -1   5    4.09    1.11
 -13  -1  -5    5.72    1.21
  13   1   5    4.43    1.20
 -13   1  -5    5.28    1.18
  13  -1   5    6.30    1.31
  14   1   5   12.30    1.80
 -14   1  -5   14.23    1.65
 -14  -1  -5   14.39    1.76
  14  -1   5   13.02    1.80
  15   1   5    1.10    0.65
 -15   1  -5    0.96    0.90
 -15  -1  -5    0.46    0.87
  16  -2  -5    1.68    0.86
 -16   2   5   -0.36    0.37
  15   2  -5    5.55    1.33
 -15   2   5   10.24    1.66
  15  -2  -5    8.28    1.62
  14   2  -5    4.33    1.32
 -14   2   5    6.75    1.42
  14  -2  -5    6.64    1.47
  13   2  -5    2.52    1.00
 -13   2   5    2.19    0.98
 -13  -2   5    1.81    0.85
  13  -2  -5    2.26    1.02
  12   2  -5    1.71    0.99
  12   2  -5    1.55    0.87
  12  -2  -5    2.54    1.10
 -12   2   5    2.98    0.97
 -12  -2   5    1.96    0.85
  11  -2  -5   63.21    2.91
  11   2  -5   63.84    2.79
 -11   2   5   66.48    3.00
 -11  -2   5   60.49    2.49
  11   2  -5   63.83    2.71
  10  -2  -5    7.22    1.15
  10   2  -5    8.44    0.98
  10   2  -5    7.93    1.08
  10   2  -5    6.74    1.04
 -10   2   5    7.50    1.17
   9  -2  -5   38.99    2.09
   9   2  -5   34.99    1.81
   9   2  -5   38.28    1.72
  -9   2   5   38.63    1.54
  -9   2   5   35.29    1.97
   9   2  -5   33.65    1.78
   9   2  -5   38.88    1.80
   8  -2  -5  393.35    9.03
   8   2  -5  416.89    8.80
   8   2  -5  407.45    8.42
   8  -2  -5  416.21    7.89
  -8   2   5  421.75    7.97
   8   2  -5  412.80    8.26
  -8   2   5  407.81    9.15
   8   2  -5  416.80    8.84
   7   2  -5    4.28    0.72
   7  -2  -5    4.50    0.80
   7  -2  -5    5.28    0.58
   7   2  -5    5.26    0.70
  -7   2   5    5.15    0.85
   7   2  -5    4.36    0.66
   7   2  -5    4.58    0.68
  -7   2   5    4.56    0.51
  -6   2   5   40.66    1.24
   6  -2  -5   37.13    1.71
   6   2  -5   39.83    1.57
   6   2  -5   40.49    1.55
  -6   2   5   37.13    1.71
   6   2  -5   39.87    1.62
   6  -2  -5   39.59    1.40
   6   2  -5   39.96    1.55
   5   2  -5  878.57   16.31
  -5   2   5  912.03   15.80
  -5   2   5  891.10   17.30
   5  -2  -5  904.56   15.99
   5   2  -5  934.99   16.88
   5   2  -5  903.31   17.01
   5   2  -5  913.30   16.24
   5  -2  -5  897.18   17.25
  -4  -2   5   14.08    0.89
   4  -2  -5   14.31    0.82
   4   2  -5   12.29    0.79
   4   2  -5   13.82    0.91
  -4   2   5   14.01    0.54
  -4   2   5   14.23    1.00
   4   2  -5   12.58    0.72
   4  -2  -5   13.58    0.94
   3   2  -5  152.66    3.49
  -3  -2   5  158.61    3.64
   3   2  -5  164.69    3.31
  -3   2   5  162.97    3.87
   3  -2  -5  160.78    3.46
   3  -2  -5  161.90    3.75
   3   2  -5  164.56    3.59
  -3   2   5  162.89    3.01
   2   2  -5   41.51    1.39
  -2  -2   5   42.82    1.41
   2  -2  -5   43.83    1.44
  -2   2   5   44.40    0.96
   2   2  -5   42.63    0.98
   2  -2  -5   42.75    1.37
  -2   2   5   40.12    1.50
   2   2  -5   41.91    1.38
   1  -2  -5   35.51    1.18
  -1   2   5   34.55    0.90
  -1  -2   5   33.47    1.25
   1   2  -5   34.35    1.23
  -1   2   5   31.70    1.31
   1  -2  -5   33.94    1.18
   1   2  -5   34.34    1.18
   0   2   5 1085.75   18.61
   0  -2   5 1065.67   19.63
   0   2  -5 1061.10   18.86
   0   2  -5 1073.50   18.51
   0  -2  -5 1078.77   19.37
   0  -2  -5 1046.95   18.59
   1  -2   5  151.67    3.00
  -1   2  -5  145.48    3.27
   1   2   5  143.06    3.09
  -1  -2  -5  146.28    3.18
   1   2   5  139.59    3.42
   1  -2   5  138.20    3.34
   1   2   5  148.56    2.91
  -1   2  -5  148.35    2.99
   2  -2   5 1097.55   19.71
  -2  -2  -5 1071.16   18.84
   2   2   5 1064.46   19.53
  -2   2  -5 1082.12   18.55
   2   2   5 1065.60   19.07
   2   2   5 1102.84   20.09
   3  -2   5   13.69    0.92
   3   2   5   13.69    0.57
  -3   2  -5   15.81    0.94
  -3   2  -5   14.95    0.58
  -3  -2  -5   13.86    0.82
   3   2   5   14.35    0.94
   3  -2   5   13.80    0.82
  -3  -2  -5   13.91    0.87
   4   2   5   21.74    1.19
  -4   2  -5   21.02    1.14
   4  -2   5   21.66    1.18
   4   2   5   21.71    0.81
  -4  -2  -5   23.85    1.17
   4  -2   5   21.33    0.59
   4  -2   5   21.29    1.11
  -5   2  -5  360.92    7.46
   5   2   5  359.41    7.76
  -5  -2  -5  367.74    7.48
   5   2   5  368.66    7.01
   5  -2   5  366.27    7.68
  -5  -2  -5  362.72    6.95
   5  -2   5  350.03    7.64
   6  -2   5   11.32    1.03
   6  -2   5   11.74    1.03
   6   2   5   12.45    1.03
  -6   2  -5   11.77    1.03
  -6  -2  -5   14.78    0.88
  -6  -2  -5   12.62    1.04
   6   2   5   12.10    0.77
   7   2   5   31.02    1.71
   7  -2   5   31.35    1.67
  -7  -2  -5   32.09    1.31
   7  -2   5   31.39    1.70
  -7  -2  -5   33.76    1.70
  -7   2  -5   30.45    1.63
   7   2   5   31.98    1.31
  -8   2  -5    0.54    0.54
  -8  -2  -5   -0.46    0.43
   8  -2   5   -0.31    0.54
   8  -2   5    0.42    0.53
   8   2   5    0.11    0.43
   8   2   5   -0.10    0.52
  -8  -2  -5    0.35    0.42
   9  -2   5    9.23    1.13
   9   2   5    8.20    1.17
   9  -2   5   10.70    1.27
  -9   2  -5    9.12    1.09
  -9  -2  -5    9.18    1.17
 -10  -2  -5   52.71    2.49
  10  -2   5   52.73    2.60
 -10   2  -5   50.24    2.34
  10  -2   5   53.26    2.52
  10   2   5   51.23    2.54
  11   2   5   -0.51    0.63
 -11  -2  -5   -0.76    0.55
 -11   2  -5    0.54    0.64
  11  -2   5    0.16    0.73
  11  -2   5    0.41    0.80
  12  -2   5   -0.15    0.76
 -12  -2  -5   -0.53    0.66
 -12   2  -5   -0.15    0.66
  12  -2   5    0.49    0.83
  12   2   5    1.00    0.88
  13  -2   5    3.15    1.17
 -13   2  -5    2.41    1.00
  13  -2   5    2.83    1.15
 -13  -2  -5    2.42    0.97
  13   2   5    3.31    1.10
 -14  -2  -5    3.18    1.11
  14  -2   5    1.52    0.96
  14   2   5    2.40    1.15
 -14   2  -5    3.85    1.12
  14  -2   5    2.61    1.09
 -15   2  -5    8.87    1.56
  15  -2   5    9.23    1.24
  15   2   5    8.39    1.34
  15  -2   5    7.74    1.48
 -15  -2  -5    6.09    1.38
  16   3  -5   13.10    1.73
 -15   3   5    1.05    0.76
  15   3  -5   -0.96    0.77
  15  -3  -5    0.13    1.00
  14   3  -5    3.16    1.21
 -14  -3   5    2.39    0.99
 -14   3   5    2.48    1.09
  14  -3  -5    2.67    1.21
 -13   3   5    3.38    1.13
  13  -3  -5    2.86    1.45
  13   3  -5    3.76    1.09
 -13  -3   5    3.40    0.97
  12   3  -5    1.50    0.80
  12  -3  -5    0.36    0.91
 -12   3   5    1.41    0.85
 -12  -3   5    2.45    0.87
 -11  -3   5   50.05    2.16
  11   3  -5   49.83    2.45
  11   3  -5   45.00    2.32
 -11   3   5   47.69    2.66
  11   3  -5   51.44    2.45
  11  -3  -5   47.84    2.68
 -10  -3   5    0.69    0.51
  10  -3  -5    0.80    0.80
 -10   3   5   -0.06    0.69
  10   3  -5   -0.74    0.61
  10   3  -5    0.07    0.71
  10   3  -5    0.97    0.64
   9   3  -5   57.94    2.31
   9  -3  -5   55.75    2.55
   9   3  -5   56.82    2.33
   9   3  -5   54.16    2.24
  -9   3   5   54.02    2.52
  -8   3   5   11.93    0.89
   8  -3  -5   13.33    0.90
   8   3  -5   13.85    1.05
   8  -3  -5   12.82    1.29
   8   3  -5   12.91    1.07
   8   3  -5   12.24    1.05
  -8   3   5   12.02    1.27
   8   3  -5   12.26    1.10
   7   3  -5    9.63    0.97
   7  -3  -5   10.48    0.82
   7  -3  -5   11.23    1.13
  -7   3   5   10.51    0.77
  -7   3   5    9.48    1.09
   7   3  -5   11.09    0.99
  -7  -3   5   10.20    0.95
   7   3  -5   11.06    0.89
  -6   3   5   41.49    1.92
   6   3  -5   48.98    1.85
   6   3  -5   47.83    1.68
  -6  -3   5   44.47    1.71
   6   3  -5   46.78    1.83
   6  -3  -5   43.75    1.54
   6  -3  -5   45.11    1.95
  -6   3   5   47.42    1.42
   5  -3  -5  158.63    3.59
  -5   3   5  155.48    4.17
   5   3  -5  160.09    3.64
  -5   3   5  163.91    3.31
  -5  -3   5  157.79    3.81
   5   3  -5  160.09    3.87
   5   3  -5  157.21    3.86
   5  -3  -5  160.85    4.12
   4   3  -5  337.15    6.79
  -4  -3   5  324.12    6.78
  -4   3   5  341.69    6.14
   4  -3  -5  326.96    6.47
   4   3  -5  342.33    6.75
   4   3  -5  319.60    6.48
  -4   3   5  325.60    7.18
   4  -3  -5  329.55    7.03
   3  -3  -5   69.67    2.15
  -3   3   5   72.61    1.67
   3   3  -5   74.41    1.71
   3   3  -5   71.16    2.10
  -3   3   5   69.22    2.31
   3   3  -5   69.36    2.11
  -3  -3   5   70.42    2.06
   3  -3  -5   73.87    2.03
   2  -3  -5  444.13    8.44
   2  -3  -5  444.65    8.78
   2   3  -5  453.40    8.67
   2   3  -5  444.27    8.49
  -2  -3   5  442.71    8.80
   2   3  -5  465.65    8.32
  -2   3   5  444.87    9.10
  -2   3   5  451.69    8.10
   1   3  -5  516.34    9.56
  -1  -3   5  519.95   10.05
   1  -3  -5  508.93    9.60
   1   3  -5  513.43    9.79
  -1   3   5  523.02    9.35
   1  -3  -5  524.95    9.84
   0   3   5   25.54    1.27
   0  -3  -5   28.37    1.17
   0   3  -5   26.36    1.20
   0  -3  -5   28.01    0.95
   0   3   5   28.18    1.05
   0  -3   5   28.31    1.23
   0   3  -5   27.82    0.77
   0   3  -5   25.26    1.07
  -1   3  -5  204.53    4.03
  -1  -3  -5  199.02    4.29
  -1   3  -5  197.12    4.06
   1   3   5  202.82    4.21
  -1   3  -5  202.37    4.41
  -1  -3  -5  202.30    3.88
   1  -3   5  193.92    4.46
   1   3   5  199.67    4.59
   2   3   5 1153.17   20.27
   2   3   5 1131.48   21.29
   2  -3   5 1141.24   21.20
   2  -3   5 1119.24   19.66
  -2   3  -5 1159.41   20.81
  -2   3  -5 1134.83   20.41
  -2  -3  -5 1144.19   20.09
  -3   3  -5  558.40   10.72
   3   3   5  561.19   10.65
  -3  -3  -5  560.80   10.45
   3   3   5  564.58   11.20
   3  -3   5  564.19   10.82
   3  -3   5  577.43    9.96
   3  -3   5  548.44   11.09
   4   3   5  261.86    6.02
  -4   3  -5  269.43    5.85
  -4  -3  -5  270.29    5.59
   4  -3   5  264.61    5.81
   4  -3   5  275.42    4.94
   4  -3   5  267.49    6.03
   4   3   5  271.65    5.84
   5  -3   5  621.55   12.21
   5   3   5  618.00   11.93
   5   3   5  630.04   11.30
  -5   3  -5  614.44   11.90
   5   3   5  599.19   12.34
   5  -3   5  599.90   12.31
   5  -3   5  619.86   10.65
  -5  -3  -5  611.42   11.42
   6   3   5   60.64    2.37
   6  -3   5   60.96    2.36
  -6  -3  -5   59.93    2.00
   6  -3   5   57.67    2.23
  -6   3  -5   62.96    2.28
  -6  -3  -5   64.81    2.33
  -7  -3  -5   14.97    1.07
   7  -3   5   15.60    1.28
   7   3   5   14.30    1.31
  -7  -3  -5   13.93    1.20
   7  -3   5   11.92    1.17
  -7   3  -5   17.48    1.31
   8  -3   5   17.77    1.41
  -8  -3  -5   18.44    1.37
   8  -3   5   18.55    1.46
  -8  -3  -5   17.00    1.17
  -8   3  -5   17.79    1.38
   8   3   5   17.54    1.39
   9   3   5    8.54    1.24
  -9  -3  -5    7.86    1.14
  -9   3  -5    9.15    1.15
   9  -3   5    8.24    1.21
   9  -3   5    7.56    1.18
 -10  -3  -5   16.52    1.55
  10  -3   5   16.71    1.67
 -10   3  -5   17.29    1.51
  10  -3   5   19.10    1.72
  10   3   5   16.59    1.64
  11  -3   5    3.50    1.03
 -11   3  -5    2.93    0.89
  11   3   5    3.49    0.99
  11  -3   5    3.41    1.05
 -11  -3  -5    3.62    1.03
  12  -3   5   19.07    1.87
  12  -3   5   21.14    1.90
 -12   3  -5   20.20    1.74
 -12  -3  -5   16.74    1.77
  12   3   5   21.23    2.04
 -13   3  -5   -0.61    0.66
 -13  -3  -5    0.25    0.84
  13  -3   5    0.70    0.91
  13  -3   5    0.69    0.94
  13   3   5    0.78    0.74
  14   3   5    0.31    0.82
 -14   3  -5    0.99    0.95
  14  -3   5    2.31    1.05
 -14   3  -5    1.68    0.97
 -14  -3  -5    1.40    1.04
 -15  -3  -5    0.35    0.97
 -15   3  -5    1.36    0.97
  15  -3   5    3.43    1.02
 -15  -4   5    0.09    0.92
 -15   4   5   -0.94    0.39
  15  -4  -5    2.68    0.80
 -14  -4   5    0.72    0.85
  14   4  -5   -1.24    0.80
  14  -4  -5    0.67    1.02
 -14   4   5    0.72    0.80
 -13   4   5    1.03    0.87
  13  -4  -5   -0.10    0.91
  13   4  -5   -0.57    0.73
 -13  -4   5   -0.04    0.73
  12   4  -5    2.80    0.96
  12   4  -5    3.42    1.05
  12  -4  -5    4.38    1.31
 -12   4   5    4.76    1.25
  11   4  -5    4.69    0.99
  11  -4  -5    4.18    1.20
  11   4  -5    4.39    1.06
 -11  -4   5    2.46    0.81
 -11   4   5    4.19    1.16
  10   4  -5   25.01    1.63
  10  -4  -5   25.67    1.99
  10   4  -5   24.77    1.73
 -10   4   5   23.75    1.91
 -10  -4   5   26.48    1.62
   9  -4  -5    6.39    1.19
   9   4  -5    8.17    0.94
   9   4  -5    7.06    1.08
  -9  -4   5    8.19    0.99
  -9   4   5    7.51    1.20
  -9  -4   5    5.96    0.87
  -8  -4   5    1.23    0.55
  -8  -4   5    2.11    0.68
   8   4  -5    2.11    0.76
   8   4  -5    2.23    0.58
  -8   4   5    2.21    0.82
   8  -4  -5    2.35    0.88
  -7  -4   5    2.31    0.65
   7   4  -5    2.09    0.68
  -7   4   5    2.42    0.77
   7  -4  -5    2.88    0.79
   7  -4  -5    2.81    0.55
  -7  -4   5    3.96    0.72
   7   4  -5    3.38    0.63
   6  -4  -5  159.92    4.39
  -6   4   5  162.06    3.54
   6   4  -5  152.42    4.12
  -6   4   5  159.48    4.49
   6  -4  -5  158.00    3.72
  -6  -4   5  161.55    4.07
   6   4  -5  158.94    3.82
  -6  -4   5  155.72    3.89
   5   4  -5   10.83    0.77
  -5   4   5   12.33    1.09
  -5  -4   5   11.75    0.95
  -5   4   5   11.07    0.75
   5  -4  -5    9.75    0.83
   5  -4  -5    9.39    1.00
  -5  -4   5   11.53    0.99
   5   4  -5   12.34    1.01
  -4   4   5  300.82    5.69
   4  -4  -5  285.46    6.41
  -4   4   5  286.79    6.66
   4  -4  -5  289.23    5.96
   4   4  -5  283.35    6.30
   4   4  -5  294.12    5.83
  -4  -4   5  295.68    6.17
   3  -4  -5   61.76    2.06
  -3  -4   5   61.04    1.95
  -3  -4   5   62.53    2.04
  -3   4   5   62.15    1.69
  -3   4   5   58.24    2.19
   3   4  -5   62.10    2.12
   3  -4  -5   63.07    1.97
   3   4  -5   60.43    1.57
   2   4  -5  100.64    2.84
  -2   4   5  100.12    3.00
   2   4  -5  102.10    2.18
  -2  -4   5   99.12    2.69
   2  -4  -5   98.31    2.66
   2  -4  -5   97.36    2.64
  -2  -4   5  103.53    2.74
  -2   4   5   98.60    2.39
   1   4  -5    5.27    0.43
  -1  -4   5    4.60    0.64
   1   4  -5    5.73    0.74
   1  -4  -5    5.44    0.64
  -1  -4   5    4.95    0.60
  -1   4   5    5.27    0.56
   1  -4  -5    5.97    0.59
  -1   4   5    4.98    0.74
   0   4  -5   -0.08    0.36
   0  -4  -5    0.74    0.39
   0  -4   5    0.03    0.43
   0   4   5    0.03    0.42
   0  -4  -5   -0.15    0.32
   0  -4   5    0.63    0.35
   0   4  -5    0.12    0.26
   0   4   5    0.39    0.34
  -1  -4  -5   41.29    1.10
  -1   4  -5   42.20    1.29
   1  -4   5   38.94    1.63
   1   4   5   39.94    1.50
  -1   4  -5   39.59    1.67
   1  -4   5   40.91    1.41
   1   4   5   40.75    1.67
  -1  -4  -5   40.42    1.60
   2   4   5    8.53    0.78
   2  -4   5    8.47    0.89
  -2   4  -5    7.64    0.81
  -2  -4  -5   10.01    0.86
  -2   4  -5    8.02    0.64
   2  -4   5    6.33    0.57
   2   4   5    7.76    0.85
  -3   4  -5   15.08    0.89
   3  -4   5   15.22    1.19
  -3   4  -5   14.94    1.13
   3   4   5   15.37    1.02
   3   4   5   15.89    1.14
   3  -4   5   15.25    0.77
  -3  -4  -5   14.17    1.04
   4  -4   5    7.65    0.96
  -4   4  -5    6.65    0.85
   4   4   5    7.54    0.88
   4   4   5    5.99    0.85
  -4   4  -5    6.08    0.70
   4  -4   5    6.79    0.55
  -4  -4  -5    7.89    0.82
  -5  -4  -5   16.72    1.15
   5   4   5   17.78    1.25
  -5   4  -5   17.62    1.16
   5  -4   5   17.51    1.30
  -5   4  -5   19.20    1.27
   5   4   5   18.45    1.26
  -6  -4  -5  205.67    4.71
   6   4   5  167.05    4.92
  -6   4  -5  202.69    5.01
  -6   4  -5  201.35    4.96
   6   4   5  205.26    5.07
  -7   4  -5    3.55    0.83
   7   4   5    2.47    0.81
  -7   4  -5    2.29    0.73
  -7  -4  -5    3.70    0.74
   7  -4   5    2.41    0.85
  -8  -4  -5    3.52    0.79
   8   4   5    4.40    0.99
  -8  -4  -5    4.44    0.98
  -8   4  -5    5.21    0.94
   8  -4   5    4.67    1.01
  -8   4  -5    4.80    0.98
   9   4   5   60.14    2.79
   9  -4   5   58.05    2.69
  -9  -4  -5   58.25    2.30
  -9   4  -5   59.83    2.61
  -9  -4  -5   57.31    2.60
  -9   4  -5   64.80    2.79
  10  -4   5   -0.10    0.78
 -10   4  -5   -0.17    0.64
 -10   4  -5    0.47    0.65
 -10  -4  -5   -0.67    0.61
  10   4   5   -0.81    0.65
 -11   4  -5    0.65    0.75
 -11  -4  -5    0.93    0.82
 -11   4  -5   -0.89    0.62
  11  -4   5   -1.14    0.77
  11   4   5    0.20    0.75
 -12   4  -5    1.93    0.97
  12   4   5    1.12    0.91
  12  -4   5    0.71    0.95
 -12  -4  -5    0.74    0.85
 -12   4  -5    2.63    1.12
 -13  -4  -5    0.45    0.83
  13  -4   5    1.62    1.01
 -13   4  -5   -0.37    0.75
 -13   4  -5   -0.23    0.82
  13   4   5    0.21    0.81
 -14   4  -5    0.70    1.00
  14   4   5    1.68    0.91
 -14  -4  -5    1.35    1.10
  14  -4   5    2.43    1.05
 -14   4  -5    2.13    0.98
 -15  -5   5    6.40    1.49
  14  -5  -5    1.63    0.96
 -14   5   5    1.96    1.03
 -14  -5   5    2.84    1.10
 -13   5   5    2.35    1.19
  13   5  -5    4.75    1.27
  13  -5  -5    2.73    1.20
 -12   5   5    3.71    1.20
 -12  -5   5    3.45    0.94
  12  -5  -5    4.83    1.38
  12   5  -5    6.08    1.29
 -11   5   5    6.38    1.38
 -11  -5   5    5.67    1.04
  11  -5  -5    6.34    1.40
  11   5  -5    5.72    1.14
 -10   5   5    0.93    0.89
 -10  -5   5   -0.07    0.56
  10   5  -5   -0.48    0.71
  10  -5  -5   -1.07    0.80
   9  -5  -5   14.30    1.56
   9   5  -5   13.35    1.20
  -9  -5   5   14.11    1.30
  -9   5   5   15.19    1.65
   9   5  -5   15.19    1.45
  -8  -5   5   -0.27    0.44
   8   5  -5    0.23    0.49
   8  -5  -5    1.18    0.75
  -8   5   5   -0.30    0.70
   8   5  -5   -0.36    0.65
   7  -5  -5   43.87    2.22
   7   5  -5   42.29    2.08
   7  -5  -5   44.79    1.74
   7   5  -5   44.49    1.79
  -7  -5   5   44.70    2.05
  -7   5   5   41.21    2.24
  -6   5   5    2.50    0.83
   6   5  -5    2.83    0.56
  -6  -5   5    3.93    0.74
  -6  -5   5    2.72    0.69
   6  -5  -5    2.27    0.60
   6   5  -5    1.59    0.75
   6  -5  -5    2.91    0.82
  -5  -5   5   44.77    1.71
   5   5  -5   40.50    1.92
  -5   5   5   42.78    2.10
   5  -5  -5   43.34    1.73
   5  -5  -5   41.70    1.99
   5   5  -5   44.53    1.56
  -5  -5   5   38.46    1.84
  -5   5   5   45.06    1.57
  -4   5   5    9.65    1.09
  -4  -5   5   10.13    1.01
  -4   5   5   10.34    0.85
   4  -5  -5   10.54    1.02
   4   5  -5   10.53    0.71
   4  -5  -5   11.69    0.97
  -4  -5   5   10.38    0.88
   4   5  -5   10.20    1.08
  -3  -5   5   15.53    1.09
   3  -5  -5   15.57    1.11
  -3   5   5   16.89    1.33
   3  -5  -5   16.24    1.16
   3   5  -5   16.51    0.80
  -3  -5   5   18.19    1.20
  -3   5   5   15.53    0.94
   3   5  -5   14.42    1.21
  -2  -5   5    7.14    0.77
  -2   5   5    7.37    0.70
   2   5  -5    7.83    0.58
   2  -5  -5    7.72    0.78
   2   5  -5    6.52    0.88
  -2   5   5    7.02    0.94
   2  -5  -5    7.42    0.75
  -2  -5   5    8.24    0.83
   1   5  -5  209.67    4.24
  -1   5   5  210.94    4.53
   1  -5  -5  201.40    4.75
  -1   5   5  202.41    5.10
   1  -5  -5  202.87    4.52
  -1  -5   5  206.67    4.77
   1   5  -5  204.98    4.96
  -1  -5   5  208.04    4.69
   0   5  -5   87.08    2.17
   0   5   5   86.57    2.48
   0  -5   5   86.07    2.62
   0   5  -5   84.23    2.73
   0  -5  -5   89.83    2.24
   0  -5   5   90.98    2.53
   0   5   5   85.08    2.77
   0  -5  -5   86.70    2.64
  -1  -5  -5   34.56    1.58
   1   5   5   35.23    1.52
  -1   5  -5   36.50    1.30
   1  -5   5   36.72    1.44
  -1  -5  -5   37.38    1.11
  -1   5  -5   36.83    1.71
   1   5   5   35.25    1.69
   1  -5   5   36.96    1.66
   2  -5   5   18.63    0.98
  -2   5  -5   17.21    0.97
  -2   5  -5   15.97    1.22
   2   5   5   17.57    1.20
   2  -5   5   14.83    1.20
   2   5   5   18.12    1.18
  -2  -5  -5   16.55    1.17
   3   5   5  229.95    5.59
  -3   5  -5  228.26    5.44
  -3   5  -5  235.45    5.19
   3  -5   5  230.22    4.83
   3  -5   5  229.70    5.57
   3   5   5  233.77    5.39
  -3  -5  -5  232.24    5.36
   4   5   5   -0.54    0.49
   4  -5   5    0.15    0.32
  -4   5  -5    0.80    0.58
   4   5   5    0.30    0.53
  -4  -5  -5    0.64    0.55
  -4   5  -5    0.39    0.45
   4  -5   5    1.26    0.70
  -5   5  -5   -0.08    0.60
  -5  -5  -5   -0.75    0.45
   5   5   5    0.37    0.54
   5   5   5    0.25    0.58
  -5   5  -5   -0.31    0.43
   5  -5   5    0.50    0.57
   6  -5   5   34.01    1.91
  -6  -5  -5   35.15    1.76
   6   5   5   37.68    1.95
  -6   5  -5   37.79    1.89
   6   5   5   37.02    1.95
  -6   5  -5   39.19    1.87
   7   5   5   56.34    2.51
  -7  -5  -5   56.09    2.27
  -7   5  -5   56.15    2.43
  -7   5  -5   57.12    2.49
   7  -5   5   56.00    2.59
   7   5   5   58.01    2.56
  -8   5  -5  290.82    6.98
   8  -5   5  276.71    7.23
  -8   5  -5  288.29    7.14
   8   5   5  289.11    7.17
  -8  -5  -5  280.41    6.53
   8   5   5  286.14    7.23
  -9  -5  -5    0.28    0.77
  -9   5  -5    0.25    0.59
   9  -5   5   -0.38    0.73
  -9   5  -5   -0.38    0.65
   9   5   5    0.75    0.76
  -9  -5  -5   -0.94    0.50
 -10   5  -5   14.99    1.54
  10   5   5   14.65    1.65
 -10  -5  -5   12.29    1.50
 -10   5  -5   14.73    1.59
  10  -5   5   13.89    1.67
 -11  -5  -5   14.54    1.63
  11   5   5   11.77    1.61
  11  -5   5   12.92    1.76
 -11   5  -5   14.05    1.69
 -11   5  -5   13.91    1.55
 -12   5  -5    0.87    0.89
  12  -5   5    0.44    0.83
 -12  -5  -5    1.51    0.94
 -12   5  -5    1.42    0.92
  12   5   5    0.42    0.78
  13  -5   5    0.42    0.93
  13   5   5    0.95    0.98
 -13   5  -5   -0.69    0.73
 -13  -5  -5   -0.13    0.81
 -13   5  -5   -0.13    0.89
 -14   5  -5    2.61    0.83
  14   5   5   -0.75    0.50
 -14   6   5    5.97    1.05
  13  -6  -5    1.04    0.97
 -13   6   5   -0.64    0.87
  13   6  -5    0.20    0.87
  12  -6  -5    3.23    1.55
  12   6  -5    5.82    1.27
 -12   6   5    4.67    1.32
 -12  -6   5    3.38    1.06
 -11  -6   5    0.31    0.81
 -11   6   5   -1.19    0.91
  11  -6  -5    0.11    0.94
  11   6  -5    0.04    0.92
 -10  -6   5    0.96    0.71
  10  -6  -5    0.50    0.89
  10   6  -5    0.39    0.80
 -10   6   5    0.48    0.82
  -9  -6   5    8.15    1.17
   9   6  -5    9.14    1.30
   9  -6  -5    9.27    1.44
  -9   6   5   10.18    1.52
   8  -6  -5   97.84    3.62
  -8   6   5   89.94    3.64
   8   6  -5   99.09    3.58
  -8  -6   5  102.97    3.47
   7   6  -5    4.72    1.03
  -7  -6   5    3.01    0.80
  -7   6   5    4.97    1.13
   7  -6  -5    3.77    0.72
   7  -6  -5    2.48    0.95
   6  -6  -5   13.51    1.14
   6   6  -5   14.20    1.39
   6  -6  -5   12.96    1.36
  -6  -6   5   17.07    1.33
  -6   6   5   13.58    1.41
   5   6  -5   12.60    1.33
   5  -6  -5   12.68    1.07
  -5  -6   5   13.03    1.10
  -5   6   5   11.99    1.36
  -5  -6   5   12.45    1.22
   5  -6  -5   11.24    1.21
  -4  -6   5    1.63    0.65
   4  -6  -5    1.73    0.64
   4  -6  -5    2.74    0.76
  -4  -6   5    1.79    0.70
  -4   6   5    2.04    0.60
  -4   6   5    1.99    0.76
   4   6  -5    3.18    0.83
   3  -6  -5    0.81    0.57
  -3  -6   5    0.88    0.62
   3  -6  -5    1.74    0.62
  -3   6   5    0.53    0.53
  -3   6   5    1.31    0.71
   3   6  -5   -0.09    0.63
  -3  -6   5    0.44    0.49
  -2  -6   5   16.95    1.23
  -2   6   5   15.32    1.38
  -2   6   5   15.88    1.09
   2  -6  -5   15.79    1.22
   2   6  -5   15.74    1.26
  -2  -6   5   17.71    1.24
   2  -6  -5   13.79    1.10
  -1  -6   5   48.60    1.96
   1  -6  -5   49.55    1.78
  -1   6   5   51.08    2.24
  -1  -6   5   48.39    1.94
  -1   6   5   51.41    1.91
   1   6  -5   48.35    2.18
   1  -6  -5   51.28    2.04
   0  -6   5   15.53    1.09
   0  -6  -5   18.79    1.31
   0   6  -5   18.59    0.98
   0   6   5   17.58    1.41
   0   6   5   16.96    1.15
   0  -6   5   16.27    1.24
   0   6  -5   19.32    1.36
   0  -6  -5   18.73    1.01
   1   6   5    9.16    0.94
  -1   6  -5    9.04    1.05
   1  -6   5    9.86    0.88
  -1   6  -5    8.51    0.77
  -1  -6  -5    6.41    0.92
   1   6   5    9.11    1.07
   1  -6   5    9.24    1.01
  -2  -6  -5    0.20    0.46
   2   6   5   -0.02    0.52
   2   6   5    0.80    0.58
   2  -6   5    0.41    0.43
   2  -6   5    0.80    0.58
  -2   6  -5    0.58    0.49
  -2   6  -5    0.71    0.62
  -3   6  -5   41.51    1.99
  -3  -6  -5   44.28    2.00
   3   6   5   43.29    2.04
  -3   6  -5   43.24    1.74
   3   6   5   40.75    1.89
   3  -6   5   44.42    1.65
   3  -6   5   37.10    1.95
  -4  -6  -5   -0.20    0.49
   4  -6   5    0.49    0.66
  -4   6  -5    0.22    0.48
   4   6   5   -0.36    0.53
   4   6   5   -0.80    0.57
  -4   6  -5    0.62    0.56
   4  -6   5    0.52    0.40
  -5   6  -5    4.62    0.84
   5  -6   5    4.78    0.97
   5   6   5    5.79    0.99
  -5  -6  -5    4.57    0.85
  -5   6  -5    5.12    0.90
   5   6   5    5.51    1.00
  -6   6  -5   66.55    2.65
   6   6   5   59.20    2.56
   6  -6   5   59.86    2.64
  -6   6  -5   54.39    2.39
   6   6   5   59.33    2.61
  -6  -6  -5   62.72    2.52
  -7  -6  -5    7.00    1.04
   7  -6   5    7.15    1.25
  -7   6  -5    8.96    1.16
  -7   6  -5    6.46    1.14
   7   6   5    6.87    1.19
   7   6   5    8.54    1.20
  -8   6  -5   30.77    1.95
  -8   6  -5   27.00    1.84
   8  -6   5   29.93    2.08
   8   6   5   31.02    1.96
   8   6   5   30.86    2.07
  -8  -6  -5   32.18    1.87
  -9   6  -5   39.95    2.30
   9  -6   5   39.73    2.38
   9   6   5   43.24    2.45
  -9  -6  -5   42.33    2.14
   9   6   5   35.50    2.26
  -9   6  -5   40.57    2.34
 -10  -6  -5   -0.10    0.69
  10  -6   5   -0.21    0.85
  10   6   5   -0.10    0.78
 -10   6  -5   -0.25    0.71
 -10   6  -5   -0.46    0.73
 -11   6  -5    0.79    0.88
 -11  -6  -5   -0.30    0.78
  11   6   5    0.02    0.78
  11  -6   5    0.91    0.99
 -11   6  -5   -0.32    1.00
  12  -6   5    5.59    1.36
 -12  -6  -5    2.92    1.12
 -12   6  -5    2.39    1.10
  12   6   5    5.41    1.44
 -12   6  -5    4.93    1.31
 -13  -6  -5   -0.64    0.90
  13   6   5    1.50    1.04
 -13   6  -5    0.74    0.91
  13  -6   5    1.59    0.52
 -13   7   5    1.48    0.77
  13   7  -5    0.28    0.77
  13  -7  -5    0.88    0.43
 -12  -7   5    2.90    1.10
 -12   7   5    3.16    1.29
  12   7  -5    0.24    0.93
  12  -7  -5    0.80    1.05
  11  -7  -5    2.58    1.43
  11   7  -5    1.29    0.90
 -11  -7   5    0.96    0.82
 -11   7   5    1.74    1.11
 -10  -7   5    5.17    1.18
  10  -7  -5    5.52    1.37
  10   7  -5    7.00    1.35
 -10   7   5    4.50    1.31
  -9  -7   5    7.90    1.25
   9   7  -5    7.47    1.35
   9  -7  -5    7.10    1.36
  -9   7   5    7.13    1.40
  -8   7   5    4.88    1.21
   8  -7  -5    3.82    1.09
   8   7  -5    2.71    0.97
  -8  -7   5    3.66    1.03
   7   7  -5    0.74    0.86
   7  -7  -5    0.61    0.84
  -7  -7   5    1.44    0.73
  -7   7   5    0.32    0.81
  -6  -7   5   71.70    2.99
   6   7  -5   73.86    3.14
   6  -7  -5   76.20    3.06
  -6   7   5   78.81    3.29
   6  -7  -5   80.60    2.76
  -5  -7   5   33.33    1.96
  -5   7   5   30.56    1.98
   5  -7  -5   30.18    1.86
   5   7  -5   30.96    2.03
   5  -7  -5   31.00    1.72
  -4   7   5   -0.41    0.75
  -4  -7   5   -0.16    0.58
   4   7  -5   -0.60    0.58
   4  -7  -5    0.91    0.65
   4  -7  -5   -0.48    0.61
  -3   7   5   90.64    3.37
  -3  -7   5   97.44    2.94
  -3   7   5   91.71    2.86
   3  -7  -5   93.88    3.11
   3   7  -5   92.86    3.34
   3  -7  -5   93.27    3.05
  -3  -7   5  103.26    3.33
  -2   7   5   10.41    1.03
  -2   7   5   10.20    1.31
   2  -7  -5    9.93    1.01
  -2  -7   5   10.84    1.17
  -2  -7   5    9.20    1.04
   2   7  -5    8.74    1.15
   2  -7  -5    9.82    1.07
  -1  -7   5    1.39    0.62
   1   7  -5    1.06    0.67
   1  -7  -5    0.58    0.57
  -1  -7   5    0.21    0.64
  -1   7   5    1.32    0.78
  -1   7   5    0.78    0.59
   0  -7   5    0.47    0.55
   0  -7   5   -0.10    0.59
   0   7   5    0.24    0.56
   0   7  -5    0.25    0.60
   0  -7  -5    0.29    0.62
   0   7   5   -0.28    0.62
   1   7   5    0.13    0.58
   1   7   5   -0.61    0.49
  -1  -7  -5    1.18    0.65
   1  -7   5    0.44    0.66
  -1   7  -5    0.19    0.56
   1  -7   5   -0.13    0.42
  -2  -7  -5   12.15    1.19
   2  -7   5   12.93    1.27
   2   7   5   15.26    1.35
  -2   7  -5   12.23    1.29
   2  -7   5   13.52    1.07
   2   7   5   13.64    1.23
  -3  -7  -5   16.48    1.36
   3   7   5   15.07    1.42
  -3   7  -5   13.13    1.30
   3  -7   5   16.28    1.36
   3   7   5   16.44    1.38
   3  -7   5   15.53    1.14
   4   7   5    7.34    1.12
   4  -7   5    5.88    1.09
  -4  -7  -5    6.80    1.04
  -4   7  -5    7.23    1.10
   4   7   5    6.16    1.04
  -5   7  -5    1.11    0.68
  -5  -7  -5    1.04    0.75
   5   7   5    1.04    0.75
   5  -7   5    1.00    0.81
   5   7   5    1.14    0.77
  -6   7  -5   19.89    1.62
   6  -7   5   19.62    1.74
  -6   7  -5   18.13    1.50
  -6  -7  -5   15.09    1.44
   6   7   5   16.29    1.43
   6   7   5   17.70    1.63
   7   7   5    1.06    0.83
  -7   7  -5    0.78    0.73
   7   7   5    1.19    0.79
  -7   7  -5   -0.27    0.70
   7  -7   5    1.66    0.91
  -7  -7  -5    0.92    0.70
  -8   7  -5    6.86    1.22
   8  -7   5    6.13    1.29
  -8   7  -5    5.93    1.19
  -8  -7  -5    6.84    1.12
   8   7   5    7.90    1.32
   8   7   5    5.07    1.08
  -9   7  -5    1.63    0.90
  -9   7  -5    0.50    0.82
  -9  -7  -5    0.69    0.72
   9  -7   5    1.56    0.94
   9   7   5    0.81    0.87
   9   7   5    1.45    0.93
 -10  -7  -5    0.97    0.83
  10   7   5    3.18    1.08
  10  -7   5    1.60    1.21
 -10   7  -5    0.49    0.94
 -10   7  -5    1.82    0.96
 -11   7  -5    8.87    1.59
 -11  -7  -5    6.46    1.35
 -11   7  -5    8.13    1.44
  11   7   5    9.51    1.54
  11  -7   5    4.89    1.31
 -12  -7  -5    0.14    0.89
  12   7   5   -0.48    0.80
 -12   7  -5   -1.31    0.72
  12  -7   5    2.31    0.58
 -13   7  -5    3.96    1.01
  12   8  -5    6.07    1.13
 -12   8   5    3.17    0.97
 -12  -8   5    3.07    1.17
  12  -8  -5    5.04    0.96
 -11   8   5    3.57    1.25
  11   8  -5    4.23    1.19
 -11  -8   5    5.48    1.24
  11  -8  -5    6.53    1.43
 -10   8   5    0.34    0.98
  10  -8  -5    0.86    1.16
 -10  -8   5    1.26    0.92
  10   8  -5    0.52    0.97
   9   8  -5   -0.64    0.73
   9  -8  -5   -0.02    0.93
  -9   8   5    0.71    0.98
  -9  -8   5   -0.03    0.72
   8   8  -5    0.48    1.03
  -8   8   5    0.13    0.86
  -8  -8   5    0.94    0.72
   8  -8  -5    0.12    0.77
  -7   8   5    1.80    1.00
   7  -8  -5    1.77    0.97
  -7  -8   5    3.21    0.97
   7   8  -5    2.07    1.04
   6   8  -5   99.02    3.83
  -6  -8   5   98.32    3.69
   6  -8  -5   93.57    3.60
  -6   8   5   96.43    3.82
   6  -8  -5   98.68    3.31
  -5   8   5   -0.29    0.85
   5  -8  -5    1.89    0.78
  -5  -8   5    1.42    0.82
   5   8  -5    1.08    0.87
   5  -8  -5    1.43    0.85
   4   8  -5  116.24    4.05
  -4  -8   5  113.59    3.89
   4  -8  -5  112.89    3.66
  -4   8   5  116.55    4.15
   4  -8  -5  116.76    3.72
  -3   8   5   16.42    1.68
   3  -8  -5   11.06    1.24
  -3  -8   5   13.00    1.40
   3   8  -5   11.99    1.45
  -2  -8   5   18.82    1.51
   2   8  -5   17.64    1.65
   2  -8  -5   19.63    1.48
  -2   8   5   16.77    1.33
  -2   8   5   20.47    1.72
  -1  -8   5   30.25    1.79
   1   8  -5   28.29    1.85
  -1   8   5   32.58    2.02
   1  -8  -5   25.91    1.72
  -1   8   5   26.61    1.65
  -1  -8   5   28.75    1.78
   0  -8  -5   56.14    2.52
   0   8  -5   54.72    2.56
   0   8   5   59.02    2.64
   0   8   5   59.10    2.43
   0  -8   5   58.60    2.45
   0  -8   5   59.19    2.46
  -1   8  -5    1.93    0.82
  -1  -8  -5    3.53    0.92
   1  -8   5    3.17    0.93
   1  -8   5    2.04    0.69
   1   8   5    2.99    0.82
   1   8   5    1.01    0.81
  -2  -8  -5   10.76    1.29
   2   8   5    8.90    1.23
   2   8   5    8.97    1.18
  -2   8  -5    7.25    1.14
   2  -8   5    9.81    1.07
   2  -8   5    8.87    1.17
   3   8   5    4.31    1.04
   3  -8   5    3.47    0.80
  -3  -8  -5    3.37    0.88
  -3   8  -5    5.12    1.07
   3   8   5    5.19    1.07
   3  -8   5    4.03    1.00
  -4  -8  -5   40.60    2.21
   4   8   5   46.26    2.38
   4  -8   5   43.96    2.38
  -4   8  -5   42.05    2.30
   4   8   5   49.05    2.40
   5   8   5    2.07    0.93
   5   8   5    2.07    0.85
  -5   8  -5    1.96    0.85
  -5  -8  -5    3.57    0.97
   5  -8   5    3.62    1.07
   6  -8   5   10.27    1.45
  -6  -8  -5    9.06    1.32
   6   8   5    8.76    1.35
   6   8   5   10.34    1.37
  -6   8  -5   10.18    1.33
   7  -8   5   29.62    2.17
  -7   8  -5   28.90    2.05
  -7  -8  -5   27.39    1.97
   7   8   5   30.00    2.04
   7   8   5   28.29    2.10
   8   8   5    1.64    0.94
   8  -8   5    1.83    0.99
  -8   8  -5    1.42    0.88
   8   8   5    1.34    0.91
  -8  -8  -5    1.45    0.83
  -9   8  -5    1.12    0.86
   9   8   5   -0.13    0.93
  -9  -8  -5    0.49    0.78
   9  -8   5    0.77    1.09
   9   8   5    0.43    0.84
  10   8   5   14.10    1.79
  10  -8   5   13.51    1.81
 -10  -8  -5   12.84    1.56
  10   8   5   14.00    1.82
  11   8   5    1.10    1.03
 -11  -8  -5   -0.21    1.06
 -11   9   5    5.64    1.01
 -11  -9   5    1.90    1.15
  11  -9  -5    6.35    0.95
  10  -9  -5    3.68    1.17
  10   9  -5    2.78    1.07
 -10   9   5    4.02    1.31
 -10  -9   5    1.18    1.00
  -9   9   5    8.69    1.69
   9   9  -5    7.53    1.54
  -9  -9   5    8.59    1.48
   9  -9  -5    9.56    1.79
   8   9  -5   -0.31    0.87
   8  -9  -5    0.81    1.04
  -8   9   5    0.30    0.99
  -8  -9   5    0.42    0.87
   7  -9  -5    8.03    1.43
   7   9  -5    6.30    1.40
  -7   9   5    5.91    1.42
  -7  -9   5    8.55    1.40
  -6  -9   5   12.29    1.54
  -6   9   5   10.70    1.65
   6  -9  -5   12.00    1.58
   6   9  -5   11.25    1.65
  -5  -9   5    0.23    0.77
   5  -9  -5    1.77    0.83
   5   9  -5    0.13    0.84
  -5   9   5    0.20    0.88
   4   9  -5    4.28    1.11
  -4   9   5    5.48    1.32
   4  -9  -5    5.48    1.08
  -4  -9   5    5.21    1.18
   3  -9  -5    0.84    0.78
   3   9  -5    0.06    0.80
  -3  -9   5    0.21    0.74
  -3   9   5    1.61    0.97
  -2  -9   5   19.47    1.67
   2   9  -5   21.62    1.77
   2  -9  -5   18.28    1.60
  -2   9   5   24.00    1.95
  -1   9   5    0.76    0.72
   1  -9  -5    0.99    0.80
   1   9  -5    1.36    0.82
  -1   9   5    2.60    0.99
  -1  -9   5    0.59    0.75
   0   9   5    0.11    0.66
   0   9  -5    1.23    0.84
   0  -9  -5   -0.53    0.60
   0   9   5   -0.14    0.77
   0  -9   5    1.68    0.78
  -1   9  -5   14.22    1.55
   1  -9   5   15.95    1.50
   1   9   5   17.88    1.68
   1   9   5   13.73    1.40
   1  -9   5   16.74    1.46
  -1  -9  -5   18.05    1.64
   2  -9   5    5.78    0.98
   2   9   5    4.37    1.08
  -2  -9  -5    4.03    1.03
   2   9   5    6.49    1.20
  -2   9  -5    4.84    1.14
   2  -9   5    5.91    1.11
   3  -9   5   -0.28    0.71
   3   9   5    2.21    0.87
   3   9   5    0.79    0.74
  -3   9  -5    0.34    0.77
  -3  -9  -5    1.71    0.82
  -4   9  -5    0.98    0.84
   4  -9   5    0.82    0.86
  -4  -9  -5    0.14    0.74
   4   9   5    0.01    0.69
   4   9   5    0.45    0.77
  -5  -9  -5   11.07    1.41
   5   9   5   11.92    1.45
   5   9   5   11.56    1.53
   5  -9   5   13.19    1.58
  -5   9  -5   10.56    1.49
   6   9   5    1.12    0.93
   6   9   5   -0.33    0.78
  -6   9  -5    0.35    0.77
   6  -9   5   -0.84    0.76
  -6  -9  -5    0.42    0.77
   7   9   5    0.53    1.01
   7  -9   5    1.31    1.01
  -7   9  -5    0.59    0.80
  -7  -9  -5    1.85    0.86
   7   9   5    1.22    0.89
   8  -9   5    0.48    0.87
   8   9   5    1.28    0.96
   8   9   5   -1.30    0.70
  -8  -9  -5   -0.41    0.78
  -8   9  -5    1.53    0.93
   9  -9   5    1.24    0.82
   9   9   5   -0.14    0.83
  -9  -9  -5    0.55    0.84
 -10  -9  -5    2.54    1.06
   9 -10  -5    7.60    1.45
  -9  10   5    8.65    1.68
  -8 -10   5    3.25    1.29
  -8  10   5    3.47    1.28
   8  10  -5    3.30    1.16
  -7 -10   5    1.17    0.93
  -7  10   5    1.07    1.13
   7  10  -5    1.54    1.12
  -6 -10   5    5.35    1.22
   6  10  -5    5.83    1.36
  -6  10   5    6.31    1.56
  -5  10   5    4.33    1.10
  -5 -10   5    2.76    1.14
   5  10  -5    1.71    1.12
   4 -10  -5    5.61    1.18
   4  10  -5    5.99    1.40
  -4 -10   5    5.96    1.27
  -4  10   5    5.14    1.35
  -3 -10   5   13.66    1.62
   3 -10  -5   16.29    1.64
   3  10  -5   12.89    1.69
  -3  10   5   13.65    1.76
   2  10  -5    1.13    0.81
   2 -10  -5   -0.02    0.76
  -2 -10   5   -0.66    0.72
  -2  10   5    0.56    0.97
   1  10  -5    2.01    0.93
  -1 -10   5    2.09    0.96
   1 -10  -5    2.33    0.95
  -1  10   5    3.64    1.12
   0  10   5    1.52    0.96
   0 -10  -5    0.64    0.83
   0  10   5    0.84    0.80
   0  10  -5    1.11    0.90
   0 -10   5    1.37    0.78
  -1 -10  -5    0.60    0.77
  -1  10  -5   -0.45    0.77
   1  10   5    0.35    0.82
   1  10   5   -0.92    0.69
   1 -10   5    0.36    0.73
  -2 -10  -5   -0.67    0.65
   2 -10   5    1.58    0.85
   2  10   5    1.52    0.97
   2  10   5    0.22    0.82
  -2  10  -5    1.01    0.90
  -3 -10  -5    0.20    0.73
   3  10   5   -0.88    0.78
  -3  10  -5    0.14    0.75
  -4 -10  -5    1.05    0.82
   4  10   5    1.14    0.93
  -4  10  -5    0.35    0.89
   4 -10   5    0.59    0.86
   5 -10   5    1.37    1.02
   5  10   5    0.23    0.82
  -5 -10  -5    0.10    0.83
  -5  10  -5    0.71    0.92
  -6 -10  -5    0.83    0.85
   6 -10   5   -0.77    1.15
  -6  10  -5    0.73    0.89
   6  10   5   -0.20    0.82
   7 -10   5    1.69    1.02
  -7  10  -5    2.94    1.20
  -7 -10  -5    1.39    0.94
   7  10   5    1.41    1.00
  -8 -10  -5    4.93    1.23
   8 -10   5    7.40    1.22
   8  10   5    5.19    1.10
   6  11  -5    7.69    1.13
  -5 -11   5    1.25    1.03
   5  11  -5    5.74    1.19
   4  11  -5    1.28    0.94
   4 -11  -5   -0.04    0.87
  -4 -11   5   -0.80    0.80
   3 -11  -5    0.70    0.90
  -3 -11   5   -0.74    0.85
   3  11  -5   -0.39    0.88
   2 -11  -5    0.93    0.88
   2  11  -5    0.69    0.96
  -2 -11   5    1.61    0.99
   1 -11  -5    1.77    0.96
  -1 -11   5    1.35    0.97
   1  11  -5    4.03    1.17
   0 -11  -5    1.37    0.96
   0  11  -5    0.83    0.98
   0 -11   5   -0.26    0.75
  -1 -11  -5    9.16    1.48
   1 -11   5    7.11    1.35
  -1  11  -5    9.10    1.52
  -2 -11  -5    0.15    0.76
   2  11   5    1.29    0.99
  -2  11  -5    1.17    1.00
   3  11   5    9.34    1.78
  -3  11  -5   10.40    1.59
  -3 -11  -5    7.55    1.40
   4  11   5   20.29    2.04
  -4  11  -5   17.11    1.94
  -4 -11  -5   15.16    1.82
  -5  11  -5    1.27    1.07
   5  11   5    2.92    1.03
  -5 -11  -5    0.34    0.83
   6  11   5    7.32    1.12
  -6  11  -5    4.94    1.39
   6 -11   5    6.07    1.26
   3 -12  -5    4.05    1.26
   2 -12  -5    0.65    0.90
   1 -12  -5    1.53    1.00
  -1 -12   5    0.17    0.89
   0 -12   5    4.43    1.26
   0  12  -5    2.96    0.73
  -1  12  -5    1.79    0.63
  -2  12  -5    1.03    0.58
 -16   0   6    9.01    1.47
  16   0  -6    8.67    1.61
  15   0  -6   -1.15    0.86
 -15   0   6   -0.69    0.84
 -14   0   6    3.61    1.01
  14   0  -6    4.83    1.32
  13   0  -6    1.32    0.90
 -13   0   6    0.17    0.69
 -12   0   6   31.72    2.07
  12   0  -6   29.85    2.09
 -11   0   6    0.59    0.68
  11   0  -6    0.07    0.80
  10   0  -6    0.04    0.58
 -10   0   6    0.87    0.51
  10   0  -6    0.14    0.50
 -10   0   6    0.69    0.61
  -9   0   6    0.10    0.47
   9   0  -6    0.10    0.55
   9   0  -6    0.06    0.44
  -9   0   6   -0.93    0.36
  -8   0   6   79.65    2.74
   8   0  -6   83.56    2.85
   8   0  -6   81.97    2.40
  -8   0   6   81.12    2.29
  -7   0   6   -0.25    0.30
   7   0  -6    1.31    0.44
   7   0  -6   -0.50    0.46
  -7   0   6   -0.07    0.37
   6   0  -6  126.11    3.09
  -6   0   6  137.11    3.46
   6   0  -6  130.11    2.93
   6   0  -6  131.16    3.54
  -5   0   6   -0.08    0.31
   5   0  -6    0.36    0.34
   5   0  -6    0.12    0.23
   5   0  -6    0.13    0.43
  -4   0   6 1839.40   33.17
   4   0  -6 1813.48   33.33
   4   0  -6 1796.67   31.42
   4   0  -6 1876.38   31.51
   3   0  -6    0.18    0.39
   3   0  -6   -0.20    0.19
   3   0  -6   -0.13    0.27
  -3   0   6    0.05    0.30
  -2   0   6 2192.60   38.11
  -2   0   6 2076.66   38.15
   2   0  -6 2135.63   36.48
   2   0  -6 2081.96   36.15
  -1   0   6    0.15    0.29
  -1   0   6   -0.24    0.26
   1   0  -6    0.16    0.29
   1   0  -6    0.02    0.20
   0   0   6  221.72    4.43
   0   0  -6  216.38    4.20
   0   0   6  215.63    4.49
   0   0  -6  221.81    4.28
   1   0   6   -0.55    0.32
  -1   0  -6   -0.45    0.27
   1   0   6   -1.09    0.28
  -1   0  -6   -0.57    0.26
   2   0   6  429.59    8.44
  -2   0  -6  443.37    8.26
   2   0   6  438.70    8.55
  -2   0  -6  452.66    7.93
  -3   0  -6   -0.34    0.30
  -3   0  -6    0.08    0.24
   3   0   6    0.18    0.31
   3   0   6   -0.25    0.29
   4   0   6  410.17    8.51
  -4   0  -6  441.58    7.57
   4   0   6  418.71    8.31
  -4   0  -6  414.98    8.23
   5   0   6   -0.32    0.33
   5   0   6   -0.03    0.35
  -5   0  -6   -0.29    0.30
  -5   0  -6   -0.27    0.22
  -6   0  -6  105.12    3.06
   6   0   6  114.85    3.30
  -6   0  -6  114.13    2.32
   6   0   6  107.96    2.99
   7   0   6    0.07    0.45
   7   0   6    0.58    0.47
  -7   0  -6    0.27    0.45
   8   0   6    2.18    0.70
  -8   0  -6    3.96    0.78
   8   0   6    2.77    0.66
  -9   0  -6    0.04    0.51
   9   0   6   -0.63    0.48
   9   0   6    0.26    0.61
  10   0   6  324.28    8.11
  10   0   6  331.13    7.66
 -10   0  -6  329.42    7.75
  11   0   6    0.12    0.70
 -11   0  -6   -1.16    0.61
  11   0   6   -0.60    0.58
  12   0   6   11.73    1.58
 -12   0  -6   10.54    1.38
  13   0   6    0.24    0.88
 -13   0  -6    0.16    0.80
  14   0   6   -0.06    0.85
 -14   0  -6    0.92    0.85
 -15   0  -6   -0.16    0.90
  15   0   6    0.52    0.36
 -16  -1   6    4.24    1.16
  16  -1  -6    1.51    1.04
 -16   1   6    3.46    0.97
  15  -1  -6    0.27    1.03
 -15  -1   6    0.94    0.99
 -15   1   6    0.42    0.86
  14   1  -6    0.57    1.00
  14  -1  -6    2.15    1.31
 -14  -1   6    0.14    0.69
 -14   1   6    0.13    0.76
 -13   1   6    2.92    1.01
  13  -1  -6    3.73    1.19
  13   1  -6    4.01    1.14
 -12  -1   6    0.69    0.59
  12  -1  -6    0.45    0.92
  12   1  -6   -0.45    0.78
 -12   1   6    1.03    0.70
 -11   1   6   39.10    2.23
 -11  -1   6   38.80    1.92
  11   1  -6   40.06    2.21
  11  -1  -6   42.36    2.33
  11   1  -6   38.15    2.17
 -10   1   6   10.43    1.22
  10   1  -6   11.51    1.02
  10   1  -6   10.68    1.24
  10   1  -6   12.49    1.33
  10  -1  -6    9.50    1.28
 -10  -1   6    9.38    0.98
   9  -1  -6    3.01    0.86
   9   1  -6    3.94    0.84
  -9   1   6    3.51    0.56
   9   1  -6    3.67    0.66
   9   1  -6    3.37    0.77
  -9   1   6    2.64    0.73
  -9  -1   6    3.69    0.66
   9  -1  -6    2.98    0.61
  -8   1   6   26.93    1.16
   8   1  -6   28.68    1.54
  -8   1   6   30.53    1.67
   8   1  -6   27.33    1.35
   8   1  -6   26.40    1.56
   8  -1  -6   26.63    1.57
   8   1  -6   28.02    1.39
   8  -1  -6   28.21    1.26
  -7   1   6   31.20    1.15
   7   1  -6   32.08    1.60
   7   1  -6   34.39    1.37
  -7   1   6   30.04    1.57
   7   1  -6   31.57    1.40
   7  -1  -6   30.01    1.58
   7  -1  -6   32.57    1.31
   7   1  -6   31.56    1.49
   6   1  -6  583.90   10.85
   6   1  -6  573.84   11.58
  -6   1   6  567.62   11.63
   6  -1  -6  570.40   10.68
  -6   1   6  590.55   10.44
   6  -1  -6  582.49   11.69
   6   1  -6  587.06   10.78
   6   1  -6  596.97   11.46
  -5  -1   6   55.58    1.75
   5  -1  -6   55.64    1.70
   5   1  -6   56.17    1.80
   5  -1  -6   53.42    1.98
   5   1  -6   55.01    1.94
   5   1  -6   56.32    1.64
  -5   1   6   57.48    1.35
  -5   1   6   54.29    1.93
   4   1  -6    7.38    0.67
   4   1  -6    9.30    0.80
   4  -1  -6    9.89    0.72
  -4  -1   6    8.77    0.64
   4  -1  -6    8.83    0.80
  -4   1   6    9.39    0.39
   4   1  -6    8.71    0.63
  -4   1   6    9.59    0.81
  -3  -1   6  438.24    8.17
   3  -1  -6  429.83    8.53
   3   1  -6  422.73    8.03
  -3  -1   6  424.99    8.48
  -3   1   6  436.44    8.53
   3   1  -6  423.07    7.88
   3  -1  -6  434.85    8.01
   2  -1  -6   99.78    2.38
  -2   1   6  102.56    2.56
   2   1  -6   99.47    2.38
  -2  -1   6   99.10    2.53
   2  -1  -6   97.43    2.51
  -2  -1   6  102.70    2.18
   2   1  -6  102.81    2.28
   1   1  -6   14.48    0.76
   1  -1  -6   16.62    0.82
  -1  -1   6   15.05    0.56
  -1  -1   6   15.07    0.81
   1   1  -6   14.49    0.72
   1  -1  -6   15.16    0.79
  -1   1   6   14.40    0.83
   1  -1  -6   13.77    0.50
   0  -1  -6  883.74   15.49
   0   1   6  880.85   16.37
   0   1  -6  860.66   15.60
   0   1  -6  878.89   15.40
   0   1   6  891.56   16.18
   0  -1   6  892.92   16.07
   0  -1  -6  904.89   15.45
   0  -1   6  881.40   16.36
  -1  -1  -6   22.44    0.92
   1   1   6   23.21    0.86
   1  -1   6   22.83    1.05
  -1  -1  -6   20.90    0.85
   1  -1   6   22.10    0.82
   1   1   6   24.64    1.08
  -1   1  -6   24.17    0.97
  -1   1  -6   23.05    0.84
   2  -1   6  786.84   14.78
  -2  -1  -6  787.42   14.14
   2  -1   6  787.97   14.62
  -2   1  -6  802.46   13.72
   2   1   6  797.02   14.88
  -2  -1  -6  784.71   13.88
  -2   1  -6  796.05   14.26
   2   1   6  783.92   14.47
   3  -1   6  109.44    2.71
  -3   1  -6  106.49    2.73
  -3   1  -6  109.66    2.18
  -3  -1  -6  106.04    2.42
   3  -1   6  107.67    2.76
  -3  -1  -6  104.58    2.66
   3   1   6  107.61    2.47
   3   1   6  106.04    2.82
  -4   1  -6  968.71   16.59
   4   1   6  961.39   18.25
  -4   1  -6  983.08   17.56
  -4  -1  -6  961.63   17.46
   4  -1   6  958.14   18.10
   4   1   6  977.30   17.75
   4  -1   6  951.33   18.08
  -4  -1  -6  968.82   16.84
   5  -1   6    0.12    0.37
   5  -1   6    0.01    0.35
  -5   1  -6    0.35    0.42
  -5  -1  -6    0.21    0.36
   5   1   6    0.29    0.45
  -5  -1  -6    0.34    0.31
   5   1   6   -0.19    0.32
   6  -1   6   24.53    1.34
   6  -1   6   24.79    1.38
  -6  -1  -6   28.40    1.05
  -6   1  -6   25.65    1.37
  -6  -1  -6   25.19    1.35
   6   1   6   23.73    1.38
   6   1   6   25.93    1.18
  -7   1  -6   11.61    1.05
   7   1   6    9.32    1.05
  -7  -1  -6   10.31    0.75
   7  -1   6   10.57    1.01
   7   1   6   10.42    0.86
  -7  -1  -6    9.52    1.00
   7  -1   6   11.92    1.05
  -8   1  -6    1.69    0.60
   8  -1   6    0.84    0.61
   8   1   6    0.01    0.47
  -8  -1  -6    0.35    0.51
   8   1   6    0.70    0.55
   8  -1   6    1.22    0.61
   9  -1   6   -0.10    0.54
   9   1   6   -0.01    0.53
   9  -1   6   -0.06    0.68
   9   1   6    0.17    0.55
  -9   1  -6    1.42    0.62
  -9  -1  -6    0.93    0.62
  10  -1   6    0.49    0.70
  10  -1   6    0.23    0.71
  10   1   6    0.52    0.67
 -10  -1  -6   -0.13    0.59
 -10   1  -6    0.50    0.67
  11  -1   6    4.29    1.02
 -11  -1  -6    2.63    0.91
 -11   1  -6    4.06    0.96
  11   1   6    3.07    0.98
  11  -1   6    3.68    1.08
 -12   1  -6   19.17    1.72
  12   1   6   17.63    1.84
 -12  -1  -6   22.08    1.73
  12  -1   6   16.01    1.62
  12  -1   6   22.71    1.93
 -13   1  -6   -0.03    0.79
  13  -1   6    0.35    0.82
  13  -1   6    1.92    0.99
 -13  -1  -6    1.31    0.83
  13   1   6    0.27    0.85
 -14  -1  -6    3.43    1.08
  14   1   6    2.99    1.12
 -14   1  -6    3.42    1.14
  14  -1   6    2.93    1.11
 -15   1  -6   20.66    2.09
 -15  -1  -6   16.26    1.95
  15  -1   6   23.02    1.76
  15   1   6   20.57    1.66
  16  -2  -6    2.15    0.77
 -16  -2   6    2.10    0.86
  15  -2  -6   -0.48    1.00
 -15   2   6    1.45    0.90
  14  -2  -6   12.62    1.76
  14   2  -6   13.85    1.85
 -14   2   6   12.87    1.71
  13   2  -6    1.01    0.93
 -13  -2   6    1.16    0.78
  13   2  -6    0.80    0.83
 -13   2   6    0.67    0.72
  13  -2  -6    1.18    0.99
 -12   2   6   34.05    2.28
  12  -2  -6   32.88    2.31
 -12  -2   6   29.91    1.86
  12   2  -6   31.59    2.08
  12   2  -6   35.18    2.18
 -11  -2   6   17.75    1.39
  11   2  -6   17.69    1.37
  11   2  -6   17.84    1.58
  11  -2  -6   17.57    1.74
 -11   2   6   18.10    1.62
  11   2  -6   17.20    1.56
  10   2  -6   15.61    1.32
  10   2  -6   14.97    1.40
  10   2  -6   16.62    1.34
  10   2  -6   16.50    1.46
 -10   2   6   15.26    1.51
  10  -2  -6   15.90    1.56
   9  -2  -6   26.56    1.30
   9   2  -6   26.68    1.58
   9   2  -6   26.77    1.51
   9   2  -6   26.27    1.48
  -9   2   6   26.50    1.69
   9  -2  -6   25.54    1.70
   9   2  -6   25.90    1.63
   8   2  -6    2.15    0.60
  -8   2   6    1.15    0.63
   8   2  -6    1.30    0.55
   8   2  -6    1.02    0.67
   8  -2  -6    1.59    0.78
   8   2  -6    1.36    0.57
   8  -2  -6    1.73    0.50
  -8   2   6    1.87    0.46
  -7   2   6    1.22    0.59
   7  -2  -6   -0.04    0.36
   7   2  -6   -0.38    0.45
   7   2  -6   -0.28    0.33
   7  -2  -6   -0.52    0.40
   7   2  -6    0.06    0.43
  -7   2   6    0.04    0.30
   7   2  -6   -0.37    0.35
   6   2  -6  172.85    3.99
   6   2  -6  175.02    4.06
  -6   2   6  171.71    4.43
   6  -2  -6  168.13    3.81
  -6   2   6  171.58    3.43
   6  -2  -6  168.26    4.40
   6   2  -6  166.90    4.21
   6   2  -6  172.31    4.03
   5   2  -6    0.66    0.36
   5  -2  -6    0.87    0.44
  -5   2   6    1.24    0.25
  -5   2   6    1.50    0.53
  -5  -2   6    0.71    0.48
   5   2  -6    0.96    0.42
   5   2  -6    0.62    0.42
   5  -2  -6    0.79    0.57
  -4   2   6   70.46    1.42
   4   2  -6   67.35    2.05
   4   2  -6   70.22    1.82
   4  -2  -6   70.54    1.97
  -4  -2   6   70.09    2.12
  -4   2   6   66.05    2.21
   4   2  -6   66.78    1.97
   4  -2  -6   70.68    2.21
  -3  -2   6   31.15    0.92
   3   2  -6   30.53    1.23
   3  -2  -6   30.59    1.21
   3   2  -6   30.23    1.18
  -3   2   6   30.57    1.36
  -3  -2   6   30.27    1.27
   3  -2  -6   31.48    1.34
   2   2  -6  312.22    6.09
  -2   2   6  311.30    5.58
  -2  -2   6  299.65    6.33
  -2  -2   6  323.25    5.88
  -2   2   6  312.41    6.52
   2  -2  -6  316.19    6.33
   2  -2  -6  306.05    6.04
   2   2  -6  305.68    6.09
  -1   2   6   58.78    1.88
   1  -2  -6   60.00    1.74
   1   2  -6   61.44    1.75
  -1   2   6   61.49    1.38
   1   2  -6   61.17    1.71
   1  -2  -6   60.11    1.69
  -1  -2   6   60.81    1.85
   0  -2   6   31.40    1.31
   0   2  -6   31.25    1.21
   0  -2  -6   31.41    1.21
   0  -2   6   32.89    0.79
   0   2   6   32.11    1.33
   0   2  -6   33.38    1.15
   0   2   6   31.87    1.01
  -1   2  -6 1761.13   31.23
   1  -2   6 1850.73   32.23
  -1   2  -6 1802.30   30.63
  -1  -2  -6 1760.98   30.80
   1  -2   6 1764.37   32.54
  -1  -2  -6 1827.09   31.04
   1   2   6 1765.37   32.63
   1   2   6 1827.35   32.20
  -2  -2  -6    3.87    0.51
   2  -2   6    3.67    0.57
   2   2   6    3.48    0.35
   2   2   6    3.54    0.58
   2  -2   6    3.69    0.44
  -2   2  -6    3.25    0.54
  -2  -2  -6    4.21    0.51
  -2   2  -6    2.98    0.36
  -3  -2  -6  776.64   13.94
   3   2   6  771.20   14.96
  -3   2  -6  791.46   13.54
  -3   2  -6  785.83   14.39
   3  -2   6  794.62   14.69
   3  -2   6  756.47   14.85
  -3  -2  -6  781.08   14.25
   3   2   6  794.74   14.25
   4  -2   6   50.55    1.77
   4  -2   6   53.10    1.93
  -4  -2  -6   52.12    1.83
  -4  -2  -6   53.47    1.64
   4   2   6   54.55    1.43
  -4   2  -6   52.48    1.18
   4   2   6   49.35    1.90
  -4   2  -6   49.51    1.86
  -5  -2  -6   33.58    1.32
   5  -2   6   33.69    1.56
   5  -2   6   35.07    1.53
  -5   2  -6   37.00    1.63
  -5  -2  -6   34.49    1.53
   5   2   6   33.90    1.60
   5   2   6   36.43    1.20
   6  -2   6    6.49    0.83
   6   2   6    6.62    0.60
   6  -2   6    6.90    0.87
  -6  -2  -6    4.97    0.75
  -6  -2  -6    6.66    0.65
   6   2   6    6.17    0.88
  -6   2  -6    6.25    0.82
  -7   2  -6   16.40    1.25
   7   2   6   17.70    1.33
   7   2   6   18.84    1.03
  -7  -2  -6   17.54    1.01
   7  -2   6   19.48    1.37
   7  -2   6   18.53    1.31
  -7  -2  -6   14.66    1.25
   8  -2   6   41.22    2.02
   8   2   6   41.39    2.09
  -8  -2  -6   37.71    1.90
   8  -2   6   34.45    1.87
  -8   2  -6   40.18    1.93
  -9  -2  -6    7.07    1.07
  -9   2  -6    6.79    1.04
   9  -2   6    6.93    1.10
   9   2   6    6.46    1.11
   9  -2   6    7.22    1.14
  10  -2   6    2.86    0.93
  10   2   6    3.37    0.98
  10  -2   6    2.77    0.90
 -10   2  -6    2.79    0.85
 -10  -2  -6    3.06    0.93
 -11  -2  -6   60.39    2.79
  11  -2   6   56.89    2.90
  11  -2   6   59.44    2.79
 -11   2  -6   64.32    2.82
  11   2   6   58.97    2.96
  12   2   6    2.26    1.11
 -12  -2  -6    3.54    1.02
  12  -2   6    3.19    1.08
  12  -2   6    3.63    1.13
 -12   2  -6    2.88    0.98
  13   2   6    0.03    0.83
  13  -2   6   -0.02    0.69
 -13   2  -6   -0.49    0.72
 -13  -2  -6    0.09    0.73
  13  -2   6   -0.72    1.01
  14  -2   6    4.34    1.16
  14   2   6    2.80    1.09
 -14   2  -6    2.37    1.10
 -14  -2  -6    2.08    1.08
  14  -2   6    3.78    1.18
 -15  -2  -6   -0.40    0.78
 -15   2  -6    1.30    1.09
  15   3  -6    8.15    1.58
 -15   3   6    9.08    1.58
  15  -3  -6    7.76    1.62
  14   3  -6    1.55    1.20
  14  -3  -6    0.32    1.05
 -14   3   6    0.58    0.97
  13  -3  -6   10.66    1.76
 -13   3   6    8.01    1.45
 -13  -3   6    8.77    1.27
  13   3  -6    8.64    1.40
  12   3  -6    3.23    1.00
 -12   3   6    2.03    0.90
  12  -3  -6    2.79    1.05
 -12  -3   6    1.44    0.77
 -11   3   6  150.49    5.09
  11   3  -6  162.35    4.75
  11   3  -6  157.76    4.57
  11  -3  -6  154.39    5.05
 -11  -3   6  156.64    4.27
  11   3  -6  154.43    4.58
  10   3  -6    4.78    0.94
  10   3  -6    5.78    1.07
  10   3  -6    5.79    1.03
  10  -3  -6    6.65    1.19
 -10   3   6    4.07    1.02
  10   3  -6    6.52    1.06
   9  -3  -6    0.81    0.74
   9   3  -6   -0.32    0.50
  -9   3   6   -0.12    0.60
   9   3  -6   -0.79    0.53
   9   3  -6    0.49    0.51
   9   3  -6    0.20    0.60
   8   3  -6    0.51    0.43
   8   3  -6    0.39    0.52
   8   3  -6    0.06    0.50
  -8   3   6    0.08    0.53
   8  -3  -6   -0.14    0.61
   8  -3  -6    0.08    0.40
   7  -3  -6   27.95    1.66
   7   3  -6   32.44    1.44
  -7   3   6   29.91    1.71
   7  -3  -6   31.70    1.35
   7   3  -6   32.81    1.60
  -7   3   6   31.62    1.16
  -7  -3   6   32.66    1.56
   7   3  -6   30.18    1.51
  -6  -3   6   16.36    1.13
   6   3  -6   17.28    0.98
   6  -3  -6   16.74    1.00
  -6   3   6   15.97    1.27
   6   3  -6   15.26    1.05
   6   3  -6   18.06    1.17
   6  -3  -6   15.11    1.20
  -6   3   6   17.83    0.83
  -5   3   6   55.59    2.18
   5   3  -6   51.54    1.87
   5   3  -6   55.89    1.66
   5   3  -6   54.44    1.97
   5  -3  -6   52.33    2.07
   5  -3  -6   53.27    1.76
  -5  -3   6   51.79    1.88
  -5   3   6   54.36    1.40
   4  -3  -6    1.63    0.58
   4   3  -6    1.46    0.50
  -4   3   6    1.52    0.29
  -4   3   6    1.11    0.52
   4   3  -6    1.46    0.31
   4   3  -6    1.28    0.48
   4  -3  -6    1.51    0.44
  -4  -3   6    2.19    0.58
  -3  -3   6  102.67    2.79
   3   3  -6  107.10    2.81
  -3   3   6  110.73    2.21
  -3   3   6  102.47    3.03
   3   3  -6  103.50    2.79
   3  -3  -6  104.11    2.68
   3   3  -6  110.80    2.28
   3  -3  -6  108.87    2.89
   2   3  -6   37.32    1.46
   2  -3  -6   38.84    1.43
  -2   3   6   39.64    1.08
   2   3  -6   41.04    1.55
   2  -3  -6   37.52    1.43
  -2   3   6   40.35    1.66
  -2  -3   6   38.93    1.49
   1   3  -6    2.57    0.49
  -1   3   6    2.00    0.58
   1  -3  -6    2.37    0.45
   1  -3  -6    1.97    0.47
  -1   3   6    2.58    0.38
  -1  -3   6    2.66    0.56
   1   3  -6    2.21    0.51
   0  -3   6    4.24    0.63
   0   3  -6    2.75    0.51
   0  -3  -6    2.73    0.50
   0   3   6    3.39    0.60
   0   3  -6    3.29    0.25
   0  -3  -6    3.86    0.44
   0   3  -6    2.95    0.47
   0   3   6    3.45    0.44
   1  -3   6    1.93    0.55
  -1   3  -6    2.01    0.30
   1   3   6    2.31    0.43
  -1   3  -6    1.77    0.49
   1   3   6    2.14    0.29
  -1  -3  -6    1.08    0.44
   1   3   6    1.40    0.49
  -1   3  -6    2.35    0.42
  -2   3  -6    5.45    0.68
  -2   3  -6    8.49    0.63
   2  -3   6    6.79    0.61
  -2  -3  -6    7.57    0.73
   2   3   6    6.95    0.36
   2   3   6    8.00    0.82
   2  -3   6    7.63    0.81
   2   3   6    6.93    0.67
  -3  -3  -6  131.04    3.23
   3  -3   6  125.79    3.44
   3   3   6  133.59    3.57
   3   3   6  131.26    3.30
  -3   3  -6  131.50    3.42
   3  -3   6  142.13    2.79
   3  -3   6  129.62    3.18
   4  -3   6   17.40    0.67
  -4  -3  -6   16.57    1.02
   4  -3   6   17.94    1.21
   4  -3   6   14.61    0.97
  -4   3  -6   15.34    1.08
   4   3   6   15.75    1.12
   4   3   6   17.19    1.10
  -5   3  -6   22.34    1.38
  -5  -3  -6   22.34    1.34
   5  -3   6   21.26    1.26
   5   3   6   22.68    1.36
   5  -3   6   21.28    1.36
  -5  -3  -6   20.62    1.17
   6  -3   6  240.64    5.84
   6   3   6  237.53    5.89
  -6  -3  -6  237.85    5.64
  -6  -3  -6  245.91    5.23
  -6   3  -6  233.12    5.62
   6  -3   6  241.39    5.74
   7  -3   6   61.77    2.51
   7   3   6   65.65    2.64
  -7  -3  -6   61.50    2.11
  -7  -3  -6   65.68    2.53
   7  -3   6   66.14    2.54
  -7   3  -6   61.14    2.42
   8  -3   6    0.50    0.70
  -8  -3  -6   -0.16    0.49
  -8   3  -6    0.34    0.52
   8  -3   6    0.65    0.65
  -8  -3  -6    0.27    0.60
   8   3   6    1.11    0.69
   9  -3   6   28.23    1.86
  -9  -3  -6   20.22    1.65
  -9   3  -6   26.41    1.71
   9  -3   6   29.51    1.90
   9   3   6   28.81    1.92
  10   3   6  168.91    5.18
 -10  -3  -6  163.08    4.91
  10  -3   6  158.10    4.95
  10  -3   6  163.28    5.10
 -10   3  -6  157.10    4.74
  11   3   6   12.54    1.60
  11  -3   6   14.40    1.66
  11  -3   6   15.73    1.67
 -11  -3  -6   14.95    1.59
 -11   3  -6   12.43    1.46
  12  -3   6    8.21    1.46
  12   3   6    7.79    1.45
 -12   3  -6    8.86    1.37
 -12  -3  -6    8.38    1.40
  12  -3   6    7.66    1.42
  13  -3   6    0.44    0.88
 -13  -3  -6    0.02    0.89
 -13   3  -6   -0.22    0.79
  13   3   6    1.14    0.91
  13  -3   6    1.43    1.18
  14   3   6   11.00    1.75
  14  -3   6   15.03    1.80
 -14  -3  -6   14.16    1.84
 -14   3  -6   12.17    1.69
  15  -3   6    3.77    0.80
 -15   3  -6    1.95    1.13
 -15   4   6    0.75    0.52
  15  -4  -6    2.90    0.82
 -14   4   6    0.23    0.76
  14  -4  -6    1.04    1.00
 -14  -4   6   -0.04    0.73
 -13   4   6    2.24    1.10
 -13  -4   6    2.83    1.01
  13  -4  -6    3.05    1.25
  13   4  -6    2.89    1.01
  12   4  -6   -0.87    0.63
  12   4  -6   -0.49    0.77
 -12  -4   6    1.27    0.65
 -12   4   6   -0.04    0.78
  12  -4  -6    0.75    0.96
 -11   4   6   14.28    1.68
 -11  -4   6   14.13    1.31
  11  -4  -6   13.86    1.71
  11   4  -6   15.40    1.44
  11   4  -6   12.76    1.44
 -10   4   6    9.10    1.42
  10   4  -6   13.03    1.38
 -10  -4   6   10.88    1.16
  10   4  -6   12.94    1.29
  10  -4  -6   12.79    1.57
   9   4  -6   96.60    3.22
  -9   4   6   91.11    3.54
   9  -4  -6   91.75    3.47
  -9  -4   6   88.15    3.00
  -9  -4   6   89.72    2.99
  -8  -4   6    7.14    0.93
   8  -4  -6    7.34    1.12
   8  -4  -6    8.55    0.84
  -8   4   6    8.74    1.24
  -8  -4   6    8.61    0.98
   8   4  -6    7.39    0.85
   8   4  -6    7.71    1.06
   7  -4  -6   11.31    0.89
   7   4  -6   11.19    0.88
  -7  -4   6    9.30    0.92
   7   4  -6    9.89    1.06
   7  -4  -6    9.01    1.11
  -7   4   6   11.31    1.28
   7   4  -6    8.23    0.96
   6   4  -6    2.64    0.50
  -6   4   6    3.19    0.83
   6   4  -6    2.26    0.64
   6  -4  -6    2.10    0.76
   6   4  -6    1.59    0.68
  -6  -4   6    2.07    0.61
   6  -4  -6    1.50    0.54
   5   4  -6   43.29    1.85
   5   4  -6   38.96    1.79
   5  -4  -6   41.17    1.60
  -5   4   6   43.26    1.34
  -5   4   6   38.42    1.88
   5  -4  -6   43.56    1.92
   5   4  -6   42.72    1.43
  -5  -4   6   42.31    1.72
  -4  -4   6  119.29    3.17
  -4   4   6  119.68    3.58
   4  -4  -6  120.78    3.37
  -4   4   6  121.47    2.68
   4   4  -6  117.25    3.26
   4  -4  -6  119.85    3.08
   4   4  -6  117.96    3.30
   4   4  -6  124.77    2.75
   3   4  -6   82.63    2.55
   3   4  -6   89.52    2.69
  -3   4   6   87.46    2.82
   3  -4  -6   92.01    2.64
  -3  -4   6   85.04    2.52
  -3   4   6   86.73    2.09
   3  -4  -6   85.40    2.48
   3   4  -6   91.42    1.98
   2   4  -6   30.03    1.44
  -2  -4   6   29.24    1.38
   2  -4  -6   28.61    1.31
   2   4  -6   29.27    1.35
   2  -4  -6   29.20    1.29
  -2   4   6   32.00    1.61
  -2   4   6   31.06    1.10
   2   4  -6   31.11    0.81
   1  -4  -6  158.30    3.84
  -1   4   6  159.79    3.49
   1  -4  -6  162.11    3.64
   1   4  -6  160.77    3.98
   1   4  -6  166.75    3.18
  -1   4   6  163.00    4.20
  -1  -4   6  157.79    3.89
   1   4  -6  166.38    3.81
   0   4   6   36.16    1.66
   0   4  -6   36.53    1.03
   0   4   6   37.30    1.34
   0  -4  -6   36.74    1.23
   0  -4  -6   36.63    1.50
   0  -4   6   37.02    1.58
   0  -4   6   39.33    1.43
   0   4  -6   35.56    1.56
   1  -4   6  604.06   11.16
   1   4   6  594.44   12.16
  -1   4  -6  613.56   11.73
  -1   4  -6  629.40   11.42
   1   4   6  613.09   11.40
   1  -4   6  606.89   12.03
  -1  -4  -6  624.93   11.27
  -1  -4  -6  604.64   11.50
  -2   4  -6    7.09    0.63
  -2  -4  -6    7.67    0.81
   2   4   6    7.18    0.74
   2   4   6    6.94    0.89
  -2   4  -6    6.33    0.79
   2  -4   6    7.61    0.90
   3  -4   6   11.80    0.74
  -3   4  -6   11.56    0.82
   3  -4   6   12.84    1.15
  -3   4  -6   11.22    1.00
   3   4   6   10.48    0.91
  -3  -4  -6   11.42    0.96
   3   4   6   12.12    1.09
   4   4   6   35.26    1.74
  -4   4  -6   35.86    1.49
   4  -4   6   35.46    1.77
  -4  -4  -6   35.09    1.58
  -4   4  -6   33.57    1.66
   4   4   6   35.59    1.66
   4  -4   6   36.05    1.16
  -5  -4  -6    0.18    0.48
   5  -4   6   -0.66    0.55
  -5   4  -6    0.60    0.61
   5   4   6   -0.42    0.49
  -5   4  -6   -0.03    0.40
   5   4   6    0.39    0.54
   6   4   6    2.59    0.75
   6  -4   6    3.13    0.90
   6   4   6    4.25    0.95
  -6  -4  -6    4.35    0.76
  -6   4  -6    4.29    0.79
  -6   4  -6    3.11    0.75
  -7  -4  -6    5.45    0.81
   7   4   6    5.24    1.01
  -7  -4  -6    6.17    0.99
   7  -4   6    5.48    0.99
  -7   4  -6    5.63    0.96
  -8  -4  -6    0.92    0.65
   8   4   6   -0.13    0.60
  -8  -4  -6    2.09    0.82
   8  -4   6   -0.19    0.67
  -8   4  -6    1.43    0.67
  -9   4  -6   34.14    2.05
   9  -4   6   31.40    2.09
  -9  -4  -6   31.45    2.03
   9   4   6   35.29    2.11
  10  -4   6    0.95    0.89
 -10   4  -6    1.78    0.85
  10   4   6    2.70    0.99
 -10  -4  -6    3.18    0.91
 -10   4  -6    3.00    0.93
 -11   4  -6    1.43    0.85
 -11  -4  -6   -0.01    0.76
  11  -4   6   -0.41    0.82
 -11   4  -6    2.19    0.86
  11   4   6    0.44    0.81
 -12   4  -6    0.05    0.81
  12   4   6    0.61    0.87
 -12  -4  -6    1.20    0.87
 -12   4  -6    0.88    0.89
  12  -4   6    0.25    0.92
  13  -4   6    1.56    0.99
 -13   4  -6    1.08    0.84
  13   4   6    0.30    0.95
 -13  -4  -6   -0.11    0.73
 -13   4  -6    0.28    0.88
 -14   4  -6    0.50    0.77
  14  -4   6    1.83    0.85
 -14   4  -6    0.68    1.00
 -14  -4  -6   -0.26    0.77
  14   4   6   -1.75    0.52
 -15  -5   6    2.16    1.12
 -14   5   6    7.02    1.47
 -14  -5   6    6.80    1.42
  14  -5  -6    8.35    1.59
 -13   5   6   -0.70    0.75
  13   5  -6   -0.99    0.79
  13  -5  -6   -0.25    0.85
 -12   5   6    4.26    1.31
  12   5  -6    1.75    0.95
 -12  -5   6    2.65    0.88
  12  -5  -6    2.02    1.06
  11   5  -6   10.43    1.40
 -11  -5   6    9.87    1.27
  11  -5  -6   10.75    1.63
 -11   5   6   11.50    1.70
  10  -5  -6   16.67    1.76
 -10  -5   6   18.39    1.47
  10   5  -6   17.25    1.49
 -10   5   6   16.38    1.81
  -9   5   6    0.31    0.80
   9   5  -6   -0.66    0.55
  -9  -5   6    0.54    0.63
   9  -5  -6    0.26    0.83
   8   5  -6   42.76    2.16
  -8   5   6   42.13    2.33
   8  -5  -6   43.44    2.29
  -8  -5   6   42.67    2.04
   7   5  -6   37.65    1.96
  -7  -5   6   34.68    1.82
  -7  -5   6   35.33    1.69
   7  -5  -6   36.05    2.04
   7  -5  -6   34.39    1.58
  -7   5   6   34.48    2.02
  -6   5   6   34.72    1.97
  -6  -5   6   39.39    1.85
  -6  -5   6   37.96    1.70
   6  -5  -6   37.77    1.97
   6   5  -6   37.49    1.95
   6  -5  -6   38.35    1.66
   5  -5  -6   11.99    1.00
  -5   5   6   12.58    0.88
  -5   5   6   10.70    1.24
   5   5  -6    9.88    1.09
  -5  -5   6   11.56    1.01
   5  -5  -6   12.68    1.19
  -5  -5   6   11.07    1.08
  -4  -5   6   75.02    2.58
  -4  -5   6   77.10    2.47
   4   5  -6   80.51    2.74
   4  -5  -6   78.03    2.47
  -4   5   6   74.81    2.82
  -4   5   6   78.37    2.13
   4  -5  -6   73.08    2.56
   4   5  -6   80.46    2.03
  -3  -5   6   76.06    2.49
  -3   5   6   77.94    2.80
  -3   5   6   74.18    2.07
   3  -5  -6   75.10    2.44
  -3  -5   6   75.53    2.42
   3   5  -6   74.27    2.59
   3   5  -6   77.61    1.86
   3  -5  -6   75.68    2.46
  -2  -5   6   42.67    1.72
  -2   5   6   40.40    1.46
   2   5  -6   42.67    1.16
   2   5  -6   42.17    1.87
  -2  -5   6   40.29    1.69
   2  -5  -6   38.36    1.61
  -2   5   6   43.80    2.01
   2  -5  -6   39.96    1.70
  -1   5   6   39.91    1.48
  -1   5   6   40.53    1.86
   1   5  -6   39.90    1.15
   1  -5  -6   39.91    1.72
   1  -5  -6   38.37    1.46
  -1  -5   6   39.60    1.64
  -1  -5   6   41.14    1.72
   1   5  -6   36.53    1.73
   0  -5   6    0.55    0.39
   0   5   6    0.90    0.44
   0  -5  -6    0.22    0.36
   0   5  -6    1.03    0.33
   0   5  -6    1.46    0.60
   0  -5   6    1.17    0.59
   0  -5  -6    1.30    0.54
   0   5   6    1.02    0.63
  -1   5  -6   34.55    1.69
  -1   5  -6   38.27    1.29
   1   5   6   36.62    1.75
   1  -5   6   36.87    1.49
   1   5   6   35.57    1.53
  -1  -5  -6   39.11    1.73
  -1  -5  -6   37.16    1.13
   1  -5   6   36.33    1.66
  -2  -5  -6    4.75    0.74
  -2   5  -6    5.23    0.60
   2   5   6    4.18    0.80
   2  -5   6    4.96    0.59
  -2   5  -6    3.93    0.75
   2   5   6    4.96    0.74
   2  -5   6    5.12    0.84
  -3   5  -6   58.00    1.93
  -3  -5  -6   56.14    2.18
  -3   5  -6   55.87    2.21
   3   5   6   59.54    2.30
   3  -5   6   57.40    1.79
   3  -5   6   56.27    2.30
   3   5   6   56.67    2.12
  -4   5  -6   73.97    2.69
  -4  -5  -6   77.92    2.59
  -4   5  -6   75.06    2.39
   4  -5   6   67.86    2.67
   4  -5   6   75.93    2.06
   4   5   6   76.76    2.77
   4   5   6   71.17    2.57
  -5  -5  -6    0.10    0.46
  -5   5  -6    0.30    0.53
  -5   5  -6    0.19    0.51
   5   5   6    0.20    0.68
   5  -5   6    0.04    0.59
   5   5   6    1.06    0.63
  -6  -5  -6    0.62    0.54
   6   5   6    0.84    0.65
  -6   5  -6    1.45    0.60
   6   5   6    0.47    0.61
  -6   5  -6    1.83    0.70
   6  -5   6    1.35    0.77
   7  -5   6    5.37    1.08
   7   5   6    7.45    1.15
   7   5   6    6.52    1.10
  -7   5  -6    5.51    1.05
  -7  -5  -6    6.19    0.95
  -7   5  -6    6.50    1.03
  -8  -5  -6   14.03    1.30
   8  -5   6   16.72    1.61
   8   5   6   17.20    1.55
  -8   5  -6   14.69    1.43
  -8  -5  -6   15.52    1.52
  -8   5  -6   14.99    1.49
   9   5   6   12.61    1.50
  -9   5  -6    8.54    1.24
  -9  -5  -6    9.90    1.35
  -9  -5  -6    9.40    1.09
  -9   5  -6    8.42    1.26
   9  -5   6   10.94    1.50
 -10   5  -6    7.09    1.25
  10   5   6    7.46    1.31
 -10  -5  -6    7.29    1.29
 -10   5  -6    8.35    1.28
  10  -5   6    9.01    1.44
 -11   5  -6    3.71    1.06
 -11   5  -6    1.18    0.90
 -11  -5  -6    1.62    0.92
  11   5   6    4.97    1.22
  11  -5   6    2.80    1.12
 -12  -5  -6    2.73    1.04
 -12   5  -6    4.14    1.16
  12  -5   6    2.13    1.05
 -12   5  -6    1.36    0.97
  12   5   6    2.84    1.09
 -13   5  -6   -0.15    0.84
  13   5   6   -1.51    0.78
  13  -5   6    1.38    0.85
 -13  -5  -6   -1.26    0.83
 -13   5  -6    0.91    1.01
 -14   5  -6    1.92    0.69
  14   6  -6    0.20    0.85
  13  -6  -6    4.55    1.38
  13   6  -6    1.10    0.95
 -13   6   6    4.08    1.35
  12   6  -6    3.92    1.15
 -12  -6   6    1.32    0.88
  12  -6  -6    3.14    1.50
 -12   6   6    3.73    1.30
  11  -6  -6    4.07    1.23
  11   6  -6    5.07    1.19
 -11   6   6    5.60    1.36
 -11  -6   6    2.97    1.02
  10   6  -6    1.03    0.83
 -10   6   6   -0.33    0.85
  10  -6  -6    0.18    0.83
 -10  -6   6   -0.20    0.63
  -9   6   6    3.28    1.09
   9  -6  -6    3.73    1.12
   9   6  -6    4.58    1.09
  -9  -6   6    6.56    1.12
  -8   6   6   23.21    1.89
   8   6  -6   26.59    1.85
  -8  -6   6   22.66    1.68
   8  -6  -6   23.95    1.91
   7   6  -6   69.53    2.86
  -7   6   6   69.49    3.03
   7  -6  -6   70.96    2.94
  -7  -6   6   73.01    2.84
   7  -6  -6   69.84    2.42
   6  -6  -6   17.32    1.24
   6  -6  -6   15.73    1.41
   6   6  -6   15.51    1.49
  -6   6   6   16.92    1.61
  -6  -6   6   14.19    1.32
  -5  -6   6   62.16    2.45
   5  -6  -6   57.03    2.20
  -5   6   6   62.93    2.75
   5   6  -6   62.75    2.62
   5  -6  -6   56.92    2.45
  -5  -6   6   59.56    2.20
  -4   6   6    8.42    1.19
   4  -6  -6    6.64    0.94
   4   6  -6    4.72    0.91
   4  -6  -6    4.98    0.82
  -4  -6   6    6.08    0.91
  -4   6   6    5.47    0.71
  -4  -6   6    3.50    0.74
   3   6  -6    0.67    0.70
  -3  -6   6   -0.04    0.58
   3  -6  -6    1.01    0.56
   3  -6  -6    1.34    0.59
  -3   6   6    0.38    0.62
  -3   6   6    0.83    0.50
  -3  -6   6   -0.07    0.53
  -2  -6   6    1.89    0.61
  -2   6   6    3.24    0.92
  -2   6   6    2.60    0.62
   2  -6  -6    2.15    0.61
  -2  -6   6    3.11    0.78
   2  -6  -6    3.68    0.76
   2   6  -6    3.24    0.75
  -1  -6   6    4.79    0.76
   1   6  -6    6.80    1.00
   1  -6  -6    5.72    0.70
   1  -6  -6    6.26    0.88
  -1  -6   6    5.13    0.84
  -1   6   6    4.42    0.93
  -1   6   6    5.05    0.70
   0   6   6  108.76    3.50
   0  -6   6  112.39    3.29
   0   6  -6  102.51    3.35
   0  -6   6  114.44    3.15
   0   6   6  106.26    3.02
   1   6   6    9.56    0.96
   1   6   6   10.92    1.20
   1  -6   6   11.31    1.12
  -1  -6  -6    9.87    1.05
  -1   6  -6   10.87    1.14
   1  -6   6   11.27    0.96
   2  -6   6    5.03    0.91
   2   6   6    6.13    0.99
  -2  -6  -6    6.97    0.93
  -2   6  -6    6.33    0.94
   2   6   6    6.91    0.92
   2  -6   6    6.32    0.74
   3   6   6   22.91    1.55
  -3  -6  -6   23.09    1.51
   3  -6   6   27.81    1.27
   3  -6   6   23.87    1.61
   3   6   6   21.96    1.46
  -3   6  -6   23.55    1.52
  -3   6  -6   24.49    1.33
  -4   6  -6   16.47    1.19
   4  -6   6   15.52    1.32
   4   6   6   14.95    1.22
   4   6   6   16.01    1.36
  -4  -6  -6   14.09    1.23
  -4   6  -6   14.48    1.26
  -5   6  -6    7.60    0.96
   5  -6   6    5.55    1.01
  -5  -6  -6    6.69    0.98
   5   6   6    8.30    1.15
  -5   6  -6    6.48    1.01
   5   6   6    6.91    1.07
  -6   6  -6    1.48    0.67
   6   6   6    0.67    0.72
  -6  -6  -6    0.88    0.70
   6   6   6    0.27    0.69
  -6   6  -6    1.13    0.77
   6  -6   6    2.87    0.96
  -7   6  -6    0.19    0.72
  -7   6  -6    1.13    0.71
   7  -6   6    0.37    0.72
   7   6   6    1.35    0.74
   7   6   6   -0.52    0.65
  -7  -6  -6    0.73    0.66
   8   6   6    0.25    0.72
  -8   6  -6    1.96    0.84
  -8   6  -6    1.16    0.74
  -8  -6  -6    0.97    0.68
   8  -6   6    0.49    0.77
   8   6   6    0.86    0.74
  -9  -6  -6    7.81    1.32
  -9   6  -6   11.38    1.44
  -9   6  -6   11.03    1.46
  -9  -6  -6    9.83    1.22
   9   6   6   11.86    1.52
   9  -6   6    9.46    1.43
  10  -6   6    2.78    1.16
 -10   6  -6    1.41    0.88
  10   6   6    3.30    1.09
 -10  -6  -6    3.52    1.12
 -10   6  -6    3.04    1.07
 -11   6  -6    7.92    1.38
  11   6   6    6.53    1.42
 -11   6  -6    6.64    1.48
 -11  -6  -6    6.33    1.40
  11  -6   6    6.15    1.42
  12   6   6    2.53    1.15
 -12   6  -6    3.76    1.18
 -12   6  -6    2.20    1.12
 -12  -6  -6    0.71    0.91
  12  -6   6    2.95    1.11
  13   6   6   -1.47    0.73
 -13   6  -6   -1.69    0.65
 -13   7   6    0.47    0.60
  13   7  -6    1.37    0.86
 -13  -7   6   -0.36    0.85
  12  -7  -6    8.98    1.64
  12   7  -6    5.76    1.36
 -12   7   6    7.56    1.62
 -12  -7   6    5.85    1.25
 -11   7   6    8.40    1.63
  11  -7  -6   10.16    1.85
  11   7  -6    6.89    1.37
 -11  -7   6    8.28    1.35
  10   7  -6    0.42    0.96
  10  -7  -6    1.78    1.02
 -10  -7   6    1.36    0.86
 -10   7   6    0.68    1.01
  -9   7   6   10.58    1.63
   9   7  -6   12.69    1.61
  -9  -7   6   10.16    1.39
   9  -7  -6   13.38    1.68
   8   7  -6    0.21    0.83
  -8   7   6    1.23    0.93
  -8  -7   6   -0.29    0.55
   8  -7  -6   -0.24    0.80
   7  -7  -6   16.93    1.66
   7   7  -6   19.84    1.66
  -7  -7   6   17.69    1.59
  -7   7   6   16.51    1.69
  -6  -7   6  107.45    3.65
   6  -7  -6   96.88    3.60
   6   7  -6  102.89    3.74
  -6   7   6  104.73    3.86
   6  -7  -6   98.89    3.21
  -5   7   6  102.73    3.88
  -5  -7   6  106.99    3.64
   5  -7  -6  114.57    3.71
   5  -7  -6  114.04    3.48
   5   7  -6  114.15    3.87
   4  -7  -6   43.19    2.14
  -4   7   6   49.81    2.53
   4   7  -6   49.28    2.45
   4  -7  -6   46.48    2.14
  -4  -7   6   48.85    2.27
  -3   7   6   36.82    2.17
  -3  -7   6   35.79    1.83
  -3  -7   6   37.66    1.98
   3   7  -6   36.31    2.08
   3  -7  -6   37.22    1.89
  -3   7   6   35.66    1.64
   3  -7  -6   33.25    1.78
  -2  -7   6   62.13    2.47
   2  -7  -6   61.85    2.45
  -2  -7   6   63.49    2.36
   2   7  -6   60.96    2.63
  -2   7   6   61.91    2.25
  -2   7   6   61.03    2.72
  -1  -7   6    3.02    0.81
   1  -7  -6    3.76    0.85
  -1  -7   6    3.11    0.79
   1   7  -6    3.49    0.88
  -1   7   6    3.46    0.97
  -1   7   6    3.74    0.74
   0  -7   6   12.80    1.14
   0   7   6   11.90    1.08
   0  -7   6   10.88    1.16
   0  -7  -6   13.21    1.26
   0   7   6   10.50    1.28
   0   7  -6   10.64    1.23
   1   7   6    2.43    0.89
  -1   7  -6    2.93    0.88
   1  -7   6    2.15    0.65
   1   7   6    2.54    0.73
  -1  -7  -6    2.08    0.76
   1  -7   6    1.59    0.73
   2   7   6   -0.94    0.62
   2  -7   6   -0.14    0.41
  -2  -7  -6    0.28    0.58
   2  -7   6   -0.06    0.64
  -2   7  -6   -0.25    0.59
   2   7   6   -0.27    0.53
   3  -7   6    4.37    0.71
   3   7   6    4.01    0.86
   3   7   6    3.44    0.93
  -3  -7  -6    2.89    0.84
   3  -7   6    4.43    0.98
  -3   7  -6    3.53    0.90
   4  -7   6   24.07    1.77
  -4  -7  -6   22.07    1.57
   4   7   6   24.44    1.68
  -4   7  -6   25.02    1.71
   4   7   6   23.71    1.66
   5   7   6   23.22    1.71
   5   7   6   23.98    1.71
   5  -7   6   21.27    1.68
  -5   7  -6   22.84    1.71
  -5  -7  -6   19.84    1.57
  -6   7  -6   27.91    1.89
   6  -7   6   26.89    1.90
  -6  -7  -6   25.28    1.75
   6   7   6   25.21    1.84
   6   7   6   23.71    1.80
   7   7   6   10.76    1.40
  -7   7  -6    8.90    1.26
   7   7   6    8.99    1.36
   7  -7   6    9.64    1.45
  -7  -7  -6    8.92    1.18
  -8   7  -6    0.17    0.75
  -8  -7  -6    1.33    0.72
   8   7   6    0.43    0.86
   8  -7   6   -0.46    0.68
   8   7   6    0.49    0.77
   9  -7   6   -0.02    0.71
  -9   7  -6   -0.02    0.76
   9   7   6    1.52    0.87
   9   7   6    1.60    0.94
  -9  -7  -6    0.04    0.73
 -10  -7  -6    0.76    0.94
 -10  -7  -6    2.12    0.92
 -10   7  -6    3.26    1.13
  10  -7   6    3.65    1.24
  10   7   6    2.35    1.06
 -10   7  -6    1.57    0.93
 -11   7  -6    1.19    1.00
 -11  -7  -6   -0.54    0.73
  11   7   6    1.01    0.98
  11  -7   6   -0.10    0.87
 -11   7  -6   -0.73    0.83
  12   7   6   -0.12    0.79
 -12  -7  -6   -2.00    0.85
 -12   7  -6    0.41    0.94
 -12  -8   6    4.30    1.24
  12   8  -6    5.87    1.12
 -12   8   6    4.10    0.84
  12  -8  -6    7.77    1.15
  11   8  -6    4.51    1.30
 -11  -8   6    3.64    1.17
  11  -8  -6    5.72    1.41
 -11   8   6    5.33    1.49
  10  -8  -6    3.73    1.43
 -10   8   6    3.62    1.25
 -10  -8   6    4.97    1.17
  10   8  -6    3.54    1.23
   9  -8  -6    9.12    1.58
  -9   8   6    7.83    1.55
  -9  -8   6    8.38    1.32
   9   8  -6    9.09    1.53
   8   8  -6    2.17    1.18
  -8   8   6    2.16    1.08
   8  -8  -6    2.75    1.15
  -8  -8   6    2.17    0.92
   7   8  -6    0.35    0.88
  -7  -8   6    0.34    0.78
  -7   8   6    2.06    1.02
   7  -8  -6    1.56    0.92
   6   8  -6    3.94    1.14
  -6  -8   6    3.25    1.03
   6  -8  -6    2.95    1.07
   6  -8  -6    4.71    1.02
  -6   8   6    4.09    1.18
   5  -8  -6    0.68    0.80
   5   8  -6    1.82    0.93
   5  -8  -6    2.25    0.81
  -5   8   6    0.34    0.89
  -5  -8   6    0.65    0.75
  -4  -8   6   11.31    1.38
   4   8  -6    9.81    1.42
   4  -8  -6   10.64    1.23
  -4   8   6   13.97    1.63
   4  -8  -6   10.45    1.28
   3   8  -6   29.36    1.95
  -3  -8   6   26.98    1.78
  -3   8   6   27.52    2.03
   3  -8  -6   25.04    1.70
   2   8  -6   24.56    1.79
   2  -8  -6   25.15    1.67
  -2   8   6   22.03    1.54
  -2   8   6   25.37    1.93
  -2  -8   6   23.82    1.64
   1   8  -6   58.72    2.71
   1  -8  -6   59.17    2.59
  -1   8   6   56.64    2.33
  -1  -8   6   57.60    2.40
  -1  -8   6   57.83    2.49
  -1   8   6   64.99    2.86
   0  -8  -6    6.89    1.09
   0   8   6    5.94    1.13
   0  -8   6    5.32    0.94
   0   8   6    5.52    0.93
   0  -8   6    7.97    1.10
   0   8  -6    5.91    1.14
   1   8   6   16.42    1.37
  -1  -8  -6   15.18    1.42
   1   8   6   18.75    1.63
   1  -8   6   18.89    1.59
   1  -8   6   17.38    1.34
  -1   8  -6   17.40    1.62
  -2   8  -6   12.02    1.42
  -2  -8  -6   11.55    1.33
   2   8   6   11.87    1.41
   2  -8   6   11.44    1.16
   2  -8   6   12.60    1.34
   2   8   6   11.71    1.27
   3  -8   6    6.40    0.91
  -3  -8  -6    3.83    0.98
   3   8   6    5.20    1.04
  -3   8  -6    7.16    1.17
   3   8   6    6.77    1.19
   3  -8   6    7.82    1.21
   4   8   6    3.85    1.05
   4   8   6    6.04    1.13
  -4  -8  -6    4.63    0.99
   4  -8   6    6.34    1.23
  -4   8  -6    4.25    1.02
  -5  -8  -6   35.11    2.13
  -5   8  -6   39.38    2.20
   5  -8   6   37.83    2.30
   5   8   6   37.59    2.16
   5   8   6   32.30    2.03
  -6  -8  -6    7.09    1.18
   6   8   6    6.90    1.24
  -6   8  -6    7.35    1.27
   6   8   6    6.66    1.28
   6  -8   6    4.75    1.19
   7   8   6   21.44    1.81
   7   8   6   23.37    1.88
   7  -8   6   21.09    1.92
  -7   8  -6   22.41    1.86
  -7  -8  -6   23.14    1.80
  -8   8  -6    1.22    0.87
   8   8   6    0.82    0.89
   8  -8   6    1.03    0.97
   8   8   6    1.02    0.95
  -8  -8  -6   -0.55    0.61
   9   8   6    5.19    1.27
   9  -8   6    5.40    1.28
  -9  -8  -6    5.20    1.16
   9   8   6    3.83    1.22
  -9   8  -6    6.26    1.27
  10   8   6   -0.79    0.82
  10  -8   6    1.16    0.81
 -10  -8  -6   -0.04    0.80
 -10   8  -6    1.05    0.90
  11   8   6    3.16    1.15
 -11   9   6   14.01    1.64
 -11  -9   6   11.18    1.73
  11  -9  -6   18.77    1.50
 -10   9   6   -1.18    0.78
 -10  -9   6   -0.22    0.77
  10   9  -6    1.91    1.03
  10  -9  -6    1.80    1.15
  -9  -9   6    0.39    0.86
   9   9  -6   -0.26    0.82
  -9   9   6   -0.18    0.97
   9  -9  -6    1.43    1.26
   8  -9  -6    4.26    1.29
  -8   9   6    3.46    1.27
   8   9  -6    2.59    1.10
  -8  -9   6    2.18    0.90
   7  -9  -6    0.48    0.94
   7   9  -6    1.23    0.91
  -7   9   6   -1.73    0.76
  -7  -9   6    0.11    0.78
  -6  -9   6    0.69    0.77
   6   9  -6    1.71    1.10
  -6   9   6    1.08    1.02
  -5   9   6    0.93    1.02
   5   9  -6    1.52    0.93
   5  -9  -6    3.60    0.98
  -5  -9   6    3.05    0.99
  -4   9   6   22.26    2.02
   4   9  -6   26.76    2.07
  -4  -9   6   28.63    1.97
   4  -9  -6   24.64    1.81
  -3  -9   6   18.19    1.69
   3  -9  -6   16.90    1.55
   3   9  -6   20.38    1.77
  -3   9   6   18.31    1.87
   2  -9  -6   14.69    1.46
  -2   9   6   17.47    1.82
   2   9  -6   14.56    1.66
  -2  -9   6   15.31    1.55
   1  -9  -6    5.71    1.10
   1   9  -6    3.07    1.02
  -1   9   6    4.48    1.21
  -1  -9   6    4.52    0.99
   0   9   6   20.94    1.81
   0   9  -6   24.11    1.88
   0   9   6   22.34    1.64
   0  -9   6   22.71    1.68
   0  -9  -6   22.71    1.80
   1   9   6    0.59    0.71
   1  -9   6   -0.17    0.72
   1   9   6    0.78    0.82
  -1   9  -6    0.17    0.75
   1  -9   6    0.45    0.69
  -1  -9  -6    0.45    0.75
   2  -9   6   15.10    1.57
   2  -9   6   15.82    1.40
   2   9   6   18.70    1.74
  -2   9  -6   14.68    1.60
   2   9   6   15.09    1.50
  -2  -9  -6   12.95    1.46
   3   9   6   13.94    1.53
  -3   9  -6   14.07    1.58
   3  -9   6   14.12    1.54
   3   9   6   16.46    1.67
  -3  -9  -6   11.78    1.45
  -4   9  -6   12.40    1.54
   4   9   6   14.59    1.61
   4  -9   6   13.32    1.57
   4   9   6   15.71    1.66
  -4  -9  -6   12.11    1.47
  -5   9  -6   15.29    1.66
   5   9   6   14.71    1.66
   5   9   6   16.55    1.67
  -5  -9  -6   12.88    1.51
   5  -9   6   12.28    1.58
   6   9   6    8.23    1.39
   6  -9   6    9.96    1.54
  -6   9  -6    8.89    1.40
   6   9   6    7.51    1.37
  -6  -9  -6    7.16    1.32
  -7  -9  -6   -0.63    0.66
   7   9   6    0.00    1.07
  -7   9  -6   -0.53    0.79
   7  -9   6    0.61    1.04
   7   9   6    1.47    0.93
  -8   9  -6    7.23    1.40
   8  -9   6   10.70    1.61
   8   9   6    7.98    1.41
  -8  -9  -6    7.41    1.34
   8   9   6    7.39    1.49
   9  -9   6    2.93    0.83
   9   9   6    4.12    1.12
  -9  -9  -6    1.38    0.99
  -9   9  -6    1.94    1.07
   9   9   6    1.52    0.96
  10   9   6   12.07    1.74
 -10  -9  -6    7.22    1.39
  -9  10   6    3.21    1.08
   9 -10  -6    2.18    1.17
   8  10  -6   11.77    1.65
  -8  10   6    6.86    1.67
  -8 -10   6    8.60    1.54
  -7  10   6   17.59    2.09
   7  10  -6   13.28    1.93
  -7 -10   6   14.52    1.75
   6  10  -6    1.96    1.05
  -6 -10   6    0.69    0.93
  -6  10   6    0.59    1.04
  -5 -10   6   13.61    1.69
  -5  10   6   16.61    1.99
   5  10  -6   12.40    1.75
   5 -10  -6   14.88    1.61
  -4  10   6   12.53    1.73
  -4 -10   6   11.21    1.55
   4  10  -6   10.62    1.72
   4 -10  -6   10.08    1.39
  -3  10   6    7.22    1.51
  -3 -10   6    6.98    1.35
   3  10  -6    6.16    1.37
   3 -10  -6    6.28    1.26
   2  10  -6   -0.26    0.76
   2 -10  -6    0.44    0.79
  -2  10   6   -0.31    0.92
  -2 -10   6   -0.19    0.78
  -1  10   6    0.20    0.93
   1 -10  -6   -0.39    0.70
  -1 -10   6    0.07    0.80
   1  10  -6   -0.29    0.82
   0 -10   6    1.03    0.86
   0  10   6   -1.04    0.80
   0  10  -6    0.87    0.80
   0 -10  -6    2.75    1.02
  -1  10  -6    5.14    1.20
   1  10   6    6.77    1.30
   1  10   6    7.27    1.38
  -1 -10  -6    5.07    1.21
   1 -10   6    5.31    1.07
   2  10   6   15.08    1.76
  -2  10  -6   12.27    1.60
   2  10   6   16.77    1.72
  -2 -10  -6   12.04    1.57
   3  10   6    2.85    1.06
  -3  10  -6    4.96    1.24
   3 -10   6    2.90    1.10
  -3 -10  -6    2.26    1.00
   3  10   6    3.96    1.12
   4  10   6    2.43    1.06
  -4  10  -6    1.24    0.98
  -4 -10  -6    1.44    0.87
   4  10   6    0.80    0.91
   4 -10   6    0.43    0.95
   5 -10   6    2.37    1.09
   5  10   6    2.27    1.00
  -5  10  -6    1.62    1.01
   5  10   6    3.35    1.24
  -5 -10  -6    1.44    0.86
  -6 -10  -6    2.55    1.10
   6  10   6    3.82    1.14
   6 -10   6    1.42    1.11
  -6  10  -6    3.37    1.31
  -7  10  -6    4.64    1.22
  -7 -10  -6    3.09    1.09
   7 -10   6    3.31    1.11
   7  10   6    3.65    1.13
  -8  10  -6    1.79    1.02
  -8 -10  -6    0.88    0.89
   8 -10   6    3.65    0.72
   8  10   6    3.19    0.72
  -7  11   6    2.29    1.32
  -6  11   6    0.90    1.14
  -5  11   6    0.97    1.14
  -5 -11   6    1.28    0.95
  -4 -11   6    0.25    0.75
   4  11  -6   -0.54    0.75
   4 -11  -6    0.02    0.81
  -4  11   6   -1.12    1.09
  -3  11   6    1.53    1.17
  -3 -11   6   -0.36    0.90
   3 -11  -6    1.15    0.91
   3  11  -6   -1.05    0.77
  -2 -11   6   -0.40    0.87
   2  11  -6   -0.41    0.76
   2 -11  -6    1.08    0.82
   1  11  -6    2.71    1.08
   1 -11  -6    0.97    0.90
  -1 -11   6    4.27    1.13
   0  11  -6    2.04    1.01
   0 -11  -6    1.15    0.87
   0 -11   6    2.09    1.01
   1 -11   6   -0.32    0.84
  -1 -11  -6   -0.69    0.76
  -1  11  -6    0.61    0.91
  -2 -11  -6    0.84    0.96
  -2  11  -6    2.40    1.06
  -3  11  -6    0.17    0.96
   3  11   6    0.65    1.27
  -3 -11  -6    0.81    0.86
  -4  11  -6    6.11    1.43
  -4 -11  -6    3.59    1.17
   4  11   6    7.05    1.48
  -5  11  -6    6.95    1.49
   5  11   6    6.20    1.37
   6 -11   6    1.63    0.78
  -6  11  -6    4.27    1.18
   3 -12  -6    0.27    0.94
   2 -12  -6    0.74    0.93
  -1 -12   6    1.42    1.11
   0 -12   6    1.64    1.05
  16   0  -7    0.02    1.03
 -16   0   7   -0.10    0.61
  15   0  -7    2.12    1.17
 -15   0   7    3.53    1.16
  14   0  -7   -0.87    0.97
 -14   0   7   -0.59    0.61
  13   0  -7   29.85    2.18
 -13   0   7   33.77    2.19
 -12   0   7    0.07    0.69
  12   0  -7    0.58    0.82
  11   0  -7   90.92    3.45
 -11   0   7   89.02    3.40
  10   0  -7   -0.33    0.58
 -10   0   7    0.35    0.46
  10   0  -7    0.10    0.52
 -10   0   7    0.12    0.57
  -9   0   7   25.26    1.24
  -9   0   7   23.72    1.51
   9   0  -7   24.17    1.59
   9   0  -7   23.01    1.33
   8   0  -7    0.30    0.45
  -8   0   7   -0.24    0.31
   8   0  -7    0.58    0.61
  -8   0   7    0.64    0.51
  -7   0   7   32.54    1.57
   7   0  -7   33.83    1.43
  -7   0   7   33.56    1.24
   7   0  -7   33.65    1.69
   6   0  -7    0.25    0.50
   6   0  -7    0.00    0.26
  -6   0   7    0.02    0.35
   6   0  -7    0.66    0.38
  -5   0   7   57.09    1.88
   5   0  -7   55.87    2.02
   5   0  -7   58.64    1.49
   5   0  -7   55.25    1.78
  -4   0   7    0.21    0.35
   4   0  -7   -0.07    0.22
   4   0  -7   -0.47    0.37
   4   0  -7    0.15    0.32
   3   0  -7   11.63    0.85
  -3   0   7   12.42    0.78
   3   0  -7   13.41    0.55
   3   0  -7   11.43    0.75
   2   0  -7   -0.35    0.20
  -2   0   7    0.03    0.38
  -2   0   7   -1.38    0.26
   2   0  -7   -0.22    0.29
   1   0  -7  481.98    8.61
  -1   0   7  482.95    9.10
  -1   0   7  474.01    9.25
   0   0   7    0.00    0.29
   0   0  -7   -0.09    0.26
   0   0  -7   -0.21    0.21
   0   0   7   -0.04    0.33
   1   0   7   43.08    1.39
  -1   0  -7   44.05    1.30
   1   0   7   41.36    1.40
  -1   0  -7   42.88    1.34
  -2   0  -7   -0.26    0.27
   2   0   7   -0.06    0.34
   2   0   7   -0.44    0.30
  -2   0  -7    0.46    0.32
  -3   0  -7   -0.09    0.34
  -3   0  -7   -0.33    0.24
   3   0   7    0.67    0.38
   3   0   7   -0.24    0.33
  -4   0  -7   -0.60    0.31
   4   0   7   -0.02    0.36
   4   0   7    0.14    0.36
  -4   0  -7   -0.07    0.26
   5   0   7  254.46    5.85
  -5   0  -7  266.48    4.87
  -5   0  -7  256.13    5.66
   5   0   7  252.68    5.57
  -6   0  -7    0.08    0.43
  -6   0  -7    0.15    0.26
   6   0   7    0.19    0.46
   6   0   7   -0.08    0.41
   7   0   7   35.94    1.83
  -7   0  -7   33.21    1.69
   7   0   7   38.25    1.68
  -8   0  -7    0.53    0.52
   8   0   7   -0.27    0.47
   8   0   7   -0.56    0.45
   9   0   7   57.35    2.63
   9   0   7   64.53    2.46
  -9   0  -7   61.49    2.55
 -10   0  -7    0.48    0.67
  10   0   7    1.04    0.81
  10   0   7    1.55    0.83
  11   0   7    1.02    0.77
 -11   0  -7    0.25    0.70
  11   0   7    1.69    0.86
 -12   0  -7   -0.36    0.61
  12   0   7    0.18    0.82
 -13   0  -7    9.88    1.52
  13   0   7    9.93    1.61
  14   0   7   -0.34    0.75
 -14   0  -7    0.81    0.93
 -15   0  -7    5.59    1.44
 -16   1   7   -0.31    0.53
 -16  -1   7    0.84    0.78
  16  -1  -7    1.06    0.99
 -15   1   7    1.21    0.90
 -15  -1   7    0.27    0.94
  15  -1  -7   -0.82    0.98
  15   1  -7    0.46    1.07
  14  -1  -7   -1.46    0.91
  14   1  -7   -0.71    0.85
 -14   1   7    0.11    0.72
 -14  -1   7   -0.35    0.61
 -13  -1   7    2.06    0.86
  13   1  -7    1.76    1.00
  13  -1  -7    0.79    0.95
 -13   1   7    1.42    0.85
 -12  -1   7   19.37    1.64
 -12   1   7   18.36    1.73
  12  -1  -7   21.32    1.91
  12   1  -7   19.17    1.74
  11   1  -7    5.62    0.92
 -11  -1   7    3.34    0.80
 -11  -1   7    4.49    1.00
  11   1  -7    3.87    1.04
  11  -1  -7    4.81    1.16
 -11   1   7    3.20    0.93
 -10  -1   7   91.15    3.28
  10   1  -7   96.31    2.92
 -10   1   7   98.39    3.49
  10  -1  -7  100.32    2.87
  10  -1  -7   97.54    3.49
 -10  -1   7   91.97    2.85
  10   1  -7   95.45    3.39
   9   1  -7   10.32    1.17
  -9  -1   7    9.71    1.05
   9   1  -7    9.38    0.96
   9  -1  -7   10.10    1.25
   9  -1  -7   11.44    0.97
  -9   1   7    9.01    1.09
   8   1  -7    0.27    0.55
   8   1  -7    0.90    0.47
  -8   1   7    0.40    0.35
   8  -1  -7   -0.06    0.53
  -8   1   7   -0.61    0.44
  -8  -1   7    0.07    0.45
   8  -1  -7    0.52    0.47
   8   1  -7   -0.34    0.39
   7  -1  -7   37.65    1.82
  -7  -1   7   37.51    1.62
  -7   1   7   37.56    1.22
   7   1  -7   39.39    1.47
  -7   1   7   36.45    1.75
   7   1  -7   36.80    1.76
   7   1  -7   35.58    1.51
   7  -1  -7   36.09    1.46
  -6   1   7  109.81    2.32
  -6   1   7  101.85    3.06
   6   1  -7  104.99    3.08
   6  -1  -7  105.22    3.14
   6   1  -7  107.70    2.65
   6  -1  -7  104.71    2.73
  -6  -1   7  107.49    2.88
   6   1  -7  106.33    2.84
   5  -1  -7  374.36    7.20
   5   1  -7  367.28    7.26
  -5   1   7  360.73    7.72
  -5  -1   7  371.58    7.43
   5  -1  -7  365.16    7.81
   5   1  -7  365.46    7.73
  -5   1   7  372.18    6.62
   5   1  -7  371.46    7.05
  -4  -1   7  335.44    6.68
  -4   1   7  339.83    7.05
   4  -1  -7  336.80    7.10
   4   1  -7  334.95    6.62
   4  -1  -7  332.34    6.58
   4   1  -7  341.48    6.41
  -4   1   7  334.39    6.03
   3   1  -7   50.82    1.45
   3  -1  -7   53.76    1.79
   3  -1  -7   52.21    1.63
  -3  -1   7   51.33    1.76
  -3  -1   7   54.80    1.48
  -3   1   7   55.04    1.78
   3   1  -7   52.30    1.63
   2  -1  -7   34.37    1.27
   2   1  -7   33.14    1.10
  -2   1   7   33.52    1.32
   2  -1  -7   34.64    0.78
  -2  -1   7   32.24    1.31
   2   1  -7   31.36    1.19
  -2  -1   7   34.05    1.01
   2  -1  -7   34.63    1.29
   1  -1  -7   92.77    2.35
  -1   1   7   93.97    2.38
   1   1  -7   95.91    2.33
   1   1  -7  100.72    2.28
  -1   1   7   93.77    2.45
  -1  -1   7   97.98    2.11
   1  -1  -7  100.99    2.01
  -1  -1   7   94.98    2.48
   0   1  -7   -0.16    0.28
   0  -1   7    0.28    0.36
   0   1   7    0.09    0.36
   0  -1  -7    0.02    0.22
   0   1  -7    0.43    0.31
   0   1   7    0.40    0.34
   0  -1   7   -0.08    0.23
   0  -1  -7    0.08    0.33
  -1   1  -7  795.61   14.34
   1  -1   7  783.07   14.95
  -1  -1  -7  814.48   14.21
   1   1   7  802.57   14.71
   1  -1   7  794.11   14.67
  -1   1  -7  801.38   13.98
  -1  -1  -7  798.37   14.12
   1   1   7  801.32   15.01
   2   1   7  197.69    4.09
  -2  -1  -7  193.90    4.00
  -2  -1  -7  194.80    4.15
   2   1   7  202.47    4.47
   2  -1   7  195.14    4.37
  -2   1  -7  197.17    3.85
  -2   1  -7  197.54    4.26
   2  -1   7  195.09    4.19
   3  -1   7   22.24    1.13
  -3   1  -7   22.16    0.79
  -3  -1  -7   20.46    0.91
   3   1   7   18.75    1.06
  -3  -1  -7   19.14    1.00
   3   1   7   19.32    0.89
  -3   1  -7   21.21    1.11
   3  -1   7   21.37    1.03
   4  -1   7    0.86    0.43
  -4   1  -7    0.59    0.25
  -4  -1  -7    1.30    0.47
   4  -1   7    0.37    0.42
  -4   1  -7    0.72    0.47
   4   1   7    0.85    0.36
   4   1   7    0.96    0.50
  -4  -1  -7    0.76    0.37
   5  -1   7   65.52    2.22
  -5  -1  -7   67.09    2.20
  -5  -1  -7   65.77    1.79
   5   1   7   63.24    2.27
  -5   1  -7   68.58    1.43
  -5   1  -7   62.80    2.19
   5   1   7   64.07    1.92
   5  -1   7   66.28    2.19
   6   1   7   12.75    1.10
   6   1   7   14.69    0.94
   6  -1   7   14.01    1.06
  -6  -1  -7   14.46    1.08
   6  -1   7   14.03    1.14
  -6   1  -7   13.67    1.11
  -6  -1  -7   14.09    0.82
  -7   1  -7    0.87    0.54
  -7  -1  -7    0.18    0.51
   7  -1   7    0.46    0.52
   7   1   7    0.24    0.50
   7  -1   7    0.80    0.56
   7   1   7    0.65    0.47
   8  -1   7   80.98    2.79
   8   1   7   83.12    2.56
  -8  -1  -7   81.43    2.87
   8  -1   7   79.34    2.93
   8   1   7   76.72    2.96
  -8   1  -7   76.70    2.82
   9   1   7   19.35    1.33
   9  -1   7   18.45    1.47
   9   1   7   19.28    1.58
  -9   1  -7   18.74    1.44
   9  -1   7   18.32    1.48
  -9  -1  -7   19.39    1.49
 -10   1  -7   45.86    2.34
  10   1   7   44.39    2.44
  10  -1   7   48.14    2.31
  10  -1   7   47.52    2.45
 -10  -1  -7   45.85    2.31
  11  -1   7   39.15    2.39
 -11  -1  -7   38.41    2.25
 -11   1  -7   40.63    2.29
  11  -1   7   36.80    2.16
  11   1   7   36.65    2.29
  12   1   7   -0.33    0.65
  12  -1   7    1.32    0.83
 -12  -1  -7    0.25    0.79
 -12   1  -7    0.25    0.74
  12  -1   7    0.63    0.71
 -13  -1  -7    4.70    1.11
  13  -1   7    8.12    1.56
 -13   1  -7    6.98    1.31
  13   1   7    8.45    1.57
  14  -1   7    0.96    0.94
 -14   1  -7    0.49    0.97
 -14  -1  -7    0.53    0.83
  14   1   7    1.40    0.84
 -15  -1  -7    0.26    0.88
 -15   1  -7    0.93    1.01
  16  -2  -7    5.70    1.12
 -16  -2   7    3.82    1.12
 -16   2   7    5.06    0.91
 -15   2   7    6.10    1.38
 -15  -2   7    5.54    1.32
  15  -2  -7    8.17    1.57
  14  -2  -7   -0.88    0.94
 -14   2   7    0.57    0.70
 -14  -2   7    1.11    0.78
 -13   2   7    1.28    0.85
  13   2  -7   -0.58    0.81
  13  -2  -7   -0.43    0.97
 -12  -2   7   99.37    3.31
  12   2  -7   94.04    3.58
  12  -2  -7   91.48    3.75
  12   2  -7   93.33    3.61
 -12   2   7   90.43    3.79
 -11  -2   7   50.14    2.18
  11   2  -7   48.60    2.43
  11   2  -7   48.45    2.19
  11  -2  -7   49.01    2.59
  11   2  -7   49.25    2.42
 -11   2   7   48.21    2.56
  10   2  -7   37.20    2.08
 -10   2   7   36.34    2.09
  10  -2  -7   39.18    2.22
  10   2  -7   35.94    1.80
  10   2  -7   31.94    1.79
  10   2  -7   37.09    2.03
   9  -2  -7  115.79    3.81
   9   2  -7  112.22    3.61
   9   2  -7  115.94    3.35
   9   2  -7  113.61    3.54
  -9   2   7  113.60    3.81
   9   2  -7  124.44    3.41
   9  -2  -7  118.32    3.10
   8   2  -7    4.09    0.70
   8   2  -7    3.95    0.75
  -8   2   7    3.40    0.81
   8  -2  -7    3.54    0.63
   8   2  -7    4.06    0.75
   8   2  -7    3.55    0.82
   8  -2  -7    3.62    0.87
   7  -2  -7    9.09    1.06
   7   2  -7    9.43    0.86
  -7   2   7    9.45    1.06
  -7   2   7    9.17    0.62
   7   2  -7    9.15    1.00
   7   2  -7   10.84    0.95
   7   2  -7    8.70    0.85
   7  -2  -7    9.89    0.82
   6  -2  -7  149.29    3.51
  -6   2   7  148.92    2.93
   6  -2  -7  145.06    3.97
   6   2  -7  148.44    3.58
   6   2  -7  144.73    3.53
  -6   2   7  144.05    3.99
   6   2  -7  144.50    3.63
  -5   2   7    4.44    0.74
   5  -2  -7    3.26    0.54
   5   2  -7    3.12    0.57
  -5   2   7    3.09    0.26
   5   2  -7    3.34    0.61
   5  -2  -7    3.13    0.66
  -5  -2   7    2.42    0.58
   4   2  -7   18.34    0.96
  -4  -2   7   16.31    1.06
  -4  -2   7   18.12    0.82
  -4   2   7   16.36    1.12
   4  -2  -7   18.16    1.17
   4  -2  -7   17.01    0.98
   4   2  -7   17.69    1.05
   3  -2  -7    0.22    0.31
  -3  -2   7    0.80    0.23
   3   2  -7    0.35    0.35
  -3  -2   7    0.96    0.46
  -3   2   7    0.14    0.39
   3  -2  -7    0.16    0.41
   3   2  -7   -0.85    0.30
   2   2  -7   38.89    1.39
   2  -2  -7   34.33    1.31
   2  -2  -7   35.16    1.36
  -2  -2   7   37.43    0.86
  -2   2   7   33.53    1.45
   2   2  -7   35.57    1.32
   2  -2  -7   35.27    0.81
  -2  -2   7   34.93    1.39
   1  -2  -7   11.35    0.75
   1  -2  -7   12.19    0.79
  -1   2   7   11.68    0.87
   1   2  -7   11.24    0.76
  -1  -2   7   11.89    0.84
   1   2  -7   11.84    0.79
   1  -2  -7   12.67    0.53
   0   2   7   84.94    2.07
   0   2  -7   83.41    2.24
   0  -2  -7   80.81    2.19
   0  -2   7   82.13    2.34
   0   2  -7   84.80    2.11
   0  -2   7   86.09    1.77
   0   2   7   84.65    2.40
   0  -2  -7   83.87    1.95
  -1  -2  -7   77.87    2.15
   1  -2   7   82.38    1.89
   1   2   7   80.31    1.93
  -1  -2  -7   81.83    2.03
  -1   2  -7   81.56    2.00
  -1   2  -7   78.32    2.23
   1  -2   7   83.43    2.35
   1   2   7   79.61    2.36
   2   2   7  131.14    2.79
  -2   2  -7  129.92    2.79
  -2  -2  -7  132.29    3.06
   2  -2   7  135.59    2.99
  -2   2  -7  129.46    3.22
   2   2   7  129.74    3.36
  -2  -2  -7  129.60    3.04
   2  -2   7  128.83    3.32
  -3  -2  -7  604.65   11.03
   3  -2   7  605.12   11.53
   3   2   7  605.07   11.91
  -3   2  -7  611.52   10.60
  -3  -2  -7  593.82   11.26
  -3   2  -7  598.15   11.42
   3   2   7  601.54   11.12
   3  -2   7  595.35   11.78
   4   2   7  226.50    4.52
  -4   2  -7  224.07    4.13
   4  -2   7  223.96    5.00
  -4   2  -7  222.99    5.07
  -4  -2  -7  217.47    4.93
   4  -2   7  216.21    5.11
   4   2   7  219.39    5.24
  -4  -2  -7  226.87    4.68
  -5  -2  -7   15.72    0.97
   5  -2   7   15.84    1.08
  -5  -2  -7   14.96    1.06
   5   2   7   14.81    1.13
   5  -2   7   14.95    1.09
   5   2   7   16.42    0.83
  -5   2  -7   15.17    1.10
  -6  -2  -7  126.75    2.98
  -6  -2  -7  114.94    3.36
   6   2   7  114.58    3.51
   6   2   7  119.85    2.88
  -6   2  -7  117.14    3.40
   6  -2   7  115.31    3.43
   6  -2   7  115.27    3.39
   7   2   7   52.27    1.74
  -7  -2  -7   47.60    2.14
   7  -2   7   48.86    2.14
   7  -2   7   51.47    2.17
  -7  -2  -7   53.30    1.75
   7   2   7   50.82    2.24
  -7   2  -7   46.43    2.08
  -8   2  -7    1.97    0.73
   8  -2   7    2.49    0.83
   8   2   7    0.10    0.61
  -8  -2  -7    1.00    0.61
   8  -2   7    1.74    0.75
  -9  -2  -7   -0.80    0.44
   9  -2   7    1.05    0.75
   9  -2   7    0.18    0.61
  -9   2  -7    0.13    0.64
   9   2   7    0.08    0.60
  10  -2   7   12.56    1.48
  10   2   7   12.48    1.55
 -10  -2  -7   12.78    1.45
  10  -2   7   13.16    1.43
 -10   2  -7   13.71    1.47
  11  -2   7   -1.30    0.65
  11  -2   7   -0.45    0.76
 -11  -2  -7   -1.32    0.58
 -11   2  -7   -0.73    0.63
  11   2   7    0.35    0.82
  12  -2   7    1.21    0.91
 -12  -2  -7    1.41    0.82
 -12   2  -7    1.82    0.83
  12  -2   7    1.69    0.95
  12   2   7    0.13    0.85
  13   2   7   -0.31    0.86
 -13  -2  -7   -0.51    0.83
  13  -2   7    0.44    1.24
  13  -2   7    1.02    1.13
 -13   2  -7    0.71    0.89
 -14  -2  -7    0.68    0.88
 -14   2  -7    0.51    0.86
  14  -2   7   -1.30    0.74
  14  -2   7    0.24    0.94
  14   2   7    1.14    0.79
 -15   2  -7   -0.02    0.94
  15  -3  -7    2.66    1.11
 -15   3   7    0.78    0.77
  14  -3  -7    3.19    1.24
 -14   3   7    3.17    1.14
  14   3  -7    3.17    1.27
 -13  -3   7    0.72    0.75
  13  -3  -7    1.30    1.10
  13   3  -7    0.85    0.82
 -13   3   7    0.94    0.87
  12   3  -7   12.96    1.44
  12  -3  -7   12.12    1.68
 -12   3   7   10.30    1.53
  11   3  -7    4.47    1.01
  11   3  -7    4.72    1.00
 -11   3   7    3.94    1.06
  11   3  -7    4.58    0.98
  11  -3  -7    6.63    1.33
  11   3  -7    5.20    1.15
  10   3  -7  191.48    5.10
 -10   3   7  175.02    5.44
  10   3  -7  187.78    4.91
  10   3  -7  188.58    5.12
  10   3  -7  188.88    4.86
  10  -3  -7  178.26    5.42
  -9   3   7   91.46    3.41
   9   3  -7   83.08    2.89
   9   3  -7   91.96    2.98
   9  -3  -7   89.31    2.62
   9   3  -7   91.22    2.99
   9  -3  -7   83.08    3.24
  -8   3   7    7.27    1.10
   8   3  -7    9.36    1.00
   8   3  -7    9.00    0.90
   8  -3  -7    8.61    0.83
  -8  -3   7    8.58    0.99
   8   3  -7    7.79    0.92
   8  -3  -7    7.24    1.12
   7   3  -7   22.60    1.33
  -7   3   7   17.73    1.39
   7   3  -7   20.99    1.29
  -7  -3   7   18.97    1.27
   7  -3  -7   20.70    1.52
   7   3  -7   19.95    1.15
   7  -3  -7   21.94    1.21
   6   3  -7    3.00    0.51
  -6   3   7    2.39    0.37
  -6   3   7    2.80    0.72
   6  -3  -7    2.47    0.55
  -6  -3   7    3.44    0.68
   6  -3  -7    2.56    0.74
   6   3  -7    2.73    0.63
   6   3  -7    2.46    0.61
   5  -3  -7  507.18    9.75
   5   3  -7  499.16    9.97
  -5  -3   7  506.66   10.32
   5   3  -7  511.65    9.99
  -5   3   7  530.90    9.13
   5   3  -7  521.31    9.87
  -5   3   7  517.18   10.73
   5  -3  -7  517.94   10.57
  -4   3   7 1216.77   20.96
   4  -3  -7 1194.46   21.33
  -4   3   7 1208.79   22.87
   4   3  -7 1210.28   21.68
   4   3  -7 1249.90   21.94
   4   3  -7 1184.06   21.49
   4  -3  -7 1214.69   22.65
  -4  -3   7 1194.55   22.48
   3   3  -7    0.92    0.43
  -3   3   7    0.75    0.20
   3  -3  -7    0.41    0.40
   3   3  -7    0.92    0.45
  -3   3   7    0.30    0.48
   3  -3  -7    0.71    0.47
  -3  -3   7    0.39    0.43
  -2  -3   7    2.17    0.56
   2   3  -7    2.17    0.49
  -2   3   7    1.91    0.58
  -2   3   7    2.28    0.29
   2  -3  -7    2.41    0.50
   2   3  -7    3.44    0.57
   2  -3  -7    1.90    0.44
   1   3  -7   41.33    1.53
  -1  -3   7   43.66    1.62
   1  -3  -7   43.17    1.45
  -1   3   7   42.02    1.23
  -1   3   7   42.64    1.74
   1   3  -7   42.00    1.59
   1  -3  -7   41.46    1.56
   0  -3   7  241.78    5.30
   0   3  -7  238.13    4.87
   0  -3  -7  240.02    5.04
   0  -3  -7  236.13    4.81
   0   3   7  231.15    4.69
   0   3   7  229.91    5.37
   0   3  -7  243.16    4.50
   0   3  -7  232.26    5.11
   1  -3   7   13.33    1.04
   1   3   7   16.07    0.68
   1   3   7   16.50    0.88
  -1   3  -7   15.10    0.84
   1   3   7   14.75    1.02
  -1   3  -7   13.75    1.01
  -1  -3  -7   16.77    0.99
   2  -3   7    3.17    0.45
   2   3   7    3.47    0.55
  -2  -3  -7    3.60    0.58
  -2   3  -7    3.31    0.43
   2  -3   7    3.92    0.65
   2   3   7    4.77    0.73
  -2   3  -7    3.42    0.61
   2   3   7    3.79    0.34
  -3   3  -7  201.10    4.78
   3   3   7  208.02    3.96
   3   3   7  205.25    5.01
   3  -3   7  205.18    4.91
  -3   3  -7  207.86    4.07
   3  -3   7  201.87    4.51
  -3  -3  -7  211.36    4.59
  -4  -3  -7   30.60    1.39
   4   3   7   31.89    1.60
   4  -3   7   31.89    0.98
  -4   3  -7   31.79    1.55
   4   3   7   32.15    0.90
  -4  -3  -7   31.56    1.48
   4  -3   7   29.27    1.54
   4  -3   7   32.30    1.40
   5  -3   7    6.50    0.81
  -5  -3  -7    6.52    0.74
   5  -3   7    6.29    0.87
  -5  -3  -7    5.31    0.80
  -5   3  -7    7.05    0.90
   5   3   7    6.09    0.91
  -6  -3  -7    1.46    0.55
  -6  -3  -7    0.90    0.57
   6  -3   7    2.09    0.62
  -6   3  -7    1.27    0.61
   6   3   7    2.05    0.71
   7  -3   7  105.23    3.49
   7   3   7  106.63    3.57
  -7  -3  -7  106.33    2.98
  -7  -3  -7  111.84    3.50
   7  -3   7  106.14    3.38
  -8  -3  -7   12.41    1.06
   8  -3   7   13.66    1.33
  -8  -3  -7   10.93    1.24
   8   3   7   10.19    1.32
  -8   3  -7   11.11    1.23
   8  -3   7   10.46    1.25
   9   3   7    7.91    1.26
  -9  -3  -7    7.71    1.19
   9  -3   7    8.11    1.20
  -9   3  -7    9.51    1.23
   9  -3   7    6.37    1.10
 -10  -3  -7   54.55    2.69
  10   3   7   58.95    2.82
  10  -3   7   56.58    2.75
  10  -3   7   49.28    2.54
 -10   3  -7   53.68    2.58
  11  -3   7    0.41    0.83
  11   3   7    0.21    0.71
  11  -3   7    0.92    0.86
 -11   3  -7    0.66    0.78
 -11  -3  -7   -0.41    0.64
 -12   3  -7    0.45    0.71
  12  -3   7    0.29    0.78
  12  -3   7    0.86    1.06
 -12  -3  -7    0.45    0.73
  12   3   7    0.39    0.91
 -13   3  -7    7.33    1.35
  13  -3   7    9.01    1.51
  13  -3   7    7.23    1.60
  13   3   7    8.39    1.55
 -13  -3  -7    6.31    1.37
  14  -3   7    6.06    1.27
 -14   3  -7    4.00    1.19
  14   3   7    4.57    1.23
  14  -3   7    5.74    1.31
 -14  -3  -7    5.70    1.38
 -15   3  -7   -0.95    0.91
 -15   4   7    1.08    0.62
  15  -4  -7    0.88    0.56
 -14   4   7    5.09    1.29
  14  -4  -7    7.17    1.57
 -14  -4   7    7.68    1.34
 -13   4   7    5.41    1.29
  13  -4  -7    4.71    1.34
 -12   4   7    4.47    1.13
 -12  -4   7    2.23    0.82
  12   4  -7    2.59    0.96
  12  -4  -7    1.06    1.19
  11   4  -7    0.88    0.80
  11  -4  -7    1.32    1.00
 -11  -4   7    0.57    0.61
 -11   4   7    0.53    0.75
 -10  -4   7    1.34    0.68
  10   4  -7    1.70    0.83
  10  -4  -7    1.73    0.99
 -10   4   7    1.72    0.91
  10   4  -7    1.43    0.75
  -9  -4   7   -0.16    0.68
   9  -4  -7    0.98    0.87
   9   4  -7    0.30    0.53
   9   4  -7    0.13    0.66
  -9   4   7   -0.62    0.55
   8  -4  -7   28.36    1.42
  -8   4   7   24.66    1.80
   8   4  -7   26.16    1.65
   8  -4  -7   25.42    1.80
  -8  -4   7   25.90    1.56
   8   4  -7   26.69    1.43
   8   4  -7   27.11    1.67
   7  -4  -7   -0.40    0.41
   7   4  -7    0.82    0.57
   7   4  -7   -0.21    0.52
   7   4  -7   -0.21    0.37
   7  -4  -7    0.28    0.62
  -7  -4   7   -0.20    0.54
  -7   4   7   -0.63    0.47
   6   4  -7  231.48    4.88
   6   4  -7  223.09    5.28
  -6   4   7  196.78    5.57
   6   4  -7  220.17    5.29
  -6  -4   7  216.71    5.20
   6  -4  -7  227.91    4.98
   6  -4  -7  225.97    5.62
   5   4  -7   -0.21    0.45
  -5  -4   7    0.11    0.48
   5  -4  -7   -0.07    0.39
   5  -4  -7    0.37    0.58
   5   4  -7   -0.36    0.44
  -5   4   7   -0.11    0.55
   5   4  -7    0.60    0.31
  -4   4   7   42.56    1.25
   4   4  -7   43.31    1.79
  -4   4   7   42.68    2.00
  -4  -4   7   43.58    1.78
   4   4  -7   44.48    1.26
   4   4  -7   42.61    1.78
   4  -4  -7   42.11    1.81
   4  -4  -7   41.43    1.65
  -3   4   7   39.03    1.22
   3  -4  -7   40.69    1.65
   3   4  -7   41.59    1.02
   3   4  -7   41.15    1.71
  -3  -4   7   39.49    1.64
   3  -4  -7   39.98    1.60
  -3   4   7   39.24    1.87
   3   4  -7   36.46    1.64
   2   4  -7  272.54    5.75
   2  -4  -7  264.00    5.71
  -2   4   7  271.92    6.27
   2  -4  -7  271.72    5.75
  -2   4   7  270.19    5.19
   2   4  -7  255.56    5.84
  -2  -4   7  263.30    5.88
  -1   4   7   72.77    1.93
   1   4  -7   72.33    2.37
   1  -4  -7   73.78    2.29
  -1  -4   7   72.38    2.34
   1  -4  -7   70.28    2.03
   1   4  -7   70.96    2.18
  -1   4   7   72.37    2.49
   0   4  -7   74.28    2.40
   0   4   7   74.45    2.07
   0   4   7   71.68    2.49
   0   4  -7   78.12    1.68
   0  -4  -7   73.33    2.35
   0  -4   7   78.11    2.43
   0   4  -7   76.70    2.21
   0  -4  -7   78.49    2.01
   1   4   7  201.24    4.44
  -1   4  -7  207.15    4.15
   1  -4   7  201.64    4.85
   1   4   7  204.91    4.05
  -1   4  -7  196.65    4.77
   1   4   7  205.18    4.99
  -1  -4  -7  204.19    4.67
  -2   4  -7  703.76   12.88
   2   4   7  683.60   12.83
  -2   4  -7  671.78   13.09
   2  -4   7  679.13   12.35
  -2  -4  -7  692.89   12.88
   2  -4   7  674.84   13.51
   2   4   7  692.95   13.67
   3   4   7  268.61    6.33
   3  -4   7  274.38    6.28
  -3   4  -7  270.62    6.12
  -3   4  -7  273.46    5.74
   3   4   7  271.88    5.93
   3  -4   7  273.60    5.34
  -3  -4  -7  268.34    5.88
  -4   4  -7   23.14    1.44
   4  -4   7   21.98    0.92
   4  -4   7   20.09    1.45
  -4  -4  -7   21.74    1.29
   4   4   7   20.77    1.33
   4   4   7   21.30    1.38
  -4   4  -7   23.26    1.20
  -5  -4  -7   31.02    1.55
   5   4   7   28.99    1.61
   5  -4   7   32.65    1.79
  -5   4  -7   30.08    1.67
   5   4   7   28.35    1.66
   6   4   7   41.29    2.07
   6  -4   7   41.86    2.11
  -6  -4  -7   44.02    2.06
  -6   4  -7   41.90    2.00
   6  -4   7   42.62    1.94
  -6  -4  -7   39.60    1.80
   7   4   7   36.99    2.02
  -7  -4  -7   34.81    1.95
  -7   4  -7   38.90    2.00
   7  -4   7   33.96    1.96
   7  -4   7   31.25    1.81
  -7  -4  -7   34.50    1.70
   8  -4   7    0.64    0.79
   8   4   7    0.98    0.75
   8  -4   7    0.44    0.63
  -8   4  -7    0.38    0.68
  -8  -4  -7    0.24    0.59
  -8  -4  -7    1.89    0.79
  -9  -4  -7   39.78    2.27
   9  -4   7   30.68    2.02
   9   4   7   34.75    2.14
  -9   4  -7   34.21    2.12
   9  -4   7   33.74    2.16
  10   4   7    1.37    0.88
 -10  -4  -7   -0.54    0.69
  10  -4   7    0.36    0.80
 -10   4  -7   -0.10    0.73
  11   4   7   15.89    1.83
  11  -4   7   16.84    1.84
 -11  -4  -7   18.97    1.82
 -11   4  -7   19.06    1.78
 -12   4  -7    1.55    0.96
  12   4   7    3.22    1.10
  12  -4   7    3.37    1.17
 -12   4  -7    0.90    0.91
 -12  -4  -7    2.45    1.07
 -13   4  -7    2.51    1.15
  13   4   7    2.88    1.20
 -13  -4  -7    4.27    1.22
 -13   4  -7    3.32    1.16
  13  -4   7    2.84    1.23
 -14  -4  -7    4.29    1.22
 -14   4  -7    4.06    1.31
  14   4   7    3.45    0.94
  14  -4   7    6.38    1.08
 -14   4  -7    4.90    1.15
  14  -5  -7    0.49    0.81
 -14   5   7    1.85    1.02
  13  -5  -7    0.46    1.02
 -13   5   7    0.01    0.91
  13   5  -7    0.69    0.91
  12   5  -7   12.06    1.53
 -12  -5   7   11.31    1.38
 -12   5   7    9.67    1.64
  12  -5  -7   11.20    1.77
 -11   5   7    6.34    1.43
  11   5  -7    8.87    1.33
 -11  -5   7    8.24    1.17
  11  -5  -7    9.87    1.57
 -10   5   7   35.74    2.41
 -10  -5   7   36.47    2.05
  10   5  -7   40.99    2.22
  10  -5  -7   35.78    2.31
   9  -5  -7    1.97    0.94
   9   5  -7    3.40    0.96
  -9  -5   7    3.48    0.83
  -9   5   7    2.59    0.97
  -8  -5   7  105.23    3.40
   8   5  -7  100.51    3.41
   8  -5  -7  101.60    3.00
  -8  -5   7   99.58    3.16
   8  -5  -7  107.62    3.78
  -8   5   7   95.50    3.70
   7  -5  -7    0.35    0.49
   7  -5  -7    0.30    0.62
  -7   5   7   -0.04    0.70
  -7  -5   7    0.29    0.51
  -7  -5   7    0.24    0.57
   7   5  -7    0.07    0.64
   6  -5  -7   -0.69    0.56
  -6   5   7    0.70    0.74
   6  -5  -7   -0.31    0.46
  -6  -5   7    0.36    0.55
  -6  -5   7   -0.06    0.56
   6   5  -7    0.29    0.67
   5  -5  -7  106.70    3.41
   5  -5  -7  112.03    3.16
  -5  -5   7  112.26    3.16
   5   5  -7  105.88    3.39
  -5  -5   7  111.14    3.35
  -5   5   7  116.84    3.73
  -4  -5   7   70.26    2.51
   4  -5  -7   75.60    2.60
  -4   5   7   78.12    2.04
  -4  -5   7   78.84    2.52
   4   5  -7   78.17    2.70
  -4   5   7   72.83    2.81
   4  -5  -7   77.71    2.51
   3  -5  -7    0.69    0.56
   3  -5  -7   -0.16    0.43
  -3  -5   7    0.30    0.57
   3   5  -7    0.75    0.56
  -3  -5   7    0.31    0.42
  -3   5   7    0.24    0.36
  -3   5   7    0.85    0.68
  -2   5   7    3.55    0.53
  -2  -5   7    4.10    0.70
   2  -5  -7    3.80    0.65
  -2   5   7    3.41    0.81
   2   5  -7    3.43    0.80
   2  -5  -7    3.53    0.70
  -2  -5   7    2.70    0.68
   1  -5  -7  110.66    2.84
  -1  -5   7  110.07    3.02
  -1  -5   7  108.91    3.14
  -1   5   7  112.52    3.45
  -1   5   7  109.99    2.79
   1   5  -7  107.54    3.24
   1  -5  -7  109.83    3.18
   0  -5   7   20.25    1.14
   0   5   7   19.14    1.39
   0   5   7   15.76    1.00
   0  -5   7   17.51    1.28
   0  -5  -7   17.28    0.91
   0  -5  -7   16.32    1.19
   0   5  -7   18.63    1.28
   1  -5   7   24.62    1.21
   1   5   7   23.12    1.51
  -1   5  -7   25.72    1.01
   1  -5   7   21.84    1.43
  -1  -5  -7   22.70    1.41
  -1   5  -7   22.67    1.45
   1   5   7   24.36    1.29
  -2   5  -7    9.69    1.04
  -2  -5  -7   10.54    1.03
   2  -5   7    8.96    0.77
  -2   5  -7    8.35    0.71
   2   5   7    8.87    0.87
   2   5   7    7.74    1.02
   3   5   7   26.57    1.50
   3  -5   7   27.41    1.61
   3  -5   7   29.71    1.25
  -3  -5  -7   28.12    1.53
  -3   5  -7   27.86    1.27
  -3   5  -7   29.56    1.68
   3   5   7   28.18    1.61
   4  -5   7   40.94    1.40
  -4   5  -7   40.89    1.66
   4   5   7   37.56    1.79
   4  -5   7   37.69    1.92
  -4  -5  -7   35.94    1.75
   4   5   7   41.46    2.05
  -4   5  -7   35.97    1.84
  -5   5  -7    1.13    0.65
  -5  -5  -7    1.88    0.66
   5  -5   7    0.37    0.63
   5   5   7    1.65    0.75
   5   5   7    1.88    0.71
  -5   5  -7    2.17    0.64
   6   5   7   37.79    1.99
  -6  -5  -7   36.46    1.84
  -6   5  -7   39.14    2.08
   6  -5   7   39.17    2.08
   6   5   7   36.83    2.01
  -6   5  -7   40.15    1.91
  -7  -5  -7   18.25    1.40
  -7   5  -7   23.27    1.72
   7  -5   7   23.34    1.71
  -7   5  -7   24.70    1.64
   7   5   7   23.08    1.72
  -8  -5  -7    2.26    0.72
  -8  -5  -7   -0.52    0.65
  -8   5  -7    0.07    0.68
   8  -5   7    0.55    0.82
   8   5   7    0.11    0.69
  -8   5  -7    0.49    0.66
   9  -5   7    0.52    0.85
   9   5   7    0.11    0.67
  -9   5  -7   -0.17    0.59
  -9  -5  -7    0.02    0.70
  -9   5  -7    0.89    0.77
  -9  -5  -7    0.40    0.63
 -10   5  -7    2.45    0.99
  10   5   7    3.93    1.12
 -10  -5  -7    3.67    1.15
 -10   5  -7    1.03    0.82
  10  -5   7    1.78    1.02
  11  -5   7    0.15    0.93
  11   5   7   -0.57    0.86
 -11   5  -7   -0.53    0.68
 -11  -5  -7    0.71    0.81
 -11   5  -7   -1.06    0.77
 -12  -5  -7    2.12    1.05
  12  -5   7    3.31    1.14
 -12   5  -7    2.03    1.01
  12   5   7    3.00    1.21
 -12   5  -7    4.24    1.22
 -13   5  -7    0.96    0.92
  13   5   7    0.73    0.93
 -13   5  -7    1.09    0.98
  13  -5   7    1.69    0.84
 -13  -5  -7   -0.02    0.93
 -14   5  -7    2.23    1.24
  14   6  -7    9.87    1.59
  13  -6  -7    0.95    0.99
  13   6  -7    0.37    0.85
 -13   6   7    0.78    1.07
 -13  -6   7    0.80    0.86
  12  -6  -7   19.87    2.12
  12   6  -7   18.23    1.90
 -12   6   7   17.73    2.08
 -12  -6   7   16.46    1.65
 -11  -6   7    0.61    0.73
  11  -6  -7    1.08    0.91
 -11   6   7    0.42    1.03
  11   6  -7   -0.10    0.82
 -10  -6   7    0.21    0.67
  10  -6  -7    0.00    0.83
 -10   6   7    0.24    0.81
  10   6  -7    0.91    0.84
  -9   6   7    8.17    1.34
  -9  -6   7    5.98    1.07
   9   6  -7    9.23    1.31
   9  -6  -7    8.29    1.38
   8  -6  -7    0.38    0.87
   8   6  -7    0.27    0.69
  -8   6   7    0.78    0.86
  -8  -6   7    0.87    0.67
  -7   6   7   30.00    2.10
   7  -6  -7   33.90    1.69
  -7  -6   7   34.34    1.93
   7  -6  -7   35.51    2.15
   7   6  -7   32.34    1.94
   6   6  -7   24.60    1.75
  -6  -6   7   25.67    1.66
  -6  -6   7   26.89    1.56
  -6   6   7   25.59    1.84
   6  -6  -7   25.56    1.71
   6  -6  -7   24.41    1.55
   5  -6  -7   41.85    1.93
   5  -6  -7   37.47    2.03
  -5  -6   7   43.24    1.94
  -5  -6   7   47.24    2.18
   5   6  -7   43.34    2.17
  -5   6   7   43.10    2.30
   4  -6  -7   33.49    1.75
  -4  -6   7   34.86    1.81
   4  -6  -7   37.70    1.87
   4   6  -7   34.99    1.90
  -4   6   7   37.98    2.11
  -4  -6   7   34.76    1.75
  -3   6   7    9.59    0.82
  -3  -6   7    8.05    1.00
  -3  -6   7    9.00    1.00
   3  -6  -7    8.63    0.94
   3   6  -7   10.03    1.15
   3  -6  -7    8.75    1.02
  -3   6   7    8.25    1.19
   2   6  -7   10.38    1.17
  -2   6   7   13.97    0.97
  -2  -6   7   13.65    1.19
   2  -6  -7   12.22    1.04
   2  -6  -7   11.55    1.12
  -2   6   7   14.52    1.40
  -1  -6   7   13.70    1.25
   1  -6  -7   14.04    1.02
   1  -6  -7   14.30    1.18
  -1   6   7   13.80    1.36
   1   6  -7   16.10    1.36
  -1   6   7   14.14    0.98
  -1  -6   7   15.20    1.17
   0   6   7   11.67    1.25
   0  -6   7   11.44    1.02
   0   6  -7   11.88    1.18
   0  -6   7   13.85    1.24
   0   6   7   14.26    1.06
   0  -6  -7   13.75    1.16
   1  -6   7    0.83    0.68
  -1  -6  -7    0.88    0.60
   1   6   7    0.27    0.59
   1   6   7    0.88    0.56
   1  -6   7    1.13    0.50
  -1   6  -7   -0.02    0.54
   2   6   7    7.52    0.93
  -2  -6  -7    6.65    0.95
   2  -6   7    7.24    0.79
   2   6   7    6.06    0.99
   2  -6   7    5.61    0.94
  -2   6  -7    5.97    0.95
   3   6   7   25.73    1.68
   3  -6   7   28.24    1.32
   3   6   7   25.58    1.50
  -3  -6  -7   25.76    1.61
  -3   6  -7   26.05    1.61
   3  -6   7   27.88    1.68
   4   6   7    3.82    0.95
   4   6   7    3.47    0.82
   4  -6   7    2.96    0.87
  -4  -6  -7    3.05    0.80
  -4   6  -7    4.00    0.89
  -5   6  -7    6.16    1.07
  -5   6  -7    8.99    0.99
   5   6   7    6.95    1.07
   5   6   7    9.35    1.17
   5  -6   7    9.05    1.25
  -5  -6  -7    8.30    1.08
   6   6   7   12.86    1.37
  -6   6  -7   13.45    1.25
   6   6   7   15.07    1.49
  -6   6  -7   14.25    1.45
   6  -6   7   15.56    1.50
  -6  -6  -7   16.12    1.38
   7   6   7   32.60    2.04
   7  -6   7   33.66    2.12
  -7   6  -7   38.87    2.04
  -7   6  -7   38.81    2.18
  -7  -6  -7   43.13    2.12
   7   6   7   40.74    2.28
   8  -6   7    8.16    1.39
   8   6   7    8.85    1.35
  -8  -6  -7    7.94    1.12
  -8   6  -7    8.94    1.26
  -8   6  -7    5.41    1.12
  -9   6  -7    7.62    1.32
  -9  -6  -7    7.07    1.30
  -9  -6  -7    7.59    1.17
   9  -6   7    7.81    1.47
  -9   6  -7    8.15    1.36
   9   6   7    7.90    1.39
  10  -6   7    9.46    1.53
 -10   6  -7    7.05    1.35
  10   6   7    5.47    1.29
 -10   6  -7    7.53    1.39
 -10  -6  -7    8.51    1.44
 -11   6  -7   17.99    1.96
 -11   6  -7   18.83    1.94
  11   6   7   18.39    1.99
  11  -6   7   14.52    1.80
 -11  -6  -7   18.93    1.98
  12   6   7    9.16    1.59
  12  -6   7   13.68    1.76
 -12   6  -7   12.11    1.75
 -12  -6  -7   12.63    1.81
 -12   6  -7   14.01    1.88
  13   6   7    0.55    0.77
 -13   6  -7    0.70    0.80
 -13   6  -7   -0.92    1.01
 -13   7   7    1.33    0.56
  13   7  -7    3.14    1.05
 -13  -7   7    1.63    1.08
  13  -7  -7    4.51    0.81
  12  -7  -7    2.69    1.21
  12   7  -7    1.81    1.18
 -12   7   7   -0.43    0.91
 -12  -7   7    0.17    0.89
 -11   7   7    0.71    1.01
  11  -7  -7    0.12    1.29
  11   7  -7    0.78    0.81
 -11  -7   7   -0.46    0.83
  10  -7  -7    5.14    1.35
 -10   7   7    5.29    1.39
 -10  -7   7    3.38    1.06
  10   7  -7    6.38    1.35
   9  -7  -7    0.76    0.96
  -9  -7   7    1.06    0.79
   9   7  -7   -0.78    0.72
  -9   7   7   -0.84    0.66
  -8   7   7    0.02    0.75
   8   7  -7    1.38    0.93
   8  -7  -7    2.13    0.94
  -8  -7   7    1.64    0.80
   7  -7  -7    0.86    0.70
  -7   7   7    1.65    0.97
  -7  -7   7    0.08    0.62
   7  -7  -7    0.06    0.79
   7   7  -7    0.55    0.83
  -6   7   7   19.44    1.72
   6  -7  -7   20.24    1.71
  -6  -7   7   18.70    1.55
   6   7  -7   20.26    1.78
   6  -7  -7   21.88    1.55
   5   7  -7    4.28    1.08
  -5  -7   7    4.04    0.95
   5  -7  -7    3.28    0.86
   5  -7  -7    3.54    0.95
  -5   7   7    5.08    1.15
   4   7  -7   96.40    3.49
  -4  -7   7   95.96    3.30
   4  -7  -7   91.20    3.16
  -4  -7   7   93.70    3.11
  -4   7   7   96.37    3.61
   4  -7  -7   94.40    3.24
   3   7  -7   69.57    2.92
   3  -7  -7   74.73    2.77
  -3   7   7   72.93    3.11
  -3  -7   7   75.19    2.81
   3  -7  -7   69.96    2.61
  -3  -7   7   71.78    2.65
  -2   7   7   -0.50    0.49
   2   7  -7   -0.18    0.59
  -2   7   7   -0.99    0.66
  -2  -7   7   -0.43    0.50
   2  -7  -7    0.51    0.67
  -2  -7   7    0.19    0.68
   1  -7  -7    6.51    1.00
  -1  -7   7    6.16    0.98
  -1  -7   7    3.86    0.82
  -1   7   7    6.56    1.14
   1   7  -7    4.53    0.96
  -1   7   7    4.84    0.78
   0   7   7    4.35    1.05
   0  -7   7    4.73    0.93
   0  -7  -7    4.42    0.92
   0   7  -7    3.66    0.87
   0  -7   7    4.47    0.84
   0   7   7    4.33    0.83
   1  -7   7   13.77    1.30
   1   7   7   12.08    1.37
  -1  -7  -7   11.63    1.22
   1   7   7   13.28    1.19
   1  -7   7   14.53    1.16
  -1   7  -7   13.41    1.36
   2  -7   7   -0.10    0.45
   2   7   7   -0.90    0.60
  -2   7  -7   -0.01    0.54
  -2  -7  -7    0.05    0.53
   2  -7   7   -0.22    0.64
   2   7   7   -0.65    0.49
   3  -7   7   39.05    2.17
   3   7   7   36.61    2.12
   3   7   7   40.87    2.03
  -3  -7  -7   40.66    2.11
   3  -7   7   39.88    1.74
  -3   7  -7   42.36    2.18
   4  -7   7   19.39    1.63
  -4  -7  -7   18.83    1.47
  -4   7  -7   17.92    1.54
   4   7   7   17.05    1.40
   4   7   7   17.17    1.57
  -5  -7  -7   56.95    2.56
   5   7   7   60.00    2.71
   5   7   7   60.20    2.69
  -5   7  -7   63.52    2.80
   5  -7   7   60.48    2.81
   6   7   7    3.33    0.93
   6  -7   7    3.50    0.99
  -6   7  -7    2.62    0.87
  -6  -7  -7    2.43    0.86
   6   7   7    2.58    0.94
   7   7   7    7.72    1.30
  -7   7  -7   11.10    1.40
   7  -7   7   10.27    1.42
  -7  -7  -7    8.99    1.21
   7   7   7   10.28    1.40
   8   7   7    4.49    1.12
  -8   7  -7    3.30    1.05
  -8  -7  -7    4.21    1.00
   8   7   7    2.69    1.07
   8  -7   7    3.76    1.15
  -9   7  -7    1.36    0.98
   9   7   7    0.02    0.77
   9  -7   7    0.07    0.87
  -9  -7  -7   -0.29    0.69
  -9  -7  -7    0.04    0.81
  10  -7   7    2.92    1.04
 -10  -7  -7    1.81    1.01
  10   7   7    1.74    1.01
 -10   7  -7    2.81    1.11
 -11   7  -7    1.54    1.15
  11  -7   7    3.63    1.10
 -11  -7  -7    0.77    0.95
  11   7   7    4.68    1.30
 -12   7  -7   -0.24    0.96
  12   7   7    0.16    0.86
  12  -8  -7    6.52    0.87
 -12  -8   7    4.05    1.20
 -12   8   7    2.72    0.59
 -11  -8   7   21.46    1.99
  11  -8  -7   22.76    2.29
  11   8  -7   17.78    2.01
 -11   8   7   19.38    2.23
 -10  -8   7    5.05    1.27
  10  -8  -7    9.10    1.80
 -10   8   7    4.63    1.38
  10   8  -7    7.36    1.49
   9   8  -7    1.29    1.01
  -9  -8   7    0.52    0.82
  -9   8   7   -0.08    0.92
   9  -8  -7    1.12    1.04
  -8  -8   7    4.25    1.08
   8  -8  -7    5.15    1.28
  -8   8   7    4.18    1.25
   8   8  -7    3.67    1.23
   7   8  -7   -0.14    0.84
  -7   8   7   -0.76    0.77
  -7  -8   7    0.00    0.64
   7  -8  -7   -0.87    0.76
   6   8  -7   15.61    1.78
  -6   8   7   19.79    1.93
   6  -8  -7   20.50    1.68
   6  -8  -7   18.29    1.70
  -6  -8   7   18.60    1.71
   5   8  -7    1.32    0.90
  -5   8   7    2.73    1.08
   5  -8  -7    0.55    0.81
  -5  -8   7    0.84    0.75
   5  -8  -7   -0.21    0.71
  -4   8   7    0.35    0.87
   4  -8  -7    1.05    0.80
   4   8  -7    0.62    0.86
  -4  -8   7   -0.55    0.71
  -3  -8   7    1.08    0.78
  -3   8   7    1.62    0.96
   3   8  -7    0.94    0.80
   3  -8  -7    1.42    0.83
  -2  -8   7    6.28    1.00
  -2   8   7    4.59    1.18
  -2  -8   7    5.86    1.03
   2  -8  -7    6.03    1.06
   2   8  -7    5.14    1.07
  -1  -8   7    2.93    0.82
  -1  -8   7    2.85    0.89
   1  -8  -7    3.77    0.96
   1   8  -7    3.89    1.01
  -1   8   7    3.31    1.11
  -1   8   7    2.77    0.74
   0  -8  -7   55.27    2.53
   0   8  -7   51.18    2.54
   0   8   7   53.17    2.64
   0  -8   7   55.39    2.46
   0  -8   7   50.69    2.29
   0   8   7   49.21    2.21
   1   8   7    4.73    0.96
   1  -8   7    6.63    1.09
  -1  -8  -7    5.30    1.01
   1   8   7    4.26    1.06
   1  -8   7    4.88    0.92
  -1   8  -7    3.88    0.98
   2   8   7   44.35    2.18
   2  -8   7   44.18    2.04
   2  -8   7   45.97    2.36
  -2  -8  -7   44.30    2.27
   2   8   7   46.75    2.44
  -2   8  -7   43.75    2.33
   3  -8   7   26.67    1.89
   3   8   7   25.42    1.88
   3   8   7   25.43    1.77
  -3   8  -7   25.84    1.81
  -3  -8  -7   24.09    1.78
   4   8   7    0.40    0.81
   4   8   7   -0.11    0.70
  -4   8  -7    0.46    0.73
   4  -8   7    0.59    0.81
  -4  -8  -7    0.44    0.67
  -5  -8  -7   12.20    1.42
   5   8   7   13.00    1.51
  -5   8  -7   10.44    1.40
   5   8   7   11.97    1.47
   5  -8   7   12.95    1.56
  -6  -8  -7    0.39    0.66
   6   8   7   -0.41    0.72
   6   8   7    0.71    0.81
   6  -8   7    1.32    0.94
  -6   8  -7    0.70    0.80
   7   8   7    0.94    0.79
  -7  -8  -7    0.52    0.75
   7  -8   7   -0.61    0.81
  -7   8  -7   -0.28    0.72
   7   8   7    1.26    0.90
   8   8   7    2.66    1.07
   8  -8   7    0.96    1.06
  -8  -8  -7    1.61    0.82
  -8   8  -7    1.42    0.94
   8   8   7    2.32    0.96
   9  -8   7    3.40    1.17
  -9  -8  -7    4.47    1.09
  -9   8  -7    2.82    1.12
   9   8   7    4.53    1.21
   9   8   7    4.32    1.29
  10  -8   7    1.92    0.71
  10   8   7    2.39    0.99
 -10  -8  -7    1.09    1.05
 -10  -8  -7    3.28    1.07
 -10   8  -7    1.51    0.90
  11   8   7    1.11    0.87
 -11   8  -7    0.35    1.02
 -10  -9   7    1.68    0.95
  10   9  -7    0.64    0.82
  10  -9  -7    2.68    1.15
 -10   9   7    0.59    0.90
  -9  -9   7    0.96    0.91
   9   9  -7    0.96    1.07
  -9   9   7   -1.66    0.73
   9  -9  -7   -1.24    1.17
  -8  -9   7    0.71    0.75
   8  -9  -7    0.20    0.96
   8   9  -7    0.38    0.94
  -8   9   7   -0.72    0.76
   7   9  -7    4.62    1.26
  -7  -9   7    4.50    1.12
   7  -9  -7    4.67    1.31
  -7   9   7    4.82    1.28
  -6  -9   7   -0.73    0.66
  -6   9   7    0.15    0.85
   6  -9  -7    0.64    0.78
   6   9  -7    0.95    0.94
  -5  -9   7    5.00    1.17
   5  -9  -7    6.14    1.15
   5   9  -7    6.33    1.43
  -5   9   7    6.42    1.43
  -4  -9   7   22.31    1.88
   4  -9  -7   19.72    1.69
  -4   9   7   24.64    2.10
   4   9  -7   18.26    1.88
   3   9  -7    3.50    1.05
   3  -9  -7    5.25    1.07
  -3  -9   7    3.00    1.02
  -3   9   7    5.28    1.29
   2  -9  -7   24.27    1.86
   2   9  -7   25.12    1.92
  -2  -9   7   28.66    1.94
  -2   9   7   30.66    2.23
  -1   9   7   -0.16    0.86
   1  -9  -7    0.00    0.67
  -1  -9   7    0.43    0.73
   1   9  -7   -0.60    0.68
   0  -9   7   -0.48    0.65
   0   9  -7   -0.07    0.64
   0  -9  -7    0.74    0.77
   0  -9   7    0.61    0.70
   0   9   7    1.24    0.86
   1   9   7    7.64    1.19
   1  -9   7    8.99    1.27
  -1  -9  -7    6.64    1.18
  -1   9  -7    4.77    1.17
   1  -9   7    6.53    1.08
   1   9   7    7.15    1.33
   2   9   7    4.40    1.07
   2  -9   7    5.42    1.02
   2  -9   7    6.86    1.24
   2   9   7    5.05    1.13
  -2  -9  -7    2.52    0.93
  -2   9  -7    4.77    1.11
   3  -9   7   13.74    1.57
  -3  -9  -7   12.39    1.48
   3   9   7   13.97    1.62
   3   9   7   14.98    1.53
  -3   9  -7   14.30    1.60
  -4  -9  -7    0.57    0.78
  -4   9  -7    0.34    0.78
   4   9   7   -0.07    0.81
   4   9   7    1.14    0.79
   4  -9   7   -0.01    0.83
   5   9   7    3.17    1.06
   5   9   7    3.03    1.04
  -5  -9  -7    4.50    1.06
  -5   9  -7    3.61    1.10
   5  -9   7    4.01    1.20
  -6  -9  -7    5.75    1.19
  -6   9  -7    6.77    1.33
   6   9   7    9.94    1.50
   6   9   7    3.91    1.15
   6  -9   7    6.66    1.40
   7  -9   7    0.37    1.13
  -7  -9  -7   -0.40    0.66
   7   9   7    0.53    1.16
  -7   9  -7    0.24    0.83
   7   9   7    0.61    0.88
   8   9   7    6.23    1.38
  -8   9  -7    5.12    1.33
   8   9   7    8.95    1.53
   8  -9   7    7.41    1.44
  -8  -9  -7    5.54    1.26
  -9  -9  -7   13.16    1.66
  -9   9  -7   13.97    1.80
   9   9   7   14.87    1.83
   9  -9   7   17.69    1.52
   9   9   7   13.32    1.78
  10   9   7    1.18    0.78
 -10  -9  -7    0.06    0.91
  -8 -10   7    0.70    0.87
   8  10  -7   -0.30    0.68
  -8  10   7   -0.64    1.06
  -7 -10   7    1.83    1.04
  -7  10   7    2.77    1.27
   7  10  -7    2.95    1.28
  -6  10   7    5.24    1.50
   6  10  -7    8.77    1.61
  -6 -10   7    6.00    1.37
   5 -10  -7    4.70    1.17
  -5  10   7    3.43    1.32
  -5 -10   7    5.84    1.32
   5  10  -7    3.80    1.28
   4  10  -7    5.92    1.39
  -4 -10   7    7.21    1.37
  -4  10   7    7.68    1.51
   4 -10  -7    4.12    1.14
  -3  10   7    5.33    1.24
   3  10  -7    2.51    1.06
  -3 -10   7    1.68    0.96
   3 -10  -7    4.59    1.10
   2  10  -7   -1.16    0.63
  -2  10   7   -0.93    0.87
   2 -10  -7    0.57    0.74
  -2 -10   7   -0.73    0.74
   1  10  -7    1.60    0.93
  -1 -10   7    0.90    0.87
   1 -10  -7    1.07    0.86
  -1  10   7    0.92    1.04
   0  10   7    2.34    1.13
   0 -10   7    2.49    0.99
   0  10  -7    5.17    1.22
   0 -10  -7    3.33    1.05
  -1  10  -7    1.21    0.93
  -1 -10  -7    0.03    0.76
   1 -10   7    1.92    0.95
   1  10   7    1.55    1.00
  -2 -10  -7    0.08    0.80
  -2  10  -7   -0.15    0.84
   2  10   7   -0.11    0.83
   2  10   7    0.11    0.87
  -3 -10  -7   -0.12    0.78
   3 -10   7    1.08    0.93
  -3  10  -7   -0.32    0.85
   3  10   7    1.39    0.94
  -4  10  -7    5.01    1.30
   4 -10   7    4.57    1.22
   4  10   7    5.00    1.24
  -4 -10  -7    4.87    1.21
   4  10   7    6.80    1.41
  -5  10  -7    1.13    1.01
   5  10   7    2.40    1.18
   5 -10   7    0.51    1.09
   5  10   7    1.97    1.00
  -5 -10  -7    3.04    1.06
   6  10   7    0.60    0.93
   6  10   7    0.96    1.00
  -6  10  -7    0.71    0.94
  -6 -10  -7    0.27    0.82
   6 -10   7    1.50    0.98
  -7  10  -7   -0.77    0.85
  -7 -10  -7   -0.08    0.85
   7 -10   7    1.55    0.83
   7  10   7    1.01    0.89
   7  10   7   -0.41    0.91
  -8 -10  -7    1.18    0.98
  -8  10  -7    0.02    0.83
  -7  11   7    3.56    1.37
  -6  11   7    1.82    1.26
  -5  11   7    0.73    1.12
  -5 -11   7   -0.05    0.90
  -4 -11   7    5.28    1.31
   4  11  -7   11.88    1.67
  -4  11   7    7.00    1.64
   4 -11  -7    6.47    1.37
   3  11  -7    0.77    0.86
  -3 -11   7    1.32    0.99
  -3  11   7   -0.59    1.07
   3 -11  -7    0.59    0.88
   2  11  -7    1.54    0.83
  -2 -11   7    0.95    0.98
   2 -11  -7   -0.80    0.86
  -2  11   7   -0.47    1.03
  -1  11   7    1.80    1.14
  -1 -11   7    0.97    0.94
   1  11  -7    0.55    0.82
   1 -11  -7    0.17    0.81
   0  11  -7    0.69    0.90
   0  11   7   -0.60    0.98
   0 -11   7    0.80    0.94
   0 -11  -7    1.10    0.88
  -1 -11  -7    0.84    0.82
  -1  11  -7   -0.91    0.82
  -2 -11  -7    1.22    0.94
  -2  11  -7   -0.41    0.79
  -3  11  -7    0.47    0.80
  -3 -11  -7   -0.36    0.92
  -4 -11  -7    0.58    1.01
   4  11   7    2.11    1.02
  -4  11  -7    1.03    1.05
   5  11   7    2.01    1.07
  -5  11  -7    2.16    1.00
   5 -11   7    1.59    1.04
  -6  11  -7    1.12    0.69
  -1 -12   7   -1.21    0.84
   0 -12   7   -0.55    0.93
  16   0  -8    3.90    1.29
 -16   0   8    5.21    1.18
 -15   0   8    0.50    0.91
  15   0  -8    0.55    1.04
 -14   0   8    2.22    0.91
  14   0  -8    3.08    1.43
 -13   0   8    0.18    0.64
  13   0  -8    0.35    0.87
 -12   0   8  148.77    4.75
  12   0  -8  141.27    4.75
 -11   0   8   -0.48    0.59
  11   0  -8   -0.06    0.82
 -10   0   8   32.04    1.88
  10   0  -8   30.58    1.62
  10   0  -8   33.80    1.99
  -9   0   8    0.19    0.41
   9   0  -8    0.34    0.69
   9   0  -8    0.51    0.52
  -9   0   8    0.31    0.55
  -8   0   8  104.50    3.25
   8   0  -8  103.72    3.38
   8   0  -8  109.57    2.99
  -8   0   8  103.95    2.64
   7   0  -8    0.34    0.49
   7   0  -8    0.06    0.41
   7   0  -8   -0.59    0.26
  -7   0   8    0.20    0.45
   6   0  -8  377.11    8.14
   6   0  -8  368.97    7.44
  -6   0   8  376.37    7.91
   6   0  -8  379.06    7.03
   5   0  -8    0.13    0.24
   5   0  -8    0.18    0.36
   5   0  -8   -0.11    0.40
  -5   0   8   -0.37    0.31
  -4   0   8 1285.69   23.07
   4   0  -8 1215.51   23.23
   4   0  -8 1221.25   21.91
   4   0  -8 1276.73   21.67
  -3   0   8   -0.27    0.32
   3   0  -8   -0.16    0.20
   3   0  -8    0.12    0.36
  -2   0   8  993.22   17.87
   2   0  -8  985.12   16.90
   2   0  -8  965.31   17.12
  -2   0   8  929.19   18.01
  -1   0   8    0.45    0.33
  -1   0   8   -0.09    0.37
   1   0  -8   -0.16    0.24
   1   0  -8    0.19    0.32
   0   0  -8   43.16    1.41
   0   0  -8   43.73    1.30
   0   0   8   40.60    1.45
   0   0   8   43.38    1.39
  -1   0  -8   -0.23    0.30
   1   0   8    0.11    0.33
  -1   0  -8    0.02    0.28
   1   0   8   -0.02    0.37
  -2   0  -8 1183.60   20.11
  -2   0  -8 1170.56   20.57
   2   0   8 1136.29   21.34
   2   0   8 1145.42   21.28
  -3   0  -8    0.22    0.32
  -3   0  -8   -0.05    0.31
   3   0   8   -0.32    0.34
   3   0   8   -0.03    0.37
  -4   0  -8   92.26    2.12
   4   0   8   88.18    2.64
  -4   0  -8   87.82    2.57
   4   0   8   86.01    2.44
   5   0   8   -0.27    0.40
   5   0   8    1.59    0.50
  -5   0  -8    0.51    0.46
  -5   0  -8    0.06    0.29
   6   0   8   57.09    2.02
   6   0   8   57.43    2.26
  -6   0  -8   56.32    2.17
  -7   0  -8    0.17    0.43
   7   0   8    0.52    0.52
   7   0   8    0.07    0.51
  -8   0  -8   42.50    2.06
   8   0   8   46.98    1.98
   8   0   8   43.94    2.19
   9   0   8    0.01    0.62
   9   0   8   -0.52    0.58
  -9   0  -8   -0.21    0.52
  10   0   8  140.25    4.70
  10   0   8  148.74    4.30
 -10   0  -8  152.65    4.60
 -11   0  -8   -0.68    0.61
  11   0   8    1.32    0.85
  12   0   8    1.67    0.97
 -12   0  -8    2.14    0.91
 -13   0  -8    0.65    0.79
  13   0   8   -0.31    0.98
 -14   0  -8    2.75    1.10
  14   0   8    1.03    0.90
 -15   0  -8   -0.47    0.87
  16  -1  -8    2.89    1.06
 -16  -1   8    0.43    0.80
 -16   1   8    3.27    0.81
 -15   1   8   -0.50    0.65
  15   1  -8    1.69    1.08
 -15  -1   8    0.04    0.83
  15  -1  -8   -0.98    0.95
  14   1  -8   -0.42    0.87
  14  -1  -8    1.79    1.00
 -14  -1   8    1.24    0.78
 -14   1   8    0.75    0.77
  13  -1  -8    5.65    1.27
 -13  -1   8    7.05    1.21
  13   1  -8    6.27    1.32
 -13   1   8    6.59    1.25
  12   1  -8   28.22    2.05
  12  -1  -8   30.78    2.19
 -12   1   8   28.34    2.01
 -12  -1   8   26.94    1.91
 -11   1   8    2.33    0.86
  11   1  -8    1.75    0.77
  11   1  -8    1.36    0.93
 -11  -1   8    0.56    0.66
  11  -1  -8    1.06    0.81
 -10   1   8   26.64    1.78
 -10  -1   8   24.65    1.42
  10  -1  -8   26.46    1.85
  10  -1  -8   29.62    1.63
 -10  -1   8   23.44    1.64
  10   1  -8   24.56    1.76
  10   1  -8   26.94    1.59
   9   1  -8  185.50    5.05
  -9   1   8  181.93    5.12
   9   1  -8  190.39    4.57
   9  -1  -8  188.92    4.44
   9  -1  -8  183.02    5.17
   9   1  -8  195.70    4.49
  -9  -1   8  181.26    4.88
  -8  -1   8    4.20    0.75
   8   1  -8    6.28    0.71
   8   1  -8    5.09    0.91
   8  -1  -8    3.78    0.86
   8   1  -8    3.93    0.71
  -8   1   8    4.16    0.84
   8  -1  -8    4.00    0.67
   7  -1  -8   22.27    1.48
  -7   1   8   24.81    0.93
   7   1  -8   25.38    1.17
   7   1  -8   25.47    1.33
   7  -1  -8   25.15    1.25
   7   1  -8   24.14    1.45
  -7   1   8   23.77    1.40
  -7  -1   8   21.93    1.26
   6   1  -8    0.62    0.49
   6   1  -8   -0.23    0.40
   6   1  -8    0.72    0.36
  -6   1   8    0.57    0.23
  -6   1   8    0.64    0.50
   6  -1  -8    0.17    0.44
   6  -1  -8    0.36    0.38
  -6  -1   8    1.17    0.45
   5   1  -8  159.24    3.83
  -5   1   8  165.28    3.08
  -5  -1   8  164.37    3.79
   5   1  -8  162.13    4.13
  -5   1   8  160.51    4.07
   5  -1  -8  162.93    4.16
   5   1  -8  168.26    3.56
   5  -1  -8  164.71    3.81
   4   1  -8  115.51    2.65
   4  -1  -8  116.25    3.20
  -4  -1   8  121.45    2.82
  -4   1   8  115.38    3.09
   4  -1  -8  116.98    2.94
   4   1  -8  116.96    2.94
  -4  -1   8  112.85    3.10
  -3   1   8   15.30    0.99
  -3  -1   8   14.01    0.94
   3   1  -8   16.93    0.97
  -3  -1   8   16.41    0.78
   3  -1  -8   17.16    1.06
   3  -1  -8   15.60    0.91
   3   1  -8   15.51    0.76
  -2   1   8  139.02    3.36
   2  -1  -8  131.48    3.31
   2  -1  -8  141.82    3.24
   2   1  -8  140.72    3.01
   2   1  -8  138.03    3.20
  -2  -1   8  142.31    2.97
   2  -1  -8  139.85    2.64
  -2  -1   8  133.01    3.35
   1  -1  -8  241.22    4.43
  -1  -1   8  234.07    4.64
  -1  -1   8  237.70    5.12
  -1   1   8  231.32    4.97
  -1   1   8  227.57    5.03
   1   1  -8  233.24    4.78
   1   1  -8  240.23    4.74
   1  -1  -8  240.37    4.87
   0  -1  -8    0.46    0.37
   0   1  -8    0.73    0.35
   0  -1   8    0.38    0.28
   0   1   8    0.65    0.37
   0   1  -8    0.20    0.32
   0  -1   8    0.44    0.43
   0   1   8    0.30    0.38
   0  -1  -8    0.70    0.28
   1   1   8  203.10    4.22
   1  -1   8  202.21    4.14
  -1  -1  -8  196.94    4.15
   1  -1   8  194.69    4.42
   1   1   8  195.03    4.44
  -1   1  -8  202.44    4.03
  -1   1  -8  190.67    4.21
  -1  -1  -8  201.45    4.09
  -2  -1  -8  158.80    3.40
   2   1   8  156.64    3.44
   2  -1   8  154.23    3.69
   2   1   8  155.00    3.75
  -2   1  -8  155.78    3.23
  -2  -1  -8  151.82    3.46
  -2   1  -8  155.86    3.61
   2  -1   8  150.10    3.47
  -3  -1  -8   83.07    2.15
  -3  -1  -8   82.78    2.33
   3   1   8   84.55    2.51
   3  -1   8   80.35    2.39
   3  -1   8   80.76    2.30
  -3   1  -8   83.87    2.43
  -3   1  -8   85.08    1.95
   3   1   8   85.35    2.19
  -4   1  -8  623.24   11.92
  -4  -1  -8  609.84   11.81
   4  -1   8  636.11   12.23
   4   1   8  628.19   12.39
  -4   1  -8  635.73   10.98
   4   1   8  619.97   11.83
   4  -1   8  623.26   12.20
  -4  -1  -8  619.91   11.26
   5   1   8    0.15    0.43
  -5  -1  -8    0.11    0.34
   5   1   8    0.71    0.41
   5  -1   8    0.48    0.46
   5  -1   8    0.10    0.40
  -5   1  -8    0.47    0.46
  -5  -1  -8    0.02    0.44
  -5   1  -8    0.14    0.23
  -6  -1  -8   13.05    1.09
  -6  -1  -8   13.98    0.85
   6  -1   8   13.01    1.07
   6   1   8   15.60    1.26
   6  -1   8   13.04    1.11
   6   1   8   16.41    0.99
  -6   1  -8   12.63    1.12
   7   1   8   34.95    1.52
   7  -1   8   28.24    1.57
  -7   1  -8   32.96    1.70
  -7  -1  -8   31.10    1.69
   7  -1   8   29.06    1.68
   7   1   8   29.96    1.72
   8  -1   8   17.38    1.36
  -8   1  -8   16.92    1.39
   8   1   8   18.41    1.23
  -8  -1  -8   16.92    1.37
   8  -1   8   18.08    1.39
   8   1   8   18.44    1.49
  -9   1  -8    7.68    1.10
   9  -1   8    7.29    1.12
   9  -1   8    6.10    1.03
   9   1   8    5.02    1.05
  -9  -1  -8    7.25    1.12
 -10   1  -8   26.20    1.82
  10   1   8   31.23    2.07
 -10  -1  -8   33.54    2.03
  10  -1   8   32.42    1.93
  10  -1   8   28.31    1.92
 -11   1  -8    1.12    0.75
  11  -1   8    0.74    0.75
 -11  -1  -8    0.96    0.77
  11  -1   8    1.66    0.87
  11   1   8    0.51    0.72
  12   1   8   17.87    1.86
 -12  -1  -8   15.38    1.68
  12  -1   8   14.62    1.60
 -12   1  -8   15.64    1.68
  12  -1   8   15.52    1.80
 -13  -1  -8    3.70    1.22
 -13   1  -8    5.55    1.23
  13  -1   8    4.21    1.50
  13   1   8    3.98    1.26
  14  -1   8    4.93    1.30
 -14   1  -8    4.60    1.20
  14   1   8    7.59    1.42
 -14  -1  -8    5.06    1.27
 -15   1  -8    2.81    1.15
 -16   2   8    1.62    0.56
  16  -2  -8    3.05    0.70
 -16  -2   8    3.15    1.08
 -15   2   8    0.96    0.84
 -15  -2   8    0.60    0.82
  15  -2  -8    1.55    1.14
  14  -2  -8    3.14    1.21
 -14   2   8    3.29    1.06
  14   2  -8    4.71    1.24
 -14  -2   8    3.30    1.00
 -13  -2   8   14.96    1.58
  13   2  -8   18.66    1.81
 -13   2   8   16.78    1.84
  13  -2  -8   14.49    1.87
 -12   2   8   -0.54    0.71
  12  -2  -8    1.51    1.02
 -12  -2   8    1.27    0.68
  12   2  -8   -0.10    0.87
  11  -2  -8   54.64    2.84
 -11   2   8   58.46    2.85
  11   2  -8   57.23    2.40
  11   2  -8   59.33    2.73
  10   2  -8  127.00    3.69
  10  -2  -8  123.84    4.19
 -10   2   8  125.56    4.22
  10   2  -8  127.41    4.05
  10   2  -8  128.01    3.68
   9   2  -8   58.67    2.33
   9   2  -8   66.78    2.35
   9  -2  -8   65.43    2.21
  -9   2   8   65.31    2.76
   9   2  -8   67.41    2.66
   9  -2  -8   64.48    2.78
   8   2  -8    7.63    1.00
  -8   2   8    6.85    1.03
   8  -2  -8    9.10    1.20
   8   2  -8   10.75    1.02
   8   2  -8   10.54    0.93
   8  -2  -8    8.80    0.84
  -7   2   8   14.02    1.18
   7   2  -8   12.23    0.96
   7   2  -8   11.38    1.07
   7  -2  -8   11.47    1.20
   7   2  -8   12.83    1.07
  -7  -2   8   12.07    0.96
   7  -2  -8   11.58    0.94
   6  -2  -8   21.04    1.43
   6   2  -8   24.59    1.28
  -6  -2   8   23.88    1.15
  -6   2   8   23.98    1.46
   6  -2  -8   24.19    1.23
  -6  -2   8   22.67    1.37
   6   2  -8   24.16    1.19
  -6   2   8   24.16    0.72
   5   2  -8  259.39    5.62
  -5  -2   8  262.19    5.42
   5   2  -8  266.44    5.48
  -5  -2   8  267.98    5.94
   5  -2  -8  255.57    5.98
   5  -2  -8  256.53    5.49
  -5   2   8  260.46    6.04
  -4   2   8  297.37    6.61
   4   2  -8  300.45    6.19
   4   2  -8  296.87    6.02
  -4  -2   8  303.66    5.91
   4  -2  -8  299.63    6.11
  -4  -2   8  294.15    6.47
   4  -2  -8  298.55    6.54
   3  -2  -8    2.39    0.51
   3  -2  -8    1.70    0.55
  -3  -2   8    2.86    0.34
   3   2  -8    2.73    0.49
  -3  -2   8    2.39    0.55
  -3   2   8    2.60    0.58
   3   2  -8    2.69    0.52
   2   2  -8   52.15    1.72
  -2   2   8   55.93    1.93
   2  -2  -8   52.76    1.77
[truncated: 528,471 more chars]
