# Supplementary material for: Crystal structure of 2′-[(2′,4′-di­fluoro­biphenyl-4-yl)carbon­yl]-1′-phenyl-1′,2′,5′,6′,7′,7a’-hexa­hydro­spiro­[indole-3,3′-pyrrolizin]-2(1H)-one
Source: Acta Crystallogr E Crystallogr Commun. 2015 Jul 11;71(Pt 8):915–8. doi: 10.1107/S2056989015012931 (PMC4571355; doi:10.1107/S2056989015012931)
Supplement: Supplementary file 2 [file e-71-00915-Isup2.hkl]

data_I                                                                          
_shelx_title '    BA22m in P2(1)/n'                                             
_shelx_refln_list_code          4                                               
_shelx_F_calc_maximum      227.89                                               
_exptl_crystal_F_000      1088.00                                               
_reflns_d_resolution_high  0.7490                                               
                                                                                
loop_                                                                           
 _space_group_symop_operation_xyz                                               
 'x, y, z'                                                                      
 '-x+1/2, y+1/2, -z+1/2'                                                        
 '-x, -y, -z'                                                                   
 'x-1/2, -y-1/2, z-1/2'                                                         
                                                                                
_cell_length_a    12.6019                                                       
_cell_length_b     9.3128                                                       
_cell_length_c    22.4407                                                       
_cell_angle_alpha  90.000                                                       
_cell_angle_beta   98.805                                                       
_cell_angle_gamma  90.000                                                       
                                                                                
_shelx_F_squared_multiplier     1.000                                           
                                                                                
loop_                                                                           
 _refln_index_h                                                                 
 _refln_index_k                                                                 
 _refln_index_l                                                                 
 _refln_F_squared_calc                                                          
 _refln_F_squared_meas                                                          
 _refln_F_squared_sigma                                                         
 _refln_observed_status                                                         
   2   0   0          7.30         14.21         0.66 o                         
   4   0   0        689.67        705.62         7.67 o                         
   6   0   0        713.37        730.82         8.56 o                         
   8   0   0         13.30          5.49         1.18 o                         
  10   0   0         41.53         34.68         2.98 o                         
  12   0   0        174.18        142.52         5.78 o                         
  14   0   0         52.43         49.49         4.44 o                         
  16   0   0          0.11          2.00         2.06 o                         
   1   1   0        350.21        361.18         2.98 o                         
   2   1   0       3380.19       3407.02        21.61 o                         
   3   1   0        352.45        406.58         3.39 o                         
   4   1   0        556.23        524.18         4.33 o                         
   5   1   0        685.45        666.98         5.80 o                         
   6   1   0       1394.24       1552.20        11.20 o                         
   7   1   0         23.13         29.92         1.20 o                         
   8   1   0        243.16        231.74         3.61 o                         
   9   1   0        168.09        147.07         3.47 o                         
  10   1   0        313.53        290.52         5.09 o                         
  11   1   0        315.92        313.52         7.03 o                         
  12   1   0        418.21        408.94         6.78 o                         
  13   1   0         43.81         37.58         2.98 o                         
  14   1   0         21.46         25.48         2.76 o                         
  15   1   0         12.57         23.51         3.76 o                         
  16   1   0          3.03         -1.42         1.69 o                         
   0   2   0      17127.59      17775.08       241.42 o                         
   1   2   0       2521.20       2652.64        17.10 o                         
   2   2   0       4331.44       4537.83        28.71 o                         
   3   2   0       6631.47       6985.28        43.74 o                         
   4   2   0        127.21        132.48         1.87 o                         
   5   2   0       3340.16       3696.91        25.53 o                         
   6   2   0        963.36       1036.04         8.13 o                         
   7   2   0          6.74         10.52         0.89 o                         
   8   2   0         30.48         30.17         1.57 o                         
   9   2   0        233.54        223.71         3.80 o                         
  10   2   0         80.36         79.21         3.43 o                         
  11   2   0        117.59        109.99         4.34 o                         
  12   2   0         29.75         19.36         2.55 o                         
  13   2   0          0.39          0.13         1.78 o                         
  14   2   0         13.09         14.56         2.77 o                         
  15   2   0         42.07         44.94         4.05 o                         
  16   2   0         53.17         52.63         8.46 o                         
   1   3   0       6461.87       6778.15        42.56 o                         
   2   3   0       4395.98       4938.52        31.47 o                         
   3   3   0        122.59        112.96         1.79 o                         
   4   3   0       1374.81       1550.95        11.09 o                         
   5   3   0        142.92        165.77         3.22 o                         
   6   3   0        106.53        103.60         1.94 o                         
   7   3   0       1231.89       1223.54        10.71 o                         
   8   3   0         58.69         56.57         2.07 o                         
   9   3   0         16.38         13.21         1.73 o                         
  10   3   0        247.44        237.45         4.63 o                         
  11   3   0          0.72          2.40         1.62 o                         
  12   3   0        228.71        235.88         5.76 o                         
  13   3   0         57.01         52.82         4.17 o                         
  14   3   0          3.23          5.39         2.48 o                         
  15   3   0          8.21         11.05         3.62 o                         
  16   3   0          2.78         -4.43         4.43 o                         
   0   4   0        512.63        406.12         5.63 o                         
   1   4   0        240.04        236.43         2.84 o                         
   2   4   0         77.82        106.06         1.89 o                         
   3   4   0         17.51         10.86         1.03 o                         
   4   4   0        246.17        258.38         3.12 o                         
   5   4   0       2030.50       2163.66        15.34 o                         
   6   4   0         90.78         71.96         1.82 o                         
   7   4   0        387.06        338.70         5.15 o                         
   8   4   0        646.61        616.34        10.35 o                         
   9   4   0        359.13        348.91         8.54 o                         
  10   4   0         59.50         57.04         2.75 o                         
  11   4   0        285.07        270.88         6.50 o                         
  12   4   0         17.41         22.31         3.31 o                         
  13   4   0         40.63         36.24         3.65 o                         
  14   4   0         98.03        100.12         5.33 o                         
  15   4   0          3.87          9.14         4.62 o                         
   1   5   0         14.71         19.56         1.56 o                         
   2   5   0         84.34         81.52         1.92 o                         
   3   5   0        596.22        526.10         5.15 o                         
   4   5   0        133.05        111.50         2.22 o                         
   5   5   0         71.98         58.69         2.03 o                         
   6   5   0        173.68        177.34         3.71 o                         
   7   5   0        862.31        859.83         9.64 o                         
   8   5   0         27.53         22.08         1.98 o                         
   9   5   0        579.64        528.71         9.16 o                         
  10   5   0         23.95         23.90         2.20 o                         
  11   5   0         40.65         38.32         5.08 o                         
  12   5   0        195.59        176.06         6.07 o                         
  13   5   0          4.80          3.38         2.47 o                         
  14   5   0          5.21          8.37         2.52 o                         
  15   5   0         14.93         20.82         5.27 o                         
   0   6   0        239.90        228.44         4.72 o                         
   1   6   0        268.41        255.48         3.53 o                         
   2   6   0        218.45        229.97         4.08 o                         
   3   6   0         48.89         48.09         2.72 o                         
   4   6   0         41.79         42.45         1.89 o                         
   5   6   0          0.22          0.26         1.01 o                         
   6   6   0        653.00        637.23         8.02 o                         
   7   6   0          1.81          2.63         1.47 o                         
   8   6   0         37.04         39.36         2.46 o                         
   9   6   0        359.39        374.52         7.17 o                         
  10   6   0         43.96         49.83         3.22 o                         
  11   6   0         14.43         10.33         2.27 o                         
  12   6   0          2.72          3.48         2.76 o                         
  13   6   0         22.91         39.31         3.94 o                         
  14   6   0          0.18         -0.06         2.19 o                         
   1   7   0        921.85        914.66         8.99 o                         
   2   7   0        125.74        118.63         2.89 o                         
   3   7   0          6.99          7.35         1.36 o                         
   4   7   0         63.94         53.60         2.22 o                         
   5   7   0         35.20         40.49         2.13 o                         
   6   7   0        209.30        173.60         4.37 o                         
   7   7   0         20.36         23.03         2.17 o                         
   8   7   0        302.64        292.24         6.32 o                         
   9   7   0         24.83         21.73         2.50 o                         
  10   7   0         29.82         34.60         3.70 o                         
  11   7   0         40.86         35.89         5.04 o                         
  12   7   0         13.20         28.30         4.20 o                         
  13   7   0         79.79        107.19         8.14 o                         
   0   8   0        705.08        678.03        12.37 o                         
   1   8   0        438.52        412.63         6.22 o                         
   2   8   0         25.17         21.03         1.78 o                         
   3   8   0         87.44         82.32         2.78 o                         
   4   8   0        156.11        136.53         3.85 o                         
   5   8   0          2.97          3.92         1.70 o                         
   6   8   0        101.74         94.49         3.84 o                         
   7   8   0         17.71         13.53         2.63 o                         
   8   8   0         21.49         27.13         3.18 o                         
   9   8   0          6.38          2.69         2.18 o                         
  10   8   0          0.01         -0.30         2.30 o                         
  11   8   0          0.67          5.81         2.56 o                         
  12   8   0          2.33          9.65         5.48 o                         
   1   9   0        279.94        255.48         6.40 o                         
   2   9   0        131.31        119.65         6.41 o                         
   3   9   0         18.74         16.14         2.42 o                         
   4   9   0         40.66         41.89         3.35 o                         
   5   9   0         84.85         67.33         4.25 o                         
   6   9   0         87.27         85.91         4.53 o                         
   7   9   0        143.86        141.59         5.50 o                         
   8   9   0         46.57         34.41         3.69 o                         
   9   9   0          0.16         -0.03         2.83 o                         
  10   9   0         17.01         18.92         2.94 o                         
  11   9   0          3.07          6.63         3.75 o                         
   0  10   0        146.94        119.53        13.47 o                         
   1  10   0         60.06         56.02         3.79 o                         
   2  10   0         56.70         56.13         3.78 o                         
   3  10   0        114.31         97.68         5.63 o                         
   4  10   0          7.13          9.93         2.86 o                         
   5  10   0         29.71         25.66         4.43 o                         
   6  10   0         93.32        106.09         6.01 o                         
   7  10   0          0.21          4.55         2.95 o                         
   8  10   0         46.92         53.35         4.83 o                         
   9  10   0         11.16         19.84         9.91 o                         
   1  11   0          0.00          0.44         2.20 o                         
   2  11   0          0.02         -0.65         2.26 o                         
   3  11   0         43.61         45.27         8.99 o                         
   4  11   0          3.09          2.11         3.51 o                         
   5  11   0          5.39          9.95         4.01 o                         
   6  11   0          2.44          5.23         9.94 o                         
   0  12   0          0.25          2.09         3.34 o                         
   1  12   0         33.79         30.52         3.45 o                         
   2  12   0          0.52          1.60         6.01 o                         
   3  12   0         27.48         37.84         6.43 o                         
 -15   0   1          0.94         -3.37         3.37 o                         
 -13   0   1         46.97         49.66         4.07 o                         
 -11   0   1         23.27         27.94         3.08 o                         
  -9   0   1        849.66        843.15        13.18 o                         
  -7   0   1         73.86         53.08         2.14 o                         
  -5   0   1       1290.48       1336.91        13.57 o                         
  -3   0   1       3480.96       3676.79        34.23 o                         
  -1   0   1        112.81         80.28         1.90 o                         
   1   0   1      24306.07      25257.38       449.27 o                         
   3   0   1       5740.44       6288.64        69.45 o                         
   5   0   1       3212.17       3572.47        32.86 o                         
   7   0   1          0.86          2.24         0.93 o                         
   9   0   1        406.14        399.46         8.27 o                         
  11   0   1        855.60        740.87        13.15 o                         
  13   0   1         54.31         51.11         4.20 o                         
  15   0   1          7.74         16.67         4.13 o                         
 -16   1   1          0.82          3.27         1.70 o                         
 -15   1   1         18.68         16.54         2.91 o                         
 -14   1   1          2.53          5.28         2.78 o                         
 -13   1   1          0.17         -1.47         1.49 o                         
 -12   1   1        661.89        586.15         8.33 o                         
 -11   1   1        128.44        114.15         3.53 o                         
 -10   1   1        419.84        380.74         5.88 o                         
  -9   1   1          4.11          3.58         1.07 o                         
  -8   1   1       4616.74       4861.39        32.02 o                         
  -7   1   1        218.57        221.45         2.90 o                         
  -6   1   1          7.55         13.53         0.99 o                         
  -5   1   1       1610.21       1689.54        11.81 o                         
  -4   1   1         36.92         32.66         0.98 o                         
  -3   1   1        135.48        126.47         1.72 o                         
  -2   1   1       3189.45       3251.87        20.63 o                         
  -1   1   1        635.73        654.65         5.81 o                         
   0   1   1       2336.20       2506.84        16.04 o                         
   1   1   1        278.89        264.28         2.69 o                         
   2   1   1      10259.13      10708.08        72.33 o                         
   3   1   1         65.86         68.94         1.34 o                         
   4   1   1        314.00        278.47         3.84 o                         
   5   1   1        548.30        530.41         4.56 o                         
   6   1   1        238.60        287.64         3.61 o                         
   7   1   1        111.63        109.56         1.91 o                         
   8   1   1         61.47         64.20         2.30 o                         
   9   1   1         13.97         14.91         1.59 o                         
  10   1   1        299.71        284.17         5.08 o                         
  11   1   1        212.34        186.50         4.97 o                         
  12   1   1        121.27        122.12         3.82 o                         
  13   1   1         90.56         81.02         3.84 o                         
  14   1   1          0.95          0.72         1.84 o                         
  15   1   1          3.21          1.57         2.17 o                         
  16   1   1          8.09          6.32         5.01 o                         
 -16   2   1         20.42         31.97         3.53 o                         
 -15   2   1          0.29          3.55         2.28 o                         
 -14   2   1          6.65          3.35         2.58 o                         
 -13   2   1         82.25         83.08         4.51 o                         
 -12   2   1          0.67          1.02         1.66 o                         
 -11   2   1        260.14        203.89         4.53 o                         
 -10   2   1         17.77         20.50         1.85 o                         
  -9   2   1          8.05          6.65         1.29 o                         
  -8   2   1         73.28         60.72         2.20 o                         
  -7   2   1         31.64         37.71         1.37 o                         
  -6   2   1        834.58        812.69         6.74 o                         
  -5   2   1       1135.66       1231.95         9.13 o                         
  -4   2   1         76.65         93.40         1.97 o                         
  -3   2   1          2.28          3.64         0.61 o                         
  -2   2   1       3708.64       3908.79        24.86 o                         
  -1   2   1       4293.31       4658.44        29.33 o                         
   0   2   1        459.15        436.83         4.45 o                         
   1   2   1       2801.54       2937.75        20.29 o                         
   2   2   1      21439.35      22329.49       190.97 o                         
   3   2   1        769.49        764.18         5.81 o                         
   4   2   1         84.55         69.69         1.47 o                         
   5   2   1         60.33         52.74         1.25 o                         
   6   2   1        278.70        330.27         5.62 o                         
   7   2   1        268.07        236.29         3.52 o                         
   8   2   1        445.58        427.90         5.24 o                         
   9   2   1        572.33        532.28         6.30 o                         
  10   2   1        345.90        304.84         5.33 o                         
  11   2   1        725.05        680.30         9.91 o                         
  12   2   1         33.66         31.92         2.75 o                         
  13   2   1         12.96         14.04         2.77 o                         
  14   2   1          0.11         -1.92         1.92 o                         
  15   2   1          0.05          4.01         2.25 o                         
  16   2   1          2.62         12.88         3.57 o                         
 -16   3   1         81.12         96.45        10.70 o                         
 -15   3   1          0.00          1.47         2.20 o                         
 -14   3   1          3.59          6.24         2.62 o                         
 -13   3   1          0.64          2.01         2.14 o                         
 -12   3   1          0.07          0.93         2.04 o                         
 -11   3   1         15.56         13.63         2.15 o                         
 -10   3   1         18.60         25.73         2.00 o                         
  -9   3   1         16.28         16.48         1.52 o                         
  -8   3   1        110.96        101.16         3.88 o                         
  -7   3   1        223.39        249.26         3.29 o                         
  -6   3   1          0.18          0.94         0.67 o                         
  -5   3   1        763.22        900.43         7.27 o                         
  -4   3   1        121.03        149.92         2.18 o                         
  -3   3   1       4982.31       5609.79        35.67 o                         
  -2   3   1      19257.26      20669.50       130.40 o                         
  -1   3   1      36333.46      39285.45       249.15 o                         
   0   3   1      12423.93      13197.06        82.08 o                         
   1   3   1       2784.26       2881.36        18.86 o                         
   2   3   1         10.35         15.54         0.78 o                         
   3   3   1       2999.37       3228.59        21.20 o                         
   4   3   1        138.27        120.14         1.87 o                         
   5   3   1          6.47          7.98         1.63 o                         
   6   3   1         63.33         53.03         1.46 o                         
   7   3   1       1504.39       1613.00        13.35 o                         
   8   3   1          4.56          3.67         1.20 o                         
   9   3   1        435.02        414.98         6.09 o                         
  10   3   1        258.39        253.22         5.95 o                         
  11   3   1        178.41        147.06         4.41 o                         
  12   3   1         95.94         77.58         3.73 o                         
  13   3   1          3.73          2.33         2.31 o                         
  14   3   1         44.13         46.22         4.07 o                         
  15   3   1          1.37          5.40         2.25 o                         
  16   3   1          0.14         -0.95         4.11 o                         
 -15   4   1         32.05         41.24         4.24 o                         
 -14   4   1         14.00         13.49         2.88 o                         
 -13   4   1          0.49          2.38         2.21 o                         
 -12   4   1         23.27         26.33         3.09 o                         
 -11   4   1          2.05         -0.13         1.81 o                         
 -10   4   1        506.82        472.66         7.02 o                         
  -9   4   1        209.41        175.46         3.99 o                         
  -8   4   1        337.63        323.68         5.21 o                         
  -7   4   1        265.76        244.20         4.59 o                         
  -6   4   1         33.47         35.03         1.39 o                         
  -5   4   1       2132.44       2282.41        16.10 o                         
  -4   4   1       1066.64       1091.54         9.10 o                         
  -3   4   1        427.41        423.79         4.19 o                         
  -2   4   1        344.64        418.33         4.10 o                         
  -1   4   1        909.80       1004.90         7.77 o                         
   0   4   1       6107.91       6681.56        42.33 o                         
   1   4   1       1612.27       1672.79        11.88 o                         
   2   4   1        988.13       1031.21         7.95 o                         
   3   4   1          2.56          6.47         0.70 o                         
   4   4   1        782.88        850.14         6.99 o                         
   5   4   1         49.58         48.83         2.40 o                         
   6   4   1         50.95         56.16         1.84 o                         
   7   4   1         17.53         18.59         1.64 o                         
   8   4   1         35.47         38.89         2.20 o                         
   9   4   1         70.39         65.31         3.51 o                         
  10   4   1          4.02          2.78         1.50 o                         
  11   4   1         39.37         42.97         3.27 o                         
  12   4   1          3.25          6.78         2.28 o                         
  13   4   1          0.02         -1.79         2.03 o                         
  14   4   1         66.47         66.55         4.58 o                         
  15   4   1         54.13         67.98         4.43 o                         
 -15   5   1         99.73         95.38         7.52 o                         
 -14   5   1          0.62          4.12         2.34 o                         
 -13   5   1         53.51         60.10         4.42 o                         
 -12   5   1         44.01         44.61         3.82 o                         
 -11   5   1         57.54         62.32         3.46 o                         
 -10   5   1        259.34        230.15         5.49 o                         
  -9   5   1         24.80         27.25         2.22 o                         
  -8   5   1         22.64         25.50         2.00 o                         
  -7   5   1         33.75         29.29         1.97 o                         
  -6   5   1          2.65          3.04         1.41 o                         
  -5   5   1         11.09         12.47         1.33 o                         
  -4   5   1       3658.57       3852.30        25.86 o                         
  -3   5   1       1389.05       1407.99        10.79 o                         
  -2   5   1        197.92        190.39         2.79 o                         
  -1   5   1       4338.26       4615.78        30.24 o                         
   0   5   1         48.66         55.00         1.62 o                         
   1   5   1        402.68        344.40         3.86 o                         
   2   5   1       5291.56       5551.61        35.98 o                         
   3   5   1       3102.51       3202.41        21.75 o                         
   4   5   1         10.32          6.89         1.09 o                         
   5   5   1        757.25        724.12         7.31 o                         
   6   5   1         97.60         88.93         2.75 o                         
   7   5   1        353.24        331.99         9.67 o                         
   8   5   1         35.49         32.65         2.21 o                         
   9   5   1        197.50        206.65         7.09 o                         
  10   5   1         14.52         16.16         1.95 o                         
  11   5   1          4.43          5.39         2.74 o                         
  12   5   1          8.19         14.70         3.38 o                         
  13   5   1         12.84         15.39         2.88 o                         
  14   5   1         16.19         27.16         3.41 o                         
  15   5   1         23.95         35.05         5.32 o                         
 -14   6   1         70.74         77.63         6.94 o                         
 -13   6   1         19.69         17.88         3.51 o                         
 -12   6   1         73.97         90.38         5.07 o                         
 -11   6   1          1.04          0.56         1.92 o                         
 -10   6   1         11.83         12.43         2.21 o                         
  -9   6   1          0.20         -1.20         1.56 o                         
  -8   6   1        190.38        183.02         5.45 o                         
  -7   6   1         92.57         80.23         3.01 o                         
  -6   6   1        479.16        441.21         6.84 o                         
  -5   6   1         32.76         36.18         1.81 o                         
  -4   6   1         68.73         67.15         2.25 o                         
  -3   6   1        590.55        583.72         8.92 o                         
  -2   6   1        450.53        415.75         4.70 o                         
  -1   6   1        135.52        153.34         2.74 o                         
   0   6   1       1212.03       1209.50         9.79 o                         
   1   6   1        943.93        914.60         7.94 o                         
   2   6   1        299.61        292.43         4.21 o                         
   3   6   1          9.65          6.72         1.17 o                         
   4   6   1       1173.66       1148.94        11.30 o                         
   5   6   1        399.59        382.82         5.89 o                         
   6   6   1        405.54        378.11         5.93 o                         
   7   6   1        957.56        932.90        10.59 o                         
   8   6   1         15.94         21.61         2.09 o                         
   9   6   1          0.53          3.62         1.62 o                         
  10   6   1         13.55         16.35         2.31 o                         
  11   6   1         54.71         54.18         3.52 o                         
  12   6   1          7.30         10.55         3.24 o                         
  13   6   1          2.79          6.12         2.48 o                         
  14   6   1          0.98          5.46         6.54 o                         
 -13   7   1          0.55          4.66         3.87 o                         
 -12   7   1        137.98        164.64        10.52 o                         
 -11   7   1         14.86         17.48         3.22 o                         
 -10   7   1          8.24          5.77         2.45 o                         
  -9   7   1          2.98         -0.33         1.94 o                         
  -8   7   1        140.78        144.01         6.13 o                         
  -7   7   1         59.97         68.21         3.00 o                         
  -6   7   1        114.93        107.97         4.29 o                         
  -5   7   1       1932.23       1846.72        15.74 o                         
  -4   7   1          4.17          1.69         1.24 o                         
  -3   7   1        278.55        250.38         4.19 o                         
  -2   7   1          2.59          2.00         1.16 o                         
  -1   7   1        156.37        152.93         3.00 o                         
   0   7   1       1282.67       1263.88        10.54 o                         
   1   7   1        143.73        134.62         3.09 o                         
   2   7   1         41.18         44.14         2.90 o                         
   3   7   1        413.49        378.49         5.24 o                         
   4   7   1          0.18          2.15         1.23 o                         
   5   7   1        334.60        333.34         6.69 o                         
   6   7   1        323.09        286.39         5.33 o                         
   7   7   1         30.89         29.11         2.30 o                         
   8   7   1        221.36        215.09         6.13 o                         
   9   7   1         67.78         65.27         3.58 o                         
  10   7   1         15.59         13.17         2.46 o                         
  11   7   1          6.24          9.32         2.32 o                         
  12   7   1          3.88          1.37         2.93 o                         
  13   7   1         76.55         83.26        12.23 o                         
 -12   8   1          8.69         14.88         4.36 o                         
 -11   8   1         40.85         48.19         4.20 o                         
 -10   8   1          3.06          5.47         2.68 o                         
  -9   8   1         10.27         13.67         4.23 o                         
  -8   8   1        118.14         98.75         4.72 o                         
  -7   8   1         25.53         15.02         2.67 o                         
  -6   8   1         23.50         24.96         2.93 o                         
  -5   8   1          5.31          5.75         1.65 o                         
  -4   8   1         69.70         63.89         2.85 o                         
  -3   8   1          0.11          0.64         1.43 o                         
  -2   8   1         38.49         37.52         2.30 o                         
  -1   8   1         62.99         58.53         2.94 o                         
   0   8   1        177.10        173.10         4.00 o                         
   1   8   1        325.88        302.33         4.81 o                         
   2   8   1         48.37         37.93         2.10 o                         
   3   8   1         38.51         37.31         2.15 o                         
   4   8   1         76.12         66.44         2.63 o                         
   5   8   1          3.07          2.90         1.53 o                         
   6   8   1         37.26         37.23         2.57 o                         
   7   8   1         95.14         91.00         3.94 o                         
   8   8   1         54.17         51.22         6.17 o                         
   9   8   1          0.88         -0.49         2.10 o                         
  10   8   1         13.20         17.15         3.61 o                         
  11   8   1         87.68        102.47         7.43 o                         
  12   8   1          1.01          8.96         5.48 o                         
 -11   9   1          6.61          6.78         8.83 o                         
 -10   9   1         16.46         20.72         3.36 o                         
  -9   9   1          1.30          4.57         2.61 o                         
  -8   9   1          6.65          7.40         2.63 o                         
  -7   9   1        149.66        131.95         5.41 o                         
  -6   9   1         22.14         37.81         3.55 o                         
  -5   9   1          0.64          1.32         2.04 o                         
  -4   9   1          0.04          1.03         1.58 o                         
  -3   9   1         60.39         58.02         3.21 o                         
  -2   9   1        110.22        102.97         3.88 o                         
  -1   9   1         39.07         35.88         3.33 o                         
   0   9   1         91.64         75.79         3.88 o                         
   1   9   1         86.04         84.21         4.33 o                         
   2   9   1         28.94         24.96         2.74 o                         
   3   9   1         24.90         23.54         2.40 o                         
   4   9   1         35.28         40.92         3.27 o                         
   5   9   1         97.67         93.76         4.49 o                         
   6   9   1         83.95         78.46         6.18 o                         
   7   9   1          0.68         -0.43         2.50 o                         
   8   9   1          9.31          6.14         3.68 o                         
   9   9   1          1.63          0.15         2.71 o                         
  10   9   1          1.14          6.54         2.41 o                         
  11   9   1          5.51         15.13         5.85 o                         
  -9  10   1         73.34         81.50         8.27 o                         
  -8  10   1         42.92         43.01         5.38 o                         
  -7  10   1        120.85        120.78         6.46 o                         
  -6  10   1         57.45         70.41         6.72 o                         
  -5  10   1          4.60          5.21         3.44 o                         
  -4  10   1         39.76         32.70         4.83 o                         
  -3  10   1          4.68          3.08         3.04 o                         
  -2  10   1        131.13        132.77         7.13 o                         
  -1  10   1         74.33         74.37         4.13 o                         
   0  10   1          0.01         -0.01         2.03 o                         
   1  10   1         70.48         68.89         4.04 o                         
   2  10   1          0.32          0.96         2.11 o                         
   3  10   1          2.16          1.42         2.09 o                         
   4  10   1          0.99          0.84         2.43 o                         
   5  10   1         20.77         14.67         3.13 o                         
   6  10   1          2.03          1.57         2.82 o                         
   7  10   1         13.12          9.81         4.50 o                         
   8  10   1         54.76         56.77         5.09 o                         
   9  10   1         10.25         27.26        10.65 o                         
  -6  11   1          0.01          4.40         4.66 o                         
  -5  11   1          1.60         -0.46         4.30 o                         
  -4  11   1         57.70         69.16         6.54 o                         
  -3  11   1          3.51          1.75         2.89 o                         
  -2  11   1         27.54         22.09         3.69 o                         
  -1  11   1          6.68          9.20         2.59 o                         
   0  11   1         48.52         52.35         3.93 o                         
   1  11   1         28.42         29.42         3.32 o                         
   2  11   1         40.81         44.55         4.51 o                         
   3  11   1          9.11          4.64         2.93 o                         
   4  11   1         32.62         36.79         7.43 o                         
   5  11   1          0.03         -0.01         3.11 o                         
   6  11   1          4.20          7.26        10.33 o                         
  -3  12   1        101.38        132.40         9.80 o                         
  -2  12   1         50.41         47.00         9.46 o                         
  -1  12   1          1.34          4.67         2.70 o                         
   0  12   1          1.83          2.06         2.37 o                         
   1  12   1          8.31          7.78         2.73 o                         
   2  12   1         14.71         26.64        12.76 o                         
 -16   0   2         22.22         21.14         4.74 o                         
 -14   0   2          3.06          2.66         3.18 o                         
 -12   0   2         48.62         38.15         3.49 o                         
 -10   0   2        143.01        136.19         4.92 o                         
  -8   0   2       2532.30       2886.24        28.24 o                         
  -6   0   2       1097.01       1232.77        15.66 o                         
  -4   0   2        829.21        870.97         9.19 o                         
  -2   0   2       4256.84       4375.91        38.87 o                         
   0   0   2       1747.90       1677.38        51.65 o                         
   2   0   2         11.29          6.31         1.49 o                         
   4   0   2        213.32        238.07         3.55 o                         
   6   0   2         30.65         34.99         1.91 o                         
   8   0   2       2859.71       2913.91        34.12 o                         
  10   0   2        569.93        533.42        10.33 o                         
  12   0   2        106.66        107.07         5.10 o                         
  14   0   2         86.44         75.79         6.33 o                         
  16   0   2         14.72         14.55         6.43 o                         
 -16   1   2          9.08         12.80         2.95 o                         
 -15   1   2          2.33          7.89         2.89 o                         
 -14   1   2         26.03         23.68         3.43 o                         
 -13   1   2         49.18         37.59         3.32 o                         
 -12   1   2          5.87          7.17         1.71 o                         
 -11   1   2       1113.71       1024.36        11.42 o                         
 -10   1   2         13.62         16.24         1.71 o                         
  -9   1   2        100.60         83.17         2.63 o                         
  -8   1   2        488.23        529.40         5.31 o                         
  -7   1   2        329.16        377.86         4.06 o                         
  -6   1   2       3871.77       4456.92        28.98 o                         
  -5   1   2        503.51        535.76         4.69 o                         
  -4   1   2       2158.31       2240.38        15.88 o                         
  -3   1   2        264.98        328.57         3.11 o                         
  -2   1   2       1390.56       1453.61         9.69 o                         
  -1   1   2      13294.96      14269.89       117.75 o                         
   0   1   2        552.80        564.68         4.46 o                         
   1   1   2       9733.80      10366.60        74.29 o                         
   2   1   2      19040.42      20545.94       150.90 o                         
   3   1   2        986.98       1025.55         8.57 o                         
   4   1   2         70.64         66.34         2.81 o                         
   5   1   2        343.96        331.77         3.74 o                         
   6   1   2       1112.82       1175.62         9.80 o                         
   7   1   2       1176.07       1285.05        10.82 o                         
   8   1   2        384.52        368.37         4.67 o                         
   9   1   2        543.03        522.96         6.89 o                         
  10   1   2        192.76        166.41         4.08 o                         
  11   1   2        329.92        310.05         5.66 o                         
  12   1   2        112.00        109.36         4.02 o                         
  13   1   2         10.33         11.26         2.19 o                         
  14   1   2          8.10         11.28         2.48 o                         
  15   1   2          8.64         17.11         2.60 o                         
  16   1   2          9.24         10.23         6.06 o                         
 -16   2   2          0.31          3.68         2.95 o                         
 -15   2   2         14.91         16.84         2.97 o                         
 -14   2   2          0.07          2.50         2.12 o                         
 -13   2   2        200.36        161.52         5.62 o                         
 -12   2   2        114.21        124.27         4.88 o                         
 -11   2   2          1.16          3.14         1.52 o                         
 -10   2   2        194.78        179.07         3.56 o                         
  -9   2   2        245.81        232.44         3.85 o                         
  -8   2   2          6.64         10.35         1.17 o                         
  -7   2   2        201.39        197.51         2.81 o                         
  -6   2   2       3995.17       4518.08        31.70 o                         
  -5   2   2       1319.71       1466.44        10.61 o                         
  -4   2   2        235.50        219.19         2.53 o                         
  -3   2   2       6821.37       7024.22        43.99 o                         
  -2   2   2        145.49        154.67         1.85 o                         
  -1   2   2      39563.97      43304.60       433.79 o                         
   0   2   2         50.25         42.39         1.44 o                         
   1   2   2      11383.01      11936.10        82.00 o                         
   2   2   2      14799.86      16060.26       106.97 o                         
   3   2   2       1422.76       1455.87        11.39 o                         
   4   2   2         67.99         78.28         1.94 o                         
   5   2   2        493.36        499.91         5.07 o                         
   6   2   2        498.46        477.63         5.52 o                         
   7   2   2          3.57          4.25         0.94 o                         
   8   2   2        166.63        160.86         3.14 o                         
   9   2   2         73.85         65.32         3.00 o                         
  10   2   2        528.14        513.28         8.05 o                         
  11   2   2        133.05        133.59         4.28 o                         
  12   2   2         16.56         18.80         2.32 o                         
  13   2   2         98.22         95.01         4.21 o                         
  14   2   2          0.14         -2.00         2.00 o                         
  15   2   2          7.41          8.95         2.55 o                         
  16   2   2          5.50          5.96         9.38 o                         
 -16   3   2         11.06         19.76         3.39 o                         
 -15   3   2          5.56          5.43         2.37 o                         
 -14   3   2         18.03         19.70         3.13 o                         
 -13   3   2         39.49         41.97         3.81 o                         
 -12   3   2          1.03         -0.22         2.36 o                         
 -11   3   2        445.60        402.26        10.84 o                         
 -10   3   2         56.79         65.69         2.92 o                         
  -9   3   2         22.95         27.55         1.73 o                         
  -8   3   2         87.39         76.35         2.27 o                         
  -7   3   2         98.27         92.33         2.04 o                         
  -6   3   2        219.74        204.41         2.85 o                         
  -5   3   2        774.05        789.98         6.60 o                         
  -4   3   2       1272.91       1456.06        10.55 o                         
  -3   3   2        656.78        659.68         5.47 o                         
  -2   3   2       1098.36       1264.72         9.10 o                         
  -1   3   2         37.85         46.58         1.26 o                         
   0   3   2       1979.21       2008.40        13.52 o                         
   1   3   2        686.56        683.89         6.62 o                         
   2   3   2       3204.41       3290.14        23.00 o                         
   3   3   2        967.77       1023.28         8.38 o                         
   4   3   2          3.25         11.32         0.96 o                         
   5   3   2         97.72        111.61         1.87 o                         
   6   3   2       1217.11       1323.48        11.11 o                         
   7   3   2         41.95         35.67         1.64 o                         
   8   3   2          2.34          2.26         1.29 o                         
   9   3   2        324.19        313.44         6.36 o                         
  10   3   2         44.13         33.83         2.64 o                         
  11   3   2          8.06          4.01         1.74 o                         
  12   3   2          7.88          8.83         1.99 o                         
  13   3   2        151.36        148.92         5.03 o                         
  14   3   2         65.75         56.31         4.38 o                         
  15   3   2          0.25          0.30         2.03 o                         
 -15   4   2          0.01          7.77         2.97 o                         
 -14   4   2          9.21         18.58         3.20 o                         
 -13   4   2         23.00         19.90         3.12 o                         
 -12   4   2         20.22         16.78         2.79 o                         
 -11   4   2        330.24        289.02         6.25 o                         
 -10   4   2         28.04         18.28         2.21 o                         
  -9   4   2        186.44        178.28         4.01 o                         
  -8   4   2        171.68        155.87         3.55 o                         
  -7   4   2         89.74        105.16         4.11 o                         
  -6   4   2         52.43         50.79         1.66 o                         
  -5   4   2        872.84        915.27         7.65 o                         
  -4   4   2        448.72        474.50         5.07 o                         
  -3   4   2        361.93        373.19         4.31 o                         
  -2   4   2         78.93         80.37         2.48 o                         
  -1   4   2       1593.69       1689.40        12.00 o                         
   0   4   2         87.45         77.27         1.69 o                         
   1   4   2       6725.58       7355.59        46.47 o                         
   2   4   2        556.52        552.75         4.91 o                         
   3   4   2        503.02        589.74         5.81 o                         
   4   4   2          9.48          6.98         0.93 o                         
   5   4   2        737.77        752.17         7.20 o                         
   6   4   2          7.30          7.71         1.33 o                         
   7   4   2        247.11        260.98         4.58 o                         
   8   4   2        710.02        697.78         8.49 o                         
   9   4   2        549.65        536.29         7.47 o                         
  10   4   2        157.10        127.11         4.11 o                         
  11   4   2         13.76         16.43         2.23 o                         
  12   4   2          8.88          9.98         2.30 o                         
  13   4   2         28.05         34.36         3.50 o                         
  14   4   2         15.69         23.91         3.33 o                         
  15   4   2         10.75         11.78         3.26 o                         
 -15   5   2         26.06         25.26         5.22 o                         
 -14   5   2         53.19         62.58         6.65 o                         
 -13   5   2         17.74         17.92         3.06 o                         
 -12   5   2         32.16         34.21         3.57 o                         
 -11   5   2          3.04          4.99         1.88 o                         
 -10   5   2        251.69        253.17         5.78 o                         
  -9   5   2          4.09          5.02         1.68 o                         
  -8   5   2         11.33          9.42         1.60 o                         
  -7   5   2         54.03         51.90         2.34 o                         
  -6   5   2        250.17        226.51         4.76 o                         
  -5   5   2         34.73         42.91         1.61 o                         
  -4   5   2         46.96         37.04         1.48 o                         
  -3   5   2       2838.05       3043.98        20.85 o                         
  -2   5   2       1204.34       1267.16         9.83 o                         
  -1   5   2        131.40        131.32         2.34 o                         
   0   5   2          6.73          7.10         0.89 o                         
   1   5   2        568.27        609.54         5.61 o                         
   2   5   2         56.88         50.72         1.55 o                         
   3   5   2        235.82        274.87         3.85 o                         
   4   5   2        339.97        337.99         4.42 o                         
   5   5   2        118.27        112.36         2.59 o                         
   6   5   2        195.34        197.88         3.97 o                         
   7   5   2       1030.42       1022.73        11.01 o                         
   8   5   2         66.12         66.54         2.84 o                         
   9   5   2         15.61         12.97         1.85 o                         
  10   5   2         79.44         79.55         3.29 o                         
  11   5   2          0.08          0.55         1.74 o                         
  12   5   2         63.10         63.79         4.34 o                         
  13   5   2         39.41         42.04         3.88 o                         
  14   5   2         16.95         18.57         2.92 o                         
 -14   6   2         11.58         22.27         4.10 o                         
 -13   6   2          6.62          7.95         4.69 o                         
 -12   6   2          0.88         -0.31         2.93 o                         
 -11   6   2          5.12          6.43         2.24 o                         
 -10   6   2         63.56         51.97         4.44 o                         
  -9   6   2        305.04        309.48         6.45 o                         
  -8   6   2         20.07         26.48         2.49 o                         
  -7   6   2        193.63        188.24         4.20 o                         
  -6   6   2       1237.50       1290.85        11.72 o                         
  -5   6   2        126.39        123.90         3.51 o                         
  -4   6   2        740.38        816.97         8.17 o                         
  -3   6   2        537.19        546.05         9.39 o                         
  -2   6   2       1901.02       2069.71        15.21 o                         
  -1   6   2       1423.41       1440.94        11.25 o                         
   0   6   2         29.73         33.20         1.51 o                         
   1   6   2         38.70         42.02         1.57 o                         
   2   6   2        153.06        147.08         2.93 o                         
   3   6   2          0.42          0.01         0.95 o                         
   4   6   2         26.59         29.14         1.68 o                         
   5   6   2        201.21        190.98         3.57 o                         
   6   6   2        790.43        799.49         9.39 o                         
   7   6   2        546.14        486.63         7.06 o                         
   8   6   2        185.07        177.78         4.32 o                         
   9   6   2         78.37         79.22         3.29 o                         
  10   6   2         45.68         38.08         2.70 o                         
  11   6   2         30.69         33.33         3.58 o                         
  12   6   2         71.76         80.84         4.89 o                         
  13   6   2          0.55          1.05         2.82 o                         
  14   6   2          5.49         16.10         7.67 o                         
 -13   7   2          0.32          4.84         3.03 o                         
 -12   7   2          3.05          4.70         4.50 o                         
 -11   7   2         64.09         67.75         4.51 o                         
 -10   7   2         15.63         20.62         3.86 o                         
  -9   7   2         69.47         63.50         4.02 o                         
  -8   7   2          0.08          1.15         1.99 o                         
  -7   7   2        226.84        234.59         6.27 o                         
  -6   7   2         95.49         89.00         3.53 o                         
  -5   7   2          0.27         -0.56         1.43 o                         
  -4   7   2        479.86        449.91         5.86 o                         
  -3   7   2         28.77         30.07         1.88 o                         
  -2   7   2       1030.21       1034.76        10.59 o                         
  -1   7   2        386.18        386.60         4.79 o                         
   0   7   2        274.38        287.77         4.38 o                         
   1   7   2        283.74        260.64         5.60 o                         
   2   7   2         17.09         14.95         1.48 o                         
   3   7   2         47.28         37.68         1.94 o                         
   4   7   2        738.04        695.02         8.90 o                         
   5   7   2        112.52        108.86         3.43 o                         
   6   7   2          6.66          8.25         1.69 o                         
   7   7   2        109.75         94.67         3.75 o                         
   8   7   2          9.24          9.58         1.94 o                         
   9   7   2         11.30         12.37         2.07 o                         
  10   7   2          1.56          1.96         1.94 o                         
  11   7   2         10.70         17.74         3.13 o                         
  12   7   2          0.13          6.69         3.08 o                         
  13   7   2          2.32         10.18         4.53 o                         
 -12   8   2         63.65         80.73         7.50 o                         
 -11   8   2          5.67         11.75         5.85 o                         
 -10   8   2         38.94         42.73         3.96 o                         
  -9   8   2          7.63          5.71         2.35 o                         
  -8   8   2        101.55        100.86         4.84 o                         
  -7   8   2        107.19         98.62         4.66 o                         
  -6   8   2         97.19         92.62         4.50 o                         
  -5   8   2        153.91        164.95         4.18 o                         
  -4   8   2        332.84        296.24         5.43 o                         
  -3   8   2        734.10        717.10         8.92 o                         
  -2   8   2          4.84          4.55         1.69 o                         
  -1   8   2         12.79         18.01         2.06 o                         
   0   8   2          0.66          0.97         1.57 o                         
   1   8   2          0.01         -0.64         1.78 o                         
   2   8   2         59.23         55.92         2.57 o                         
   3   8   2         11.32         13.48         2.98 o                         
   4   8   2         45.70         43.28         2.29 o                         
   5   8   2          2.61          2.27         1.50 o                         
   6   8   2         73.45         72.28         3.19 o                         
   7   8   2         40.24         31.29         2.54 o                         
   8   8   2          0.00         -0.38         1.60 o                         
   9   8   2          8.69          4.21         2.36 o                         
  10   8   2          2.78          1.76         2.35 o                         
  11   8   2          3.48          3.44         2.32 o                         
  12   8   2         34.87         44.75         8.43 o                         
 -11   9   2          2.07          4.84         1.86 o                         
 -10   9   2          0.55          0.99         2.24 o                         
  -9   9   2         55.54         44.76         4.15 o                         
  -8   9   2          6.45          7.09         2.87 o                         
  -7   9   2         25.41         26.97         3.31 o                         
  -6   9   2          4.07          6.08         2.38 o                         
  -5   9   2          0.05          0.42         2.04 o                         
  -4   9   2         19.26         19.03         2.76 o                         
  -3   9   2         41.58         45.14         3.93 o                         
  -2   9   2          5.28          3.99         1.77 o                         
  -1   9   2          1.37          2.43         2.03 o                         
   0   9   2        281.43        289.14         6.04 o                         
   1   9   2          2.63          3.24         1.73 o                         
   2   9   2          4.72          5.10         1.79 o                         
   3   9   2          9.19          5.40         1.85 o                         
   4   9   2         37.14         40.23         3.31 o                         
   5   9   2        203.99        205.96         6.17 o                         
   6   9   2         95.79        101.23         5.20 o                         
   7   9   2         37.32         36.03         4.11 o                         
   8   9   2         11.34         12.50         3.30 o                         
   9   9   2          9.11          9.88         7.57 o                         
  10   9   2         49.40         52.81         5.24 o                         
  11   9   2          2.65         -2.37         4.16 o                         
  -9  10   2          0.28          1.77        10.80 o                         
  -8  10   2        111.34        103.09         6.24 o                         
  -7  10   2         16.70         21.48         4.71 o                         
  -6  10   2          0.10          5.58         3.40 o                         
  -5  10   2         20.09         18.75         4.30 o                         
  -4  10   2          0.00         -0.81         2.97 o                         
  -3  10   2          0.00         -0.17         2.31 o                         
  -2  10   2          0.34         -1.83         1.83 o                         
  -1  10   2         10.54          6.15         2.24 o                         
   0  10   2         13.30          7.48         2.32 o                         
   1  10   2          2.61          3.28         2.18 o                         
   2  10   2         55.28         50.69         3.68 o                         
   3  10   2         16.91         16.90         2.81 o                         
   4  10   2          0.14          1.05         2.46 o                         
   5  10   2         20.79         22.71         3.03 o                         
   6  10   2          5.61          1.39         2.72 o                         
   7  10   2          0.22          5.75         4.67 o                         
   8  10   2         19.77         24.62         3.58 o                         
   9  10   2          0.22          2.11         4.80 o                         
  -6  11   2          6.90         16.84         4.56 o                         
  -5  11   2          5.60         10.36         3.86 o                         
  -4  11   2          2.63         -0.07         2.97 o                         
  -3  11   2          8.80         13.68         3.19 o                         
  -2  11   2          4.47         -0.78         2.76 o                         
  -1  11   2         15.25         20.09         4.29 o                         
   0  11   2         94.28         92.49         4.79 o                         
   1  11   2          0.07          2.13         2.37 o                         
   2  11   2          7.64          7.56         2.49 o                         
   3  11   2         17.02         12.25         3.33 o                         
   4  11   2         10.20          7.38         4.83 o                         
   5  11   2          8.06         13.51         3.84 o                         
   6  11   2          3.18         11.79         6.01 o                         
  -3  12   2         16.08         32.68         4.80 o                         
  -2  12   2         49.04         46.19         7.72 o                         
  -1  12   2          3.81          3.77         2.91 o                         
   0  12   2          3.77          0.34         2.58 o                         
   1  12   2          6.10          9.21         2.78 o                         
   2  12   2         58.46         64.71         6.37 o                         
 -15   0   3         20.69         25.27         4.69 o                         
 -13   0   3          0.34         -1.80         1.80 o                         
 -11   0   3          7.34          2.38         2.20 o                         
  -9   0   3         46.17         51.23         2.50 o                         
  -7   0   3       4638.33       5094.36        46.88 o                         
  -5   0   3        655.06        791.29         8.91 o                         
  -3   0   3         50.74         39.38         1.34 o                         
  -1   0   3       3679.28       3629.59        37.78 o                         
   1   0   3       1848.95       1945.11        23.93 o                         
   3   0   3        348.61        367.90         4.48 o                         
   5   0   3        951.21        903.05         9.82 o                         
   7   0   3        113.04         90.62         4.17 o                         
   9   0   3        445.38        465.41         9.12 o                         
  11   0   3        388.34        379.92         8.92 o                         
  13   0   3        342.45        321.37        12.46 o                         
  15   0   3         50.78         57.98         6.29 o                         
 -16   1   3          2.88          8.21         2.35 o                         
 -15   1   3         13.13         20.76         3.56 o                         
 -14   1   3          7.48          4.81         2.23 o                         
 -13   1   3          4.22          1.48         1.86 o                         
 -12   1   3          0.52         -0.13         1.44 o                         
 -11   1   3        156.99        144.90         4.10 o                         
 -10   1   3        127.72        126.65         4.55 o                         
  -9   1   3        430.94        421.56         9.49 o                         
  -8   1   3        834.54        898.22         8.18 o                         
  -7   1   3         15.63         25.04         1.46 o                         
  -6   1   3        488.57        519.01         4.84 o                         
  -5   1   3        918.58       1000.42         7.63 o                         
  -4   1   3          0.21          0.25         0.50 o                         
  -3   1   3       3378.22       3431.60        23.42 o                         
  -2   1   3       5114.46       5648.86        37.93 o                         
  -1   1   3       3659.97       3774.49        30.38 o                         
   0   1   3      12101.72      12679.72        86.32 o                         
   1   1   3       2101.06       2281.86        14.73 o                         
   2   1   3       1811.45       1963.67        13.81 o                         
   3   1   3       2744.00       2932.02        22.21 o                         
   4   1   3       1736.19       1908.53        14.10 o                         
   5   1   3        132.28        147.02         2.36 o                         
   6   1   3        459.97        496.99         5.19 o                         
   7   1   3        456.53        478.31         5.30 o                         
   8   1   3          0.01          1.25         1.05 o                         
   9   1   3         44.07         42.94         2.20 o                         
  10   1   3         40.54         36.74         2.28 o                         
  11   1   3        559.34        505.00         7.48 o                         
  12   1   3        116.54        103.14         4.04 o                         
  13   1   3          9.70          9.36         2.15 o                         
  14   1   3          0.24         -1.31         1.91 o                         
  15   1   3          7.35          8.00         2.21 o                         
  16   1   3         18.82         27.51         7.43 o                         
 -16   2   3         18.07         27.24         2.97 o                         
 -15   2   3         11.85         12.19         3.19 o                         
 -14   2   3          5.05          3.10         2.29 o                         
 -13   2   3         33.00         32.57         3.64 o                         
 -12   2   3        358.70        342.82         7.00 o                         
 -11   2   3        108.08         82.53         3.31 o                         
 -10   2   3         41.82         46.57         2.07 o                         
  -9   2   3          3.86          3.85         1.16 o                         
  -8   2   3          1.55          2.43         0.85 o                         
  -7   2   3         58.12         74.02         2.19 o                         
  -6   2   3        116.46         99.93         1.95 o                         
  -5   2   3        112.28        134.98         2.11 o                         
  -4   2   3         70.45         68.12         1.42 o                         
  -3   2   3         63.36         62.40         1.48 o                         
  -2   2   3        873.99        937.50         6.79 o                         
  -1   2   3       1753.51       1841.16        12.26 o                         
   0   2   3       1826.98       1840.72        14.12 o                         
   1   2   3        779.38        862.19         7.37 o                         
   2   2   3        208.56        203.74         2.43 o                         
   3   2   3          8.26          4.94         0.51 o                         
   4   2   3        848.12        872.95         7.40 o                         
   5   2   3        172.17        169.77         4.17 o                         
   6   2   3        156.15        158.14         2.71 o                         
   7   2   3        697.93        679.86         6.88 o                         
   8   2   3        106.37        112.13         2.65 o                         
   9   2   3        269.99        256.00         4.65 o                         
  10   2   3         10.10          9.47         1.86 o                         
  11   2   3         78.31         83.72         4.56 o                         
  12   2   3          2.39          2.04         1.73 o                         
  13   2   3          0.13          1.32         1.84 o                         
  14   2   3          2.10         -0.22         1.98 o                         
  15   2   3         34.36         38.13         5.15 o                         
  16   2   3          0.21          5.51         7.67 o                         
 -16   3   3          1.58          5.75         2.64 o                         
 -15   3   3          0.06          5.95         3.35 o                         
 -14   3   3          0.95          1.29         2.25 o                         
 -13   3   3         31.58         33.85         3.43 o                         
 -12   3   3          8.64          7.44         2.22 o                         
 -11   3   3       1180.13       1098.68        15.40 o                         
 -10   3   3        208.53        209.76         4.41 o                         
  -9   3   3        236.63        241.01         4.89 o                         
  -8   3   3         23.54         28.52         1.60 o                         
  -7   3   3        261.12        283.40         3.60 o                         
  -6   3   3        379.23        377.28         4.09 o                         
  -5   3   3       1599.66       1682.03        12.17 o                         
  -4   3   3        692.35        769.29         6.33 o                         
  -3   3   3        428.01        470.63         4.28 o                         
  -2   3   3       1545.84       1678.20        11.65 o                         
  -1   3   3         86.85         72.93         1.45 o                         
   0   3   3       2501.75       2734.23        18.01 o                         
   1   3   3       1107.97       1104.46        12.47 o                         
   2   3   3         49.56         46.43         1.37 o                         
   3   3   3         65.49         72.65         2.33 o                         
   4   3   3         47.67         51.02         2.36 o                         
   5   3   3        161.05        127.55         2.07 o                         
   6   3   3        886.41        893.59         8.54 o                         
   7   3   3        558.47        562.86         7.55 o                         
   8   3   3         81.02         72.18         2.60 o                         
   9   3   3         90.06         92.10         3.01 o                         
  10   3   3         91.09         77.13         3.40 o                         
  11   3   3          1.77          2.18         2.41 o                         
  12   3   3         38.13         36.00         2.98 o                         
  13   3   3          1.41          0.65         2.12 o                         
  14   3   3         73.02         69.01         4.04 o                         
  15   3   3         25.12         36.89         3.63 o                         
 -15   4   3         29.00         36.26         3.59 o                         
 -14   4   3         13.92          8.48         2.80 o                         
 -13   4   3        142.00        134.45         5.40 o                         
 -12   4   3         77.40         57.93         3.95 o                         
 -11   4   3          4.39          1.53         1.68 o                         
 -10   4   3         40.40         41.80         2.68 o                         
  -9   4   3        374.53        368.13         6.49 o                         
  -8   4   3          2.08          2.71         1.18 o                         
  -7   4   3        148.32        132.25         2.53 o                         
  -6   4   3        258.99        247.89         3.35 o                         
  -5   4   3         40.94         46.79         1.53 o                         
  -4   4   3        154.15        145.70         2.36 o                         
  -3   4   3        733.28        731.81         6.24 o                         
  -2   4   3       1786.83       1937.56        13.60 o                         
  -1   4   3       1001.22       1016.11         7.87 o                         
   0   4   3          0.06          0.43         0.62 o                         
   1   4   3       5188.91       5478.15        35.10 o                         
   2   4   3        703.10        658.45         6.22 o                         
   3   4   3        360.99        326.87         3.96 o                         
   4   4   3        761.36        865.59         7.87 o                         
   5   4   3        240.62        235.71         3.44 o                         
   6   4   3       1401.49       1413.16        13.30 o                         
   7   4   3        473.67        479.26         7.10 o                         
   8   4   3        567.86        529.91         7.20 o                         
   9   4   3       1070.45       1021.25        11.34 o                         
  10   4   3         20.79         18.00         2.21 o                         
  11   4   3          1.08          1.32         1.71 o                         
  12   4   3          0.00          0.00         1.87 o                         
  13   4   3          5.54          8.69         2.74 o                         
  14   4   3          2.27          2.32         2.22 o                         
  15   4   3          0.52          7.42         2.19 o                         
 -15   5   3         15.75         26.78         7.48 o                         
 -14   5   3         18.99         18.52         4.12 o                         
 -13   5   3         25.27         21.53         3.23 o                         
 -12   5   3          3.95          1.67         2.34 o                         
 -11   5   3         38.77         33.45         2.81 o                         
 -10   5   3        169.95        152.21         4.51 o                         
  -9   5   3        486.81        474.35         7.79 o                         
  -8   5   3         49.60         48.10         2.68 o                         
  -7   5   3        158.13        143.55         3.42 o                         
  -6   5   3        383.97        326.42         5.28 o                         
  -5   5   3       1015.22       1135.29         9.34 o                         
  -4   5   3        129.18        131.99         2.95 o                         
  -3   5   3       3020.10       3249.95        22.12 o                         
  -2   5   3       1515.71       1624.40        12.06 o                         
  -1   5   3        602.12        611.37         5.65 o                         
   0   5   3        731.56        730.64         6.40 o                         
   1   5   3        129.13        160.85         2.49 o                         
   2   5   3         21.64         21.77         1.33 o                         
   3   5   3         71.60         64.55         1.97 o                         
   4   5   3        426.67        438.26         5.18 o                         
   5   5   3        402.07        363.26         7.81 o                         
   6   5   3         19.05         16.14         1.93 o                         
   7   5   3          3.00          1.67         1.39 o                         
   8   5   3         64.04         59.53         2.75 o                         
   9   5   3         65.09         65.87         2.95 o                         
  10   5   3          0.95         -1.41         1.41 o                         
  11   5   3          0.24          2.83         1.90 o                         
  12   5   3          0.19          0.21         1.85 o                         
  13   5   3          7.09          8.91         3.45 o                         
  14   5   3          0.93          7.48         3.16 o                         
 -14   6   3          0.36         12.20         7.46 o                         
 -13   6   3         60.82         70.68         5.68 o                         
 -12   6   3        114.71        100.39         5.13 o                         
 -11   6   3          2.03          1.22         2.49 o                         
 -10   6   3         76.00         66.77         4.08 o                         
  -9   6   3         59.16         52.20         3.58 o                         
  -8   6   3          1.35         -0.20         1.52 o                         
  -7   6   3         10.31         14.40         2.19 o                         
  -6   6   3         36.89         30.78         1.84 o                         
  -5   6   3        199.86        210.99         4.32 o                         
  -4   6   3       1044.93       1023.85         9.59 o                         
  -3   6   3        566.23        585.69         5.92 o                         
  -2   6   3         20.89         38.43         1.61 o                         
  -1   6   3         28.45         37.79         1.55 o                         
   0   6   3        745.16        775.62         7.04 o                         
   1   6   3         29.93         28.12         1.55 o                         
   2   6   3        563.08        547.04         8.00 o                         
   3   6   3         73.89         75.31         2.56 o                         
   4   6   3        271.08        287.50         4.51 o                         
   5   6   3         19.16         16.33         1.77 o                         
   6   6   3        931.30        904.40        10.91 o                         
   7   6   3        131.57        133.13         4.96 o                         
   8   6   3         38.06         45.17         2.62 o                         
   9   6   3         38.63         31.42         2.49 o                         
  10   6   3         33.70         29.85         2.53 o                         
  11   6   3         21.09         19.42         2.67 o                         
  12   6   3          2.96          4.38         2.42 o                         
  13   6   3          0.48          1.21         3.14 o                         
  14   6   3         10.46         -2.85         2.85 o                         
 -13   7   3          5.16          6.11         3.00 o                         
 -12   7   3         41.87         46.82         4.07 o                         
 -11   7   3         10.87          8.72         2.71 o                         
 -10   7   3          4.19          3.51         2.35 o                         
  -9   7   3         61.35         60.55         3.97 o                         
  -8   7   3        157.87        149.37         5.31 o                         
  -7   7   3          4.89          9.19         2.34 o                         
  -6   7   3         89.74         68.14         3.14 o                         
  -5   7   3         10.90         13.12         1.82 o                         
  -4   7   3         52.14         43.00         2.34 o                         
  -3   7   3        721.33        728.42         8.58 o                         
  -2   7   3         72.05         59.22         2.26 o                         
  -1   7   3        462.79        455.19         5.91 o                         
   0   7   3        240.67        238.37         3.98 o                         
   1   7   3         61.22         59.19         2.23 o                         
   2   7   3        120.22        128.50         3.35 o                         
   3   7   3         51.58         53.67         2.67 o                         
   4   7   3         62.65         44.85         2.15 o                         
   5   7   3        583.79        539.49         8.78 o                         
   6   7   3         96.56        100.49         3.31 o                         
   7   7   3         35.72         36.62         2.50 o                         
   8   7   3          4.58          3.66         1.63 o                         
   9   7   3         14.72         19.37         2.33 o                         
  10   7   3         43.98         55.16         3.59 o                         
  11   7   3          1.32          0.32         2.48 o                         
  12   7   3         35.21         48.69         4.19 o                         
  13   7   3          6.68         12.92         3.63 o                         
 -12   8   3          9.08         24.04         5.26 o                         
 -11   8   3         39.71         54.73         4.38 o                         
 -10   8   3         60.28         63.93         4.54 o                         
  -9   8   3         15.23         17.11         3.07 o                         
  -8   8   3          4.62          5.99         2.61 o                         
  -7   8   3          4.96          6.88         2.61 o                         
  -6   8   3        387.06        379.87         8.26 o                         
  -5   8   3         48.06         56.44         3.14 o                         
  -4   8   3         64.31         69.10         2.94 o                         
  -3   8   3        248.34        205.19         4.76 o                         
  -2   8   3        570.00        581.86         8.60 o                         
  -1   8   3          1.18          2.05         1.59 o                         
   0   8   3        270.30        244.39         4.73 o                         
   1   8   3         67.90         58.22         2.64 o                         
   2   8   3         37.52         38.35         2.30 o                         
   3   8   3        185.91        171.53         4.03 o                         
   4   8   3        191.85        192.08         4.89 o                         
   5   8   3         18.34         20.25         2.30 o                         
   6   8   3         45.29         42.02         2.97 o                         
   7   8   3        113.57        111.03         5.14 o                         
   8   8   3          1.58          0.82         1.68 o                         
   9   8   3          1.28          1.88         2.01 o                         
  10   8   3          0.00          1.49         2.01 o                         
  11   8   3          7.94         12.57         2.85 o                         
  12   8   3          5.01         17.76         6.96 o                         
 -11   9   3         11.07         19.53         8.02 o                         
 -10   9   3          0.45          2.02         2.22 o                         
  -9   9   3         14.87         14.27         4.01 o                         
  -8   9   3         48.29         53.41         4.22 o                         
  -7   9   3         45.19         52.93         4.01 o                         
  -6   9   3         74.37         69.90         4.38 o                         
  -5   9   3          2.40          0.95         1.88 o                         
  -4   9   3        160.77        162.34         6.03 o                         
  -3   9   3        211.24        180.64         4.98 o                         
  -2   9   3        110.00        118.77         4.13 o                         
  -1   9   3         14.41         13.45         2.11 o                         
   0   9   3          4.10          5.75         1.82 o                         
   1   9   3         86.78         75.25         4.14 o                         
   2   9   3         73.38         66.75         3.24 o                         
   3   9   3          2.98         -0.22         1.50 o                         
   4   9   3         85.00         79.00         3.67 o                         
   5   9   3         28.04         37.76         3.35 o                         
   6   9   3        161.92        159.77         8.00 o                         
   7   9   3          0.11          2.24         2.14 o                         
   8   9   3          9.46         17.27         3.66 o                         
   9   9   3         21.20         26.79         3.85 o                         
  10   9   3          6.76         25.01        12.07 o                         
  11   9   3         10.29         17.55         5.96 o                         
  -9  10   3         14.70         21.53         4.05 o                         
  -8  10   3          5.25          2.86         2.68 o                         
  -7  10   3         51.24         50.82         4.94 o                         
  -6  10   3          0.31         -0.93         2.43 o                         
  -5  10   3          6.19          8.79         3.18 o                         
  -4  10   3         18.64         16.86         3.10 o                         
  -3  10   3          3.21          4.37         3.35 o                         
  -2  10   3         21.24         23.62         4.11 o                         
  -1  10   3         20.47         20.59         2.78 o                         
   0  10   3         21.21         23.36         2.83 o                         
   1  10   3         68.72         58.44         4.35 o                         
   2  10   3         78.36         78.68         4.23 o                         
   3  10   3         48.21         50.15         4.39 o                         
   4  10   3          0.03          0.49         2.46 o                         
   5  10   3         42.34         45.35         3.76 o                         
   6  10   3          1.02          4.16         2.37 o                         
   7  10   3         24.30         26.42         3.93 o                         
   8  10   3         26.65         33.92         5.29 o                         
   9  10   3          5.85          6.48         5.22 o                         
  -6  11   3          0.02          9.35         9.22 o                         
  -5  11   3         49.48         44.14         5.65 o                         
  -4  11   3         15.30         17.90         8.56 o                         
  -3  11   3          7.81          6.07         2.80 o                         
  -2  11   3          0.00         -2.43         2.43 o                         
  -1  11   3          1.59         -1.53         2.67 o                         
   0  11   3          0.08          2.02         2.56 o                         
   1  11   3          0.52         -0.58         2.14 o                         
   2  11   3          9.14         12.19         2.68 o                         
   3  11   3         15.75         19.13         3.76 o                         
   4  11   3         12.41         12.22         3.58 o                         
   5  11   3          1.60          4.89         3.46 o                         
   6  11   3          3.25         10.75         3.74 o                         
   7  11   3         22.70         33.26         6.17 o                         
  -3  12   3          0.30         -4.64         4.64 o                         
  -2  12   3          6.89          4.61         3.97 o                         
  -1  12   3          0.10          0.88         2.40 o                         
   0  12   3          6.50          5.04         2.77 o                         
   1  12   3          3.57         -0.70         3.20 o                         
   2  12   3          2.21          8.95         3.47 o                         
   3  12   3         85.83        108.72         7.19 o                         
 -16   0   4         21.30         34.58         6.80 o                         
 -14   0   4          0.06          1.38         6.88 o                         
 -12   0   4        272.73        261.94         9.70 o                         
 -10   0   4         96.71         84.83         3.98 o                         
  -8   0   4        209.78        244.27         4.71 o                         
  -6   0   4        205.40        213.31         4.25 o                         
  -4   0   4          9.96         12.78         1.17 o                         
  -2   0   4        142.24        145.71         3.31 o                         
   0   0   4      51934.79      52196.96       539.09 o                         
   2   0   4      24341.54      24942.83       516.45 o                         
   4   0   4        467.10        511.66         6.49 o                         
   6   0   4       4145.58       4440.16        40.92 o                         
   8   0   4        285.47        261.43         6.30 o                         
  10   0   4        123.77         90.32         4.33 o                         
  12   0   4         27.18         29.17         3.43 o                         
  14   0   4          8.05         10.44         4.22 o                         
  16   0   4          0.76         -4.64         4.64 o                         
 -16   1   4          2.30         12.42         4.91 o                         
 -15   1   4         23.92         21.76         3.85 o                         
 -14   1   4          0.42          2.80         2.31 o                         
 -13   1   4          0.75          1.14         1.72 o                         
 -12   1   4          1.28          4.16         1.76 o                         
 -11   1   4         10.58          9.97         1.71 o                         
 -10   1   4          1.55         -0.13         1.08 o                         
  -9   1   4        634.82        613.85         7.12 o                         
  -8   1   4          2.04          0.20         0.79 o                         
  -7   1   4        679.64        681.10         6.14 o                         
  -6   1   4       1857.10       1975.95        13.94 o                         
  -5   1   4          2.68          3.70         0.64 o                         
  -4   1   4       1037.47       1081.05         7.93 o                         
  -3   1   4       2213.90       2244.01        17.24 o                         
  -2   1   4       2992.77       3069.79        22.79 o                         
  -1   1   4        477.47        470.69         4.26 o                         
   0   1   4        746.16        784.84         5.58 o                         
   1   1   4      33933.70      36132.74       323.40 o                         
   2   1   4       7881.16       8497.21        52.89 o                         
   3   1   4       5336.09       5547.51        35.11 o                         
   4   1   4       2377.18       2547.17        18.37 o                         
   5   1   4       2121.90       2357.78        17.42 o                         
   6   1   4         54.54         72.79         1.88 o                         
   7   1   4         39.60         53.85         1.80 o                         
   8   1   4        130.16        114.71         3.09 o                         
   9   1   4        549.98        548.68         7.21 o                         
  10   1   4         21.47         23.64         1.98 o                         
  11   1   4          1.35          1.59         1.68 o                         
  12   1   4         85.80         77.73         3.69 o                         
  13   1   4          9.44         10.86         2.17 o                         
  14   1   4          1.41          0.54         2.27 o                         
  15   1   4         22.79         24.70         3.10 o                         
  16   1   4          2.13          2.19         5.61 o                         
 -16   2   4          0.24          6.03         2.29 o                         
 -15   2   4         39.55         36.79         4.42 o                         
 -14   2   4         22.71         26.32         3.22 o                         
 -13   2   4         35.70         28.72         3.12 o                         
 -12   2   4        475.17        422.79         7.73 o                         
 -11   2   4         12.62         10.59         1.95 o                         
 -10   2   4          4.42          2.36         1.27 o                         
  -9   2   4        143.61        137.89         3.05 o                         
  -8   2   4          0.03          1.25         0.86 o                         
  -7   2   4          0.06          1.23         0.74 o                         
  -6   2   4        469.67        460.83         4.58 o                         
  -5   2   4       5472.54       6324.65        40.28 o                         
  -4   2   4       1402.42       1474.09        10.50 o                         
  -3   2   4        117.33        104.26         1.66 o                         
  -2   2   4        980.03       1034.04        10.72 o                         
  -1   2   4        557.22        525.14         4.58 o                         
   0   2   4       2175.08       2235.34        15.65 o                         
   1   2   4       4217.96       4181.49        26.65 o                         
   2   2   4       2026.51       2144.49        14.33 o                         
   3   2   4       4583.33       4902.80        31.31 o                         
   4   2   4       2926.13       3187.01        24.58 o                         
   5   2   4         65.85         67.17         2.05 o                         
   6   2   4         13.18          5.24         0.88 o                         
   7   2   4         50.28         51.05         1.86 o                         
   8   2   4        177.25        154.62         3.42 o                         
   9   2   4         97.87         86.55         3.26 o                         
  10   2   4        320.72        298.58         6.06 o                         
  11   2   4        154.96        136.27         4.37 o                         
  12   2   4        137.37        128.46         4.48 o                         
  13   2   4        101.25         93.61         4.25 o                         
  14   2   4         12.27          5.98         2.21 o                         
  15   2   4          0.40          0.93         2.30 o                         
 -16   3   4          1.37          3.58         3.37 o                         
 -15   3   4         84.44        105.53         7.89 o                         
 -14   3   4          4.17          4.66         2.42 o                         
 -13   3   4         38.31         46.42         3.86 o                         
 -12   3   4          4.38          3.13         2.03 o                         
 -11   3   4         25.32         25.50         2.74 o                         
 -10   3   4        759.82        687.08        12.93 o                         
  -9   3   4         70.56         64.96         2.29 o                         
  -8   3   4          7.26         11.40         1.14 o                         
  -7   3   4        209.56        212.09         3.32 o                         
  -6   3   4        895.59       1032.42         8.40 o                         
  -5   3   4        918.55       1065.39         8.39 o                         
  -4   3   4       4469.65       4998.95        32.24 o                         
  -3   3   4         20.83         23.22         0.95 o                         
  -2   3   4       1924.86       1843.61        12.70 o                         
  -1   3   4        707.48        659.09         6.61 o                         
   0   3   4       1273.78       1376.89         9.75 o                         
   1   3   4         11.99          9.08         0.93 o                         
   2   3   4       2026.37       2195.05        16.02 o                         
   3   3   4        637.87        660.57         6.05 o                         
   4   3   4          0.07          1.87         0.73 o                         
   5   3   4          4.64          8.93         1.18 o                         
   6   3   4         15.02         22.99         1.62 o                         
   7   3   4        557.84        524.83        15.64 o                         
   8   3   4        165.41        150.67         3.51 o                         
   9   3   4        244.05        245.94         5.32 o                         
  10   3   4          5.07          3.60         1.72 o                         
  11   3   4          0.38          0.98         1.69 o                         
  12   3   4         29.31         20.59         2.70 o                         
  13   3   4          1.16          0.52         2.09 o                         
  14   3   4         21.15         21.36         2.84 o                         
  15   3   4          7.80         15.41         2.47 o                         
 -15   4   4         36.88         50.68         5.33 o                         
 -14   4   4         54.01         52.44         4.26 o                         
 -13   4   4          0.47          1.36         2.26 o                         
 -12   4   4         11.42          9.54         3.76 o                         
 -11   4   4          6.74          9.27         2.03 o                         
 -10   4   4         37.63         44.93         3.58 o                         
  -9   4   4        102.01        104.59         3.51 o                         
  -8   4   4        162.96        176.36         3.76 o                         
  -7   4   4        366.59        380.71         4.49 o                         
  -6   4   4        360.91        334.38         4.00 o                         
  -5   4   4        303.85        327.11         3.82 o                         
  -4   4   4       1158.48       1191.11         9.26 o                         
  -3   4   4          0.73          1.01         0.67 o                         
  -2   4   4        385.21        405.88         4.04 o                         
  -1   4   4        212.66        217.29         2.71 o                         
   0   4   4        353.01        341.87         3.55 o                         
   1   4   4        220.55        237.50         2.83 o                         
   2   4   4         55.90         47.07         1.52 o                         
   3   4   4          0.18          0.28         0.77 o                         
   4   4   4        244.49        214.77         3.36 o                         
   5   4   4         41.23         46.83         1.68 o                         
   6   4   4        283.58        273.10         8.55 o                         
   7   4   4        895.11        882.27         9.74 o                         
   8   4   4        963.79        960.49        11.63 o                         
   9   4   4        475.82        431.82         6.63 o                         
  10   4   4          1.61         -0.12         1.62 o                         
  11   4   4         32.18         28.98         2.73 o                         
  12   4   4          0.92          1.92         2.15 o                         
  13   4   4          5.78          4.72         2.22 o                         
  14   4   4          1.31          3.63         2.32 o                         
 -15   5   4          0.96         -4.53         4.53 o                         
 -14   5   4         22.51         29.15         4.05 o                         
 -13   5   4         22.72         14.60         4.72 o                         
 -12   5   4        219.41        202.72         9.32 o                         
 -11   5   4         16.64         11.07         2.64 o                         
 -10   5   4        167.72        147.54         4.42 o                         
  -9   5   4        119.99         99.31         3.65 o                         
  -8   5   4        217.60        208.01         4.81 o                         
  -7   5   4          5.44          5.83         1.31 o                         
  -6   5   4        103.35        107.14         2.39 o                         
  -5   5   4         12.27         13.44         1.15 o                         
  -4   5   4        238.48        242.66         3.34 o                         
  -3   5   4        616.99        580.91         5.59 o                         
  -2   5   4        134.64        136.30         3.46 o                         
  -1   5   4          9.75          9.26         0.93 o                         
   0   5   4          6.28         10.77         0.96 o                         
   1   5   4         75.81         61.94         1.64 o                         
   2   5   4        369.56        377.33         4.59 o                         
   3   5   4        168.73        148.20         2.82 o                         
   4   5   4         15.62         13.28         1.48 o                         
   5   5   4        100.79         96.08         2.85 o                         
   6   5   4        104.21         98.52         3.51 o                         
   7   5   4        324.53        307.25         5.31 o                         
   8   5   4        359.75        358.92         6.01 o                         
   9   5   4         54.17         56.40         3.06 o                         
  10   5   4          0.48         -0.03         1.70 o                         
  11   5   4         15.63         14.92         2.40 o                         
  12   5   4          0.60          1.93         2.07 o                         
  13   5   4          6.61          6.34         2.55 o                         
  14   5   4          0.06          3.65         3.09 o                         
 -14   6   4          2.19          5.81         6.03 o                         
 -13   6   4         10.64         16.86         3.64 o                         
 -12   6   4         43.01         36.21         3.63 o                         
 -11   6   4         38.21         36.62         3.57 o                         
 -10   6   4         60.74         53.93         3.79 o                         
  -9   6   4        358.32        343.55         7.83 o                         
  -8   6   4          1.04          0.63         1.84 o                         
  -7   6   4        346.12        319.40         6.97 o                         
  -6   6   4        515.26        508.18         7.60 o                         
  -5   6   4          9.00          9.61         1.50 o                         
  -4   6   4          4.06          4.87         1.09 o                         
  -3   6   4          0.31          2.10         1.08 o                         
  -2   6   4          9.05         16.82         1.24 o                         
  -1   6   4         18.82         24.79         1.35 o                         
   0   6   4         77.59         70.46         1.96 o                         
   1   6   4          0.12         -0.19         0.90 o                         
   2   6   4        346.46        318.93         4.44 o                         
   3   6   4          7.14         12.77         1.32 o                         
   4   6   4        180.48        174.29         3.50 o                         
   5   6   4          0.72          0.82         1.27 o                         
   6   6   4         26.59         23.10         2.03 o                         
   7   6   4          9.40          9.22         1.75 o                         
   8   6   4          0.26          0.82         1.40 o                         
   9   6   4         11.70          9.48         1.85 o                         
  10   6   4         31.84         34.38         2.93 o                         
  11   6   4         32.39         41.08         3.37 o                         
  12   6   4         17.84         15.97         3.11 o                         
  13   6   4         12.44         16.73         3.42 o                         
 -13   7   4         14.64         32.02         4.14 o                         
 -12   7   4         16.08         33.27         3.70 o                         
 -11   7   4          0.30          1.42         2.72 o                         
 -10   7   4         26.83         45.44         3.81 o                         
  -9   7   4         18.81         23.49         2.97 o                         
  -8   7   4         72.68         73.70         4.15 o                         
  -7   7   4          2.66          2.51         1.98 o                         
  -6   7   4        140.89        145.03         4.30 o                         
  -5   7   4          1.53          0.51         1.58 o                         
  -4   7   4         91.75        112.04         3.31 o                         
  -3   7   4         11.89         10.79         1.64 o                         
  -2   7   4        330.27        315.17         4.73 o                         
  -1   7   4         78.81         86.81         2.86 o                         
   0   7   4          9.33          9.33         1.46 o                         
   1   7   4          2.41          3.63         1.27 o                         
   2   7   4         16.69         11.25         1.52 o                         
   3   7   4         90.64         88.92         2.66 o                         
   4   7   4        167.73        148.21         3.83 o                         
   5   7   4         42.34         34.69         2.32 o                         
   6   7   4        391.75        357.51         6.11 o                         
   7   7   4         20.70         23.61         2.29 o                         
   8   7   4        163.89        162.79         4.36 o                         
   9   7   4         25.10         24.55         3.09 o                         
  10   7   4         78.73         76.90         3.67 o                         
  11   7   4         73.84         77.80         4.89 o                         
  12   7   4          8.04          3.53         2.93 o                         
  13   7   4         13.19         13.03         3.43 o                         
 -12   8   4          4.07          5.33         2.27 o                         
 -11   8   4         23.77         29.63         3.67 o                         
 -10   8   4          0.01          4.14         2.58 o                         
  -9   8   4         18.58         17.72         2.95 o                         
  -8   8   4         33.74         28.20         3.48 o                         
  -7   8   4         49.06         46.37         3.62 o                         
  -6   8   4          8.12          8.66         2.42 o                         
  -5   8   4        199.58        206.41         5.96 o                         
  -4   8   4         51.39         53.66         3.06 o                         
  -3   8   4         58.39         58.88         3.38 o                         
  -2   8   4        105.00         97.03         3.59 o                         
  -1   8   4        379.84        348.26         6.38 o                         
   0   8   4          5.44          5.22         1.51 o                         
   1   8   4         74.17         68.16         2.81 o                         
   2   8   4         13.93         13.36         1.75 o                         
   3   8   4        146.25        127.82         3.62 o                         
   4   8   4        169.12        153.92         5.22 o                         
   5   8   4          3.00          6.88         1.90 o                         
   6   8   4        281.55        240.29         6.38 o                         
   7   8   4          2.44          2.38         1.90 o                         
   8   8   4          2.67          4.07         1.98 o                         
   9   8   4         43.08         54.40         3.64 o                         
  10   8   4          0.08          2.95         2.25 o                         
  11   8   4         31.25         48.70         4.43 o                         
 -11   9   4          0.43          7.54         4.56 o                         
 -10   9   4         14.25         19.13         3.03 o                         
  -9   9   4          0.96          0.70         2.43 o                         
  -8   9   4         14.22         11.35         3.32 o                         
  -7   9   4        220.93        211.60         6.63 o                         
  -6   9   4        134.35        138.22         5.44 o                         
  -5   9   4          9.90         12.43         2.53 o                         
  -4   9   4         72.84         72.64         4.14 o                         
  -3   9   4        111.57         98.82         4.52 o                         
  -2   9   4         15.20         13.58         2.18 o                         
  -1   9   4         14.85         16.42         2.56 o                         
   0   9   4        136.17        123.93         4.10 o                         
   1   9   4         12.66          9.80         2.00 o                         
   2   9   4         77.61         78.24         3.63 o                         
   3   9   4         17.58         18.04         2.10 o                         
   4   9   4          6.84          5.66         1.89 o                         
   5   9   4         28.48         32.50         2.83 o                         
   6   9   4         10.60         13.46         2.35 o                         
   7   9   4          0.09         -0.79         1.78 o                         
   8   9   4         23.31         34.09         3.65 o                         
   9   9   4          1.46          1.86         2.64 o                         
  10   9   4         13.28         22.80        10.15 o                         
  -9  10   4          1.73          9.26         3.20 o                         
  -8  10   4          0.13          1.67         2.79 o                         
  -7  10   4          0.21         -2.34         2.34 o                         
  -6  10   4         32.98         33.22         5.24 o                         
  -5  10   4          3.77         -1.39         4.56 o                         
  -4  10   4         21.87         16.30         2.87 o                         
  -3  10   4          0.53          0.65         2.14 o                         
  -2  10   4         26.24         33.59         3.36 o                         
  -1  10   4          1.42         -0.90         1.76 o                         
   0  10   4         18.90         11.86         2.31 o                         
   1  10   4          1.18          0.30         1.95 o                         
   2  10   4        104.45         96.64         4.51 o                         
   3  10   4         24.35         29.02         3.77 o                         
   4  10   4         18.50         20.64         2.98 o                         
   5  10   4         33.54         36.10         3.52 o                         
   6  10   4          2.92          3.57         2.31 o                         
   7  10   4          6.73          1.46         3.74 o                         
   8  10   4         19.17         22.33         3.30 o                         
  -6  11   4          1.26          6.73         2.57 o                         
  -5  11   4          0.06          4.70         3.24 o                         
  -4  11   4          4.93          6.12         3.00 o                         
  -3  11   4         30.16         37.36         4.24 o                         
  -2  11   4          6.39          8.96         5.40 o                         
  -1  11   4         16.13         19.01         5.77 o                         
   0  11   4          8.40         13.79         3.33 o                         
   1  11   4          6.84          5.56         2.50 o                         
   2  11   4         88.31         83.57         5.58 o                         
   3  11   4         72.26         86.14         5.91 o                         
   4  11   4         67.08         58.93         5.14 o                         
   5  11   4          2.56         -0.24         3.10 o                         
   6  11   4          0.87          9.86         3.90 o                         
  -3  12   4          5.93         -1.21         4.95 o                         
  -2  12   4          7.67         10.96         3.44 o                         
  -1  12   4         17.81         23.39         6.32 o                         
   0  12   4          0.14          7.38         2.69 o                         
   1  12   4         18.31         25.92         9.46 o                         
   3  12   4          0.01          9.67         2.96 o                         
 -15   0   5          2.79          8.45         3.32 o                         
 -13   0   5         14.25         12.99         3.64 o                         
 -11   0   5        955.77        945.51        27.35 o                         
  -9   0   5        121.18        122.34         5.46 o                         
  -7   0   5       1453.46       1618.24        21.36 o                         
  -5   0   5        148.04        178.91         3.36 o                         
  -3   0   5       2840.16       3049.05        27.94 o                         
  -1   0   5      11017.04      11799.45       138.64 o                         
   1   0   5      23735.53      25449.71       276.93 o                         
   3   0   5        574.48        549.11         7.97 o                         
   5   0   5        802.46        832.89         9.40 o                         
   7   0   5        110.75        106.55         3.81 o                         
   9   0   5          4.56          6.51         1.87 o                         
  11   0   5         20.71         19.59         2.84 o                         
  13   0   5         15.75          5.51         2.97 o                         
  15   0   5         45.92         51.23         5.79 o                         
 -16   1   5         82.13         95.16         6.03 o                         
 -15   1   5          7.25         11.84         4.17 o                         
 -14   1   5          9.26         16.72         3.53 o                         
 -13   1   5        126.99        128.32         5.64 o                         
 -12   1   5        228.61        227.95         5.47 o                         
 -11   1   5        141.34        128.17         4.04 o                         
 -10   1   5         77.82         71.28         2.60 o                         
  -9   1   5          0.09          1.57         0.91 o                         
  -8   1   5          1.60         -0.17         0.83 o                         
  -7   1   5        252.22        233.65         3.13 o                         
  -6   1   5         40.26         46.46         1.42 o                         
  -5   1   5         44.23         45.54         1.28 o                         
  -4   1   5       4089.45       4471.64        28.69 o                         
  -3   1   5       1089.01       1172.61         9.75 o                         
  -2   1   5        312.01        329.69         3.29 o                         
  -1   1   5       1661.09       1748.82        11.66 o                         
   0   1   5        126.73         84.82         1.32 o                         
   1   1   5         76.78         69.77         1.31 o                         
   2   1   5        371.83        340.60         3.13 o                         
   3   1   5          3.69          1.84         0.72 o                         
   4   1   5       1945.27       2236.83        15.18 o                         
   5   1   5         55.33         42.98         1.48 o                         
   6   1   5        183.13        199.30         3.05 o                         
   7   1   5          9.41          9.49         1.05 o                         
   8   1   5        117.50        130.11         5.10 o                         
   9   1   5         89.66         86.68         2.85 o                         
  10   1   5         46.07         41.88         2.41 o                         
  11   1   5        204.42        210.76         5.26 o                         
  12   1   5         15.22          8.39         1.99 o                         
  13   1   5         28.39         27.50         2.82 o                         
  14   1   5         58.62         71.59         4.61 o                         
  15   1   5          1.35          4.56         2.38 o                         
 -16   2   5          1.06          1.34         5.38 o                         
 -15   2   5         37.91         42.97         5.99 o                         
 -14   2   5         19.69         31.82         4.26 o                         
 -13   2   5         12.76         11.48         2.52 o                         
 -12   2   5          6.91         11.21         2.22 o                         
 -11   2   5        374.37        334.20         6.51 o                         
 -10   2   5         40.48         40.32         2.54 o                         
  -9   2   5        176.47        195.73         4.22 o                         
  -8   2   5       2149.05       2173.05        15.86 o                         
  -7   2   5         28.37         25.16         1.24 o                         
  -6   2   5        173.34        208.48         2.83 o                         
  -5   2   5       4213.21       4768.73        30.88 o                         
  -4   2   5         42.81         71.83         1.46 o                         
  -3   2   5        802.27        850.10         6.50 o                         
  -2   2   5        207.33        225.48         2.33 o                         
  -1   2   5        154.34        179.88         2.30 o                         
   0   2   5       5522.86       5632.94        40.70 o                         
   1   2   5        740.01        767.71         7.10 o                         
   2   2   5       5477.20       5694.29        41.48 o                         
   3   2   5         87.47         75.23         1.42 o                         
   4   2   5         81.34        114.29         1.85 o                         
   5   2   5       1682.70       1910.88        14.76 o                         
   6   2   5         82.39         66.27         1.90 o                         
   7   2   5        158.92        167.52         3.08 o                         
   8   2   5          0.82          0.38         0.95 o                         
   9   2   5         50.70         49.02         2.74 o                         
  10   2   5        268.97        274.08         5.88 o                         
  11   2   5          0.03         -0.43         1.54 o                         
  12   2   5          0.00          0.39         1.75 o                         
  13   2   5         17.41         14.77         2.52 o                         
  14   2   5         16.01         14.27         2.54 o                         
  15   2   5         31.60         43.51         3.27 o                         
 -16   3   5         49.03         69.05         9.12 o                         
 -15   3   5          0.10          0.39         2.57 o                         
 -14   3   5          9.01         14.00         2.93 o                         
 -13   3   5         19.46         17.91         2.96 o                         
 -12   3   5          6.82          7.61         2.25 o                         
 -11   3   5        278.67        257.10         5.23 o                         
 -10   3   5          0.72          1.52         1.38 o                         
  -9   3   5        294.46        294.17         5.61 o                         
  -8   3   5         73.12         67.05         1.96 o                         
  -7   3   5         74.13         55.36         1.73 o                         
  -6   3   5        239.49        242.11         4.03 o                         
  -5   3   5        699.26        840.84         7.02 o                         
  -4   3   5       1607.94       1746.05        14.42 o                         
  -3   3   5        301.12        377.99         3.70 o                         
  -2   3   5       2187.28       2368.08        15.97 o                         
  -1   3   5       2890.47       2729.23        20.85 o                         
   0   3   5        133.17        144.42         2.17 o                         
   1   3   5        982.87       1056.33         7.87 o                         
   2   3   5       5638.60       6010.95        40.86 o                         
   3   3   5       2830.49       2965.77        21.27 o                         
   4   3   5       1335.84       1418.81        11.33 o                         
   5   3   5       3127.81       3241.46        21.83 o                         
   6   3   5        323.96        322.26         4.84 o                         
   7   3   5         64.67         77.96         3.10 o                         
   8   3   5         95.97         93.83         2.91 o                         
   9   3   5         52.41         43.78         2.79 o                         
  10   3   5         79.80         90.91         3.80 o                         
  11   3   5         15.78         17.83         2.34 o                         
  12   3   5        100.07        103.89         4.37 o                         
  13   3   5          2.37          1.64         1.88 o                         
  14   3   5          5.58          6.77         2.25 o                         
  15   3   5          2.55          9.23         4.31 o                         
 -15   4   5          0.14          1.49         4.74 o                         
 -14   4   5          1.42          0.97         2.27 o                         
 -13   4   5          0.03          0.25         2.10 o                         
 -12   4   5         16.63         20.07         2.94 o                         
 -11   4   5         15.63         21.13         2.39 o                         
 -10   4   5        124.58        132.97         4.14 o                         
  -9   4   5         48.57         38.54         2.20 o                         
  -8   4   5         20.13         10.58         1.46 o                         
  -7   4   5         16.52         15.57         1.34 o                         
  -6   4   5        791.11        836.14         7.40 o                         
  -5   4   5         52.58         58.53         1.72 o                         
  -4   4   5       1425.81       1535.70        12.19 o                         
  -3   4   5        261.30        323.91         3.57 o                         
  -2   4   5        540.85        527.36         4.86 o                         
  -1   4   5         24.47         27.97         1.10 o                         
   0   4   5          3.18          1.10         0.65 o                         
   1   4   5        248.89        214.64         2.68 o                         
   2   4   5         45.27         42.20         1.63 o                         
   3   4   5         60.82         79.80         1.98 o                         
   4   4   5         41.70         36.47         1.52 o                         
   5   4   5         92.21         94.19         2.64 o                         
   6   4   5       1033.64       1041.09        29.17 o                         
   7   4   5         12.68         15.91         1.86 o                         
   8   4   5         25.06         23.75         2.02 o                         
   9   4   5        337.98        314.41         5.62 o                         
  10   4   5          1.23         -1.40         1.55 o                         
  11   4   5          0.01         -0.50         2.06 o                         
  12   4   5          9.16          7.21         2.24 o                         
  13   4   5          1.03          1.44         1.96 o                         
  14   4   5          6.65          8.74         2.36 o                         
 -15   5   5         20.95         33.73         7.85 o                         
 -14   5   5          7.94         11.15         3.12 o                         
 -13   5   5         11.55         17.69         3.76 o                         
 -12   5   5         23.84         23.92         3.07 o                         
 -11   5   5         34.26         31.43         3.19 o                         
 -10   5   5          0.49         -1.04         1.86 o                         
  -9   5   5         89.72         75.52         3.31 o                         
  -8   5   5          0.07          0.27         1.34 o                         
  -7   5   5        234.71        230.73         4.28 o                         
  -6   5   5         11.67         14.64         1.38 o                         
  -5   5   5        214.96        226.78         3.55 o                         
  -4   5   5         44.06         55.27         1.72 o                         
  -3   5   5         97.74         85.11         1.99 o                         
  -2   5   5         52.30         39.53         1.41 o                         
  -1   5   5       1189.62       1086.49         8.71 o                         
   0   5   5        371.97        460.18         4.65 o                         
   1   5   5        191.32        191.58         2.71 o                         
   2   5   5        109.15         90.60         2.22 o                         
   3   5   5       1204.25       1219.84        10.60 o                         
   4   5   5          6.89          1.90         0.95 o                         
   5   5   5          0.07         -0.24         1.11 o                         
   6   5   5        211.87        194.25         4.06 o                         
   7   5   5        306.21        298.33         5.31 o                         
   8   5   5       1467.80       1503.46        15.13 o                         
   9   5   5          0.07         -0.69         1.38 o                         
  10   5   5         71.34         74.57         3.74 o                         
  11   5   5         70.33         71.26         3.87 o                         
  12   5   5          2.62          4.75         2.04 o                         
  13   5   5          0.47          0.15         2.01 o                         
  14   5   5          1.82          2.90         8.85 o                         
 -14   6   5         17.26         31.47         5.53 o                         
 -13   6   5          0.08          0.90         2.74 o                         
 -12   6   5         21.04         23.43         3.33 o                         
 -11   6   5          0.00         -0.90         2.35 o                         
 -10   6   5          2.77          3.15         2.10 o                         
  -9   6   5         53.49         47.98         3.52 o                         
  -8   6   5        519.61        515.67        10.87 o                         
  -7   6   5         15.19         20.15         2.24 o                         
  -6   6   5         90.79         75.82         3.15 o                         
  -5   6   5         55.91         65.37         2.58 o                         
  -4   6   5          9.87         11.39         1.38 o                         
  -3   6   5          6.07          4.09         1.16 o                         
  -2   6   5         94.22         83.86         2.40 o                         
  -1   6   5        264.45        262.60         3.97 o                         
   0   6   5         95.64         93.84         2.26 o                         
   1   6   5         53.60         46.64         1.86 o                         
   2   6   5          1.82          2.51         1.02 o                         
   3   6   5        221.13        223.17         4.16 o                         
   4   6   5          0.59          0.43         1.02 o                         
   5   6   5         24.77         26.64         1.98 o                         
   6   6   5        327.98        318.27         6.78 o                         
   7   6   5         40.79         39.98         2.49 o                         
   8   6   5        178.78        159.93         4.21 o                         
   9   6   5        239.41        212.63         4.96 o                         
  10   6   5          0.10         -1.18         1.76 o                         
  11   6   5          0.40          1.05         2.05 o                         
  12   6   5         18.92         22.55         3.34 o                         
  13   6   5          2.55          4.79         2.27 o                         
 -13   7   5          2.24          4.64         1.78 o                         
 -12   7   5          7.78          8.67         3.82 o                         
 -11   7   5          4.95          8.01         2.63 o                         
 -10   7   5         37.97         29.78         3.41 o                         
  -9   7   5         27.13         39.22         3.52 o                         
  -8   7   5         18.43         19.95         2.81 o                         
  -7   7   5          7.53          4.20         2.12 o                         
  -6   7   5        432.48        403.14         7.45 o                         
  -5   7   5        182.71        164.53         4.48 o                         
  -4   7   5          0.61         -0.82         1.47 o                         
  -3   7   5        498.79        499.68         6.99 o                         
  -2   7   5         51.53         52.20         2.19 o                         
  -1   7   5          3.70          4.59         1.37 o                         
   0   7   5          4.79          0.80         1.27 o                         
   1   7   5          0.04          0.72         1.16 o                         
   2   7   5         76.91         70.24         2.63 o                         
   3   7   5         90.53         81.94         2.83 o                         
   4   7   5         37.87         35.39         2.54 o                         
   5   7   5          5.14          5.63         1.76 o                         
   6   7   5        104.61         93.56         3.36 o                         
   7   7   5          8.83          4.46         1.65 o                         
   8   7   5         31.71         34.24         2.57 o                         
   9   7   5          4.73          5.66         1.83 o                         
  10   7   5          4.94          8.18         2.31 o                         
  11   7   5         39.78         40.78         3.91 o                         
  12   7   5          0.19          2.64         3.77 o                         
  13   7   5         19.12         20.87         5.32 o                         
 -12   8   5         14.77         24.46         3.70 o                         
 -11   8   5         23.85         26.73         3.34 o                         
 -10   8   5          4.98          3.94         2.63 o                         
  -9   8   5          0.07         -0.23         2.15 o                         
  -8   8   5          2.54          2.27         2.17 o                         
  -7   8   5          8.37         11.83         2.62 o                         
  -6   8   5        524.02        512.66         8.57 o                         
  -5   8   5          5.69          5.91         1.96 o                         
  -4   8   5        605.28        606.92         9.15 o                         
  -3   8   5         71.55         68.56         4.86 o                         
  -2   8   5        105.60         98.09         3.58 o                         
  -1   8   5        161.20        151.05         4.23 o                         
   0   8   5        313.41        305.06         5.39 o                         
   1   8   5          9.24         13.03         1.85 o                         
   2   8   5         69.55         48.36         2.53 o                         
   3   8   5         16.45         22.29         2.06 o                         
   4   8   5        287.83        234.16         6.92 o                         
   5   8   5         13.36         14.03         2.18 o                         
   6   8   5         44.27         51.37         3.21 o                         
   7   8   5        154.09        151.99         4.86 o                         
   8   8   5          3.77          8.05         2.13 o                         
   9   8   5          1.35          2.82         2.08 o                         
  10   8   5         59.79         71.54         4.57 o                         
  11   8   5          2.23          2.40         3.89 o                         
 -11   9   5         11.49         28.07         5.92 o                         
 -10   9   5          4.85         14.91         2.95 o                         
  -9   9   5         42.85         45.21         4.25 o                         
  -8   9   5          0.04          1.49         2.46 o                         
  -7   9   5         45.91         38.85         3.72 o                         
  -6   9   5         66.28         61.29         4.22 o                         
  -5   9   5          0.14          3.07         2.18 o                         
  -4   9   5         22.22         27.07         3.06 o                         
  -3   9   5          2.01          3.32         2.13 o                         
  -2   9   5        126.87        109.36         5.99 o                         
  -1   9   5          7.01          6.26         1.89 o                         
   0   9   5          0.07          2.06         2.04 o                         
   1   9   5         84.25         84.93         3.45 o                         
   2   9   5         25.77         28.16         2.33 o                         
   3   9   5          4.57          4.71         2.09 o                         
   4   9   5          0.21          2.38         1.82 o                         
   5   9   5         58.45         61.57         3.51 o                         
   6   9   5          0.40          0.57         1.87 o                         
   7   9   5          6.30          5.81         2.13 o                         
   8   9   5          2.41          1.01         2.53 o                         
   9   9   5          3.85          2.91         2.53 o                         
  10   9   5         14.18         13.39         5.59 o                         
  -9  10   5         27.98         42.60         5.79 o                         
  -8  10   5         17.44         17.60         3.77 o                         
  -7  10   5          6.19          6.61         3.19 o                         
  -6  10   5         21.75         30.46         4.14 o                         
  -5  10   5         19.51         16.21         3.65 o                         
  -4  10   5         33.23         30.01         3.40 o                         
  -3  10   5         74.84         75.24         4.41 o                         
  -2  10   5          1.24          1.09         2.11 o                         
  -1  10   5         14.18         13.14         2.59 o                         
   0  10   5          2.18          5.72         2.00 o                         
   1  10   5          1.61         -0.17         1.77 o                         
   2  10   5          1.97          3.28         2.08 o                         
   3  10   5          0.97         -0.88         2.29 o                         
   4  10   5          3.26          4.13         2.30 o                         
   5  10   5          0.19          2.95         2.34 o                         
   6  10   5          0.01          1.06         2.38 o                         
   7  10   5          8.66          9.51         2.71 o                         
   8  10   5         20.21         31.62         4.07 o                         
  -6  11   5         26.85         40.53         5.96 o                         
  -5  11   5          9.68         20.36        11.83 o                         
  -4  11   5          1.79          0.48         2.75 o                         
  -3  11   5          1.36         -0.83         2.67 o                         
  -2  11   5          9.29          5.62         2.86 o                         
  -1  11   5         15.17         12.41         4.06 o                         
   0  11   5          2.60          2.99         2.67 o                         
   1  11   5         48.64         44.67         4.40 o                         
   2  11   5          2.63          4.23         2.72 o                         
   3  11   5         52.28         48.00         4.77 o                         
   4  11   5         79.69         92.66         6.96 o                         
   5  11   5         13.67          7.51         3.40 o                         
   6  11   5         22.91         33.89         3.78 o                         
  -3  12   5         25.95         21.35         6.64 o                         
  -2  12   5          0.01          3.43         4.74 o                         
  -1  12   5          0.85          4.27         3.58 o                         
   0  12   5         14.31         18.19         3.87 o                         
   1  12   5          5.06          9.43         3.32 o                         
   2  12   5          1.63          5.43         3.06 o                         
 -16   0   6         37.15         46.69         5.72 o                         
 -14   0   6         28.83         21.85         4.23 o                         
 -12   0   6        180.77        162.46         7.75 o                         
 -10   0   6          1.41          2.29         1.43 o                         
  -8   0   6        323.98        429.81         6.69 o                         
  -6   0   6        650.25        689.79         9.17 o                         
  -4   0   6       9040.67       9657.20        85.18 o                         
  -2   0   6      10565.71      11184.39       129.03 o                         
   0   0   6       1103.77       1153.89        11.45 o                         
   2   0   6       2043.18       2327.80        21.83 o                         
   4   0   6       2069.16       2228.55        32.98 o                         
   6   0   6        524.05        585.45        12.10 o                         
   8   0   6         10.00         16.16         2.58 o                         
  10   0   6       1783.11       1731.12        23.84 o                         
  12   0   6         64.64         58.43         5.48 o                         
  14   0   6          1.99          2.27         3.17 o                         
 -16   1   6         12.69         16.52         3.80 o                         
 -15   1   6          0.01          2.85         2.89 o                         
 -14   1   6          0.35          3.01         2.27 o                         
 -13   1   6         14.21         18.72         3.36 o                         
 -12   1   6          0.91          2.45         1.89 o                         
 -11   1   6        232.94        208.87         5.09 o                         
 -10   1   6         59.35         56.37         2.48 o                         
  -9   1   6         18.19         17.93         1.29 o                         
  -8   1   6        149.42        146.46         2.62 o                         
  -7   1   6        143.59        167.66         2.63 o                         
  -6   1   6       2771.17       3067.29        20.70 o                         
  -5   1   6        241.82        294.01         3.21 o                         
  -4   1   6         54.79         47.83         1.17 o                         
  -3   1   6       2204.09       2266.41        16.38 o                         
  -2   1   6        476.73        530.80         4.77 o                         
  -1   1   6        105.28         77.80         1.28 o                         
   0   1   6       4380.78       4661.99        29.54 o                         
   1   1   6        129.87        120.37         1.70 o                         
   2   1   6       4042.76       4168.76        26.70 o                         
   3   1   6        536.21        565.77         4.78 o                         
   4   1   6       4789.43       5094.83        32.71 o                         
   5   1   6          0.02          0.80         0.72 o                         
   6   1   6        125.89        136.11         2.54 o                         
   7   1   6         68.65         55.59         1.88 o                         
   8   1   6          3.41          3.97         1.18 o                         
   9   1   6          0.06          1.96         1.25 o                         
  10   1   6          0.49          1.63         1.56 o                         
  11   1   6         18.77         19.04         2.32 o                         
  12   1   6        110.51        103.70         6.14 o                         
  13   1   6          0.71          3.79         2.00 o                         
  14   1   6         12.13         16.85         2.93 o                         
  15   1   6         83.50        108.46         5.21 o                         
 -16   2   6          0.48         11.21         3.02 o                         
 -15   2   6          3.28          2.82         5.09 o                         
 -14   2   6         72.30         69.07         5.39 o                         
 -13   2   6          6.62          5.00         1.96 o                         
 -12   2   6        168.79        171.78         5.00 o                         
 -11   2   6         99.77         93.27         3.29 o                         
 -10   2   6         66.94         83.50         3.06 o                         
  -9   2   6        144.52        138.93         3.06 o                         
  -8   2   6         10.83          8.30         1.07 o                         
  -7   2   6          1.17         -0.46         0.71 o                         
  -6   2   6        716.25        901.02         7.47 o                         
  -5   2   6          8.59          5.11         0.74 o                         
  -4   2   6        376.52        365.13         3.57 o                         
  -3   2   6        156.78        161.95         2.37 o                         
  -2   2   6       1582.24       1639.88        11.35 o                         
  -1   2   6        388.54        319.72         3.37 o                         
   0   2   6        183.33        169.78         2.18 o                         
   1   2   6       8966.28       9463.36        63.65 o                         
   2   2   6         25.61         18.75         0.85 o                         
   3   2   6       3919.27       4122.02        26.72 o                         
   4   2   6        275.87        275.33         3.03 o                         
   5   2   6        206.60        184.36         2.90 o                         
   6   2   6         42.76         33.58         1.49 o                         
   7   2   6         84.34         93.46         2.55 o                         
   8   2   6        216.60        205.51         6.14 o                         
   9   2   6         32.76         36.37         2.57 o                         
  10   2   6         14.15         15.65         2.16 o                         
  11   2   6        341.14        317.06         6.72 o                         
  12   2   6         16.83         16.45         2.50 o                         
  13   2   6          0.97         -1.04         1.83 o                         
  14   2   6         15.89         16.41         2.64 o                         
  15   2   6          0.08          1.63         4.48 o                         
 -15   3   6         41.31         44.15         4.85 o                         
 -14   3   6          7.47          4.11         3.23 o                         
 -13   3   6         42.29         47.16         3.80 o                         
 -12   3   6          9.37         12.18         2.40 o                         
 -11   3   6        896.68        823.61        10.10 o                         
 -10   3   6         44.14         29.83         2.25 o                         
  -9   3   6          0.11          0.03         1.22 o                         
  -8   3   6          0.15          0.93         1.04 o                         
  -7   3   6        161.32        165.28         2.73 o                         
  -6   3   6         94.63         88.46         1.96 o                         
  -5   3   6        237.73        283.48         3.36 o                         
  -4   3   6          5.12          7.99         0.78 o                         
  -3   3   6        523.41        563.76         6.16 o                         
  -2   3   6        213.83        206.15         2.80 o                         
  -1   3   6         18.66         12.58         0.95 o                         
   0   3   6          8.98         17.66         0.80 o                         
   1   3   6          3.49         10.55         0.74 o                         
   2   3   6         24.35         38.01         1.39 o                         
   3   3   6        687.32        700.43         7.74 o                         
   4   3   6         96.48         87.37         2.10 o                         
   5   3   6        104.32        114.41         2.81 o                         
   6   3   6       1245.25       1263.10        12.15 o                         
   7   3   6        306.45        334.73         5.25 o                         
   8   3   6          1.55          2.15         1.27 o                         
   9   3   6        145.40        140.88         6.95 o                         
  10   3   6        873.04        853.76        11.71 o                         
  11   3   6         63.97         74.01         3.75 o                         
  12   3   6         39.64         43.31         3.34 o                         
  13   3   6          0.56          2.61         2.14 o                         
  14   3   6         56.54         69.64         4.66 o                         
  15   3   6          9.96         16.89         4.80 o                         
 -15   4   6          3.55          8.80         5.67 o                         
 -14   4   6          0.20          1.84         2.46 o                         
 -13   4   6         12.72         14.49         2.85 o                         
 -12   4   6          1.43          0.52         1.85 o                         
 -11   4   6         84.39         74.56         3.52 o                         
 -10   4   6         77.56         62.65         3.63 o                         
  -9   4   6        513.41        481.78         7.59 o                         
  -8   4   6         50.84         41.91         1.95 o                         
  -7   4   6         53.89         53.68         2.33 o                         
  -6   4   6         12.77         11.84         1.25 o                         
  -5   4   6        220.22        221.17         3.15 o                         
  -4   4   6        602.96        634.92         5.79 o                         
  -3   4   6        421.58        462.78         5.30 o                         
  -2   4   6        170.93        159.53         2.25 o                         
  -1   4   6        764.26        854.64         6.93 o                         
   0   4   6        200.29        194.71         2.55 o                         
   1   4   6       2794.82       3225.02        21.56 o                         
   2   4   6         44.74         37.65         1.67 o                         
   3   4   6         62.91         61.16         1.84 o                         
   4   4   6        182.04        186.57         3.06 o                         
   5   4   6          0.09         -0.02         1.07 o                         
   6   4   6         25.74         19.66         1.73 o                         
   7   4   6         28.46         29.52         2.22 o                         
   8   4   6          6.27          3.98         2.11 o                         
   9   4   6        193.78        174.63         5.45 o                         
  10   4   6         11.24         12.32         2.15 o                         
  11   4   6          4.10          3.67         2.26 o                         
  12   4   6          1.57          3.12         2.05 o                         
  13   4   6          9.19          3.06         2.03 o                         
  14   4   6          2.85         -0.17         2.66 o                         
 -15   5   6         15.18         11.38         5.90 o                         
 -14   5   6         33.27         38.94         4.53 o                         
 -13   5   6          0.02         -2.41         2.41 o                         
 -12   5   6          7.79         13.69         2.68 o                         
 -11   5   6         55.90         55.55         3.87 o                         
 -10   5   6         88.24         91.36         4.25 o                         
  -9   5   6          0.04          0.32         1.77 o                         
  -8   5   6        224.26        225.35         5.79 o                         
  -7   5   6        201.49        186.38         3.93 o                         
  -6   5   6        205.54        199.01         3.95 o                         
  -5   5   6         62.63         61.44         2.10 o                         
  -4   5   6        413.82        408.69         4.53 o                         
  -3   5   6        389.39        399.82         4.36 o                         
  -2   5   6        242.42        217.98         3.06 o                         
  -1   5   6        176.13        208.38         2.88 o                         
   0   5   6          2.87          4.73         0.83 o                         
   1   5   6        165.25        194.80         2.76 o                         
   2   5   6         36.90         25.44         1.41 o                         
   3   5   6        311.54        301.37         4.17 o                         
   4   5   6        389.06        392.08         5.62 o                         
   5   5   6          1.95          1.57         1.19 o                         
   6   5   6          3.76          5.59         1.36 o                         
   7   5   6         36.10         33.19         2.27 o                         
   8   5   6         90.88         81.54         3.17 o                         
   9   5   6         50.87         52.31         2.81 o                         
  10   5   6         42.17         41.37         3.09 o                         
  11   5   6         14.00         15.09         3.13 o                         
  12   5   6          9.28         13.92         2.49 o                         
  13   5   6          0.38         -1.00         2.69 o                         
  14   5   6          1.24         10.12         3.64 o                         
 -14   6   6          1.06          1.05         4.48 o                         
 -13   6   6         18.80         15.89         5.61 o                         
 -12   6   6         12.69         15.30         3.00 o                         
 -11   6   6         15.69         23.60         3.11 o                         
 -10   6   6          3.10          0.77         2.02 o                         
  -9   6   6         34.87         25.65         3.58 o                         
  -8   6   6        154.90        127.21         4.81 o                         
  -7   6   6        381.79        371.90         6.58 o                         
  -6   6   6         79.73         84.41         3.29 o                         
  -5   6   6        319.83        316.44         5.63 o                         
  -4   6   6         23.63         29.89         2.50 o                         
  -3   6   6          4.77          3.09         1.14 o                         
  -2   6   6         12.16         14.99         1.39 o                         
  -1   6   6         36.50         28.88         1.61 o                         
   0   6   6        526.10        574.98         9.69 o                         
   1   6   6         64.70         56.05         2.28 o                         
   2   6   6         32.32         33.43         1.92 o                         
   3   6   6        144.13        128.20         3.04 o                         
   4   6   6         68.86         80.59         2.71 o                         
   5   6   6         46.30         36.79         2.20 o                         
   6   6   6          8.52          6.02         1.58 o                         
   7   6   6          2.36          2.76         1.50 o                         
   8   6   6          2.84          4.89         1.60 o                         
   9   6   6         53.93         54.21         2.98 o                         
  10   6   6         16.19         14.50         2.47 o                         
  11   6   6         32.81         35.78         3.34 o                         
  12   6   6          6.00         12.42         2.54 o                         
  13   6   6          0.30         -2.56         2.56 o                         
 -13   7   6          0.02          2.57         2.24 o                         
 -12   7   6         30.33         36.92         3.79 o                         
 -11   7   6         38.66         43.96         3.98 o                         
 -10   7   6          4.38          5.60         2.52 o                         
  -9   7   6         72.34         61.74         4.12 o                         
  -8   7   6          0.22          0.74         1.93 o                         
  -7   7   6        102.23         94.04         4.35 o                         
  -6   7   6        549.55        537.82         9.10 o                         
  -5   7   6        595.70        584.20        11.70 o                         
  -4   7   6        244.44        249.70         5.74 o                         
  -3   7   6        167.84        189.90         3.76 o                         
  -2   7   6        322.51        326.65         5.30 o                         
  -1   7   6         15.42         18.21         1.79 o                         
   0   7   6         67.36         62.05         2.55 o                         
   1   7   6          8.70         12.00         1.63 o                         
   2   7   6          0.13         -1.16         1.17 o                         
   3   7   6         17.31         20.48         1.84 o                         
   4   7   6        125.04        125.66         3.95 o                         
   5   7   6        118.88        117.23         3.94 o                         
   6   7   6        143.78        136.07         4.32 o                         
   7   7   6         51.40         49.68         3.11 o                         
   8   7   6          1.05          2.01         1.77 o                         
   9   7   6          0.89          2.88         1.93 o                         
  10   7   6          9.11         11.55         2.19 o                         
  11   7   6          0.48          0.45         2.04 o                         
  12   7   6          0.07         -3.11         3.58 o                         
 -12   8   6         26.82         29.97         3.99 o                         
 -11   8   6         12.70         25.33         3.49 o                         
 -10   8   6         20.86         21.54         3.32 o                         
  -9   8   6         45.85         45.41         3.91 o                         
  -8   8   6         14.14         12.14         2.81 o                         
  -7   8   6          6.72          5.34         2.34 o                         
  -6   8   6         25.73         20.46         2.55 o                         
  -5   8   6          2.73          5.99         1.95 o                         
  -4   8   6         54.79         58.98         3.23 o                         
  -3   8   6        147.88        143.07         4.88 o                         
  -2   8   6        135.71        127.02         4.00 o                         
  -1   8   6        316.86        310.71         5.48 o                         
   0   8   6         34.16         33.22         2.25 o                         
   1   8   6         90.82         91.17         3.18 o                         
   2   8   6         71.17         62.45         2.82 o                         
   3   8   6         25.98         33.29         2.55 o                         
   4   8   6         29.04         26.78         2.53 o                         
   5   8   6        224.07        192.12         5.77 o                         
   6   8   6         32.89         35.10         2.90 o                         
   7   8   6        116.01        117.74         4.37 o                         
   8   8   6          2.01          3.13         1.93 o                         
   9   8   6         18.21         27.79         2.92 o                         
  10   8   6          0.24          1.74         2.31 o                         
  11   8   6         12.41         16.66         6.06 o                         
 -11   9   6         52.91         82.73        11.52 o                         
 -10   9   6          0.68          1.93         3.89 o                         
  -9   9   6          0.77          1.36         2.48 o                         
  -8   9   6         19.58         16.03         2.91 o                         
  -7   9   6          1.64         -0.30         2.79 o                         
  -6   9   6          4.57          5.80         2.83 o                         
  -5   9   6         13.64         12.39         3.20 o                         
  -4   9   6        133.96        135.75         6.46 o                         
  -3   9   6        114.40         97.09         4.50 o                         
  -2   9   6         75.46         81.39         4.23 o                         
  -1   9   6         27.69         24.24         2.82 o                         
   0   9   6        131.96        119.00         4.14 o                         
   1   9   6          0.07          1.96         1.59 o                         
   2   9   6         83.62         81.28         3.30 o                         
   3   9   6         72.48         74.30         3.65 o                         
   4   9   6         77.84         71.96         3.69 o                         
   5   9   6         76.67         75.96         3.80 o                         
   6   9   6         40.67         44.12         3.30 o                         
   7   9   6          0.03          0.50         2.01 o                         
   8   9   6         41.28         43.19         3.40 o                         
   9   9   6          9.16         12.90         2.45 o                         
  10   9   6         44.70         51.25        12.78 o                         
  -9  10   6          0.04         14.31         4.18 o                         
  -8  10   6         45.79         50.10         7.22 o                         
  -7  10   6         85.23         79.92         6.15 o                         
  -6  10   6          6.09          5.60         3.05 o                         
  -5  10   6         70.92         75.94         4.60 o                         
  -4  10   6         56.97         58.34         4.16 o                         
  -3  10   6         37.03         35.05         3.59 o                         
  -2  10   6          0.46         -0.39         2.12 o                         
  -1  10   6          5.04         -0.64         2.11 o                         
   0  10   6          5.12          4.18         3.12 o                         
   1  10   6         40.74         31.20         2.87 o                         
   2  10   6         62.86         74.60         5.74 o                         
   3  10   6         17.90         18.08         2.58 o                         
   4  10   6          6.59          6.55         2.23 o                         
   5  10   6          9.37         11.27         2.40 o                         
   6  10   6          8.58         14.70         3.05 o                         
   7  10   6         13.68         19.53         2.99 o                         
   8  10   6          0.84         14.47         3.17 o                         
  -7  11   6          6.24         12.07         6.96 o                         
  -6  11   6         14.53          4.74         6.01 o                         
  -5  11   6          2.13          6.00         3.85 o                         
  -4  11   6          0.00         -1.52         2.17 o                         
  -3  11   6          1.67          0.98         3.11 o                         
  -2  11   6          0.10          0.45         2.47 o                         
  -1  11   6          9.71         13.96         4.18 o                         
   0  11   6         10.21          9.11         2.91 o                         
   1  11   6          0.61         -0.90         2.53 o                         
   2  11   6         10.13          8.34         4.11 o                         
   3  11   6          4.60          2.87         3.01 o                         
   4  11   6         35.84         30.06         4.80 o                         
   5  11   6         33.54         34.60         5.32 o                         
   6  11   6          7.84         14.76         6.96 o                         
  -3  12   6          0.95          1.42         4.95 o                         
  -2  12   6          0.84          3.90         4.90 o                         
  -1  12   6          4.01          7.48         5.85 o                         
   0  12   6          0.08          8.64         5.53 o                         
 -15   0   7         10.13         14.93         4.34 o                         
 -13   0   7        162.16        168.25        10.33 o                         
 -11   0   7        508.49        474.18        12.76 o                         
  -9   0   7        132.03        127.19         3.68 o                         
  -7   0   7        240.98        176.22         3.83 o                         
  -5   0   7        239.66        300.34         4.63 o                         
  -3   0   7         55.05         66.04         2.27 o                         
  -1   0   7       2392.18       2529.02        27.31 o                         
   1   0   7        236.01        226.17         3.57 o                         
   3   0   7          0.05         -0.25         0.94 o                         
   5   0   7       1188.41       1361.46        15.08 o                         
   7   0   7        218.12        189.36         6.28 o                         
   9   0   7        376.38        323.74         9.00 o                         
  11   0   7          3.23          4.94         2.34 o                         
  13   0   7         77.34         52.20         5.83 o                         
  15   0   7         27.64         29.46         7.59 o                         
 -16   1   7          0.35          1.97         2.28 o                         
 -15   1   7          0.74          1.56         2.55 o                         
 -14   1   7          0.44         -1.96         1.96 o                         
 -13   1   7         11.52          7.99         2.39 o                         
 -12   1   7        105.61        102.91         4.60 o                         
 -11   1   7         25.48         22.82         2.06 o                         
 -10   1   7        553.02        505.71         6.27 o                         
  -9   1   7         62.17         53.13         2.30 o                         
  -8   1   7          0.35          0.72         0.83 o                         
  -7   1   7        183.19        196.10         2.87 o                         
  -6   1   7        513.29        560.86         5.22 o                         
  -5   1   7       1815.70       1944.39        13.64 o                         
  -4   1   7       1492.49       1773.10        13.17 o                         
  -3   1   7        255.72        278.72         3.25 o                         
  -2   1   7        208.27        177.64         2.06 o                         
  -1   1   7        496.61        510.23         5.45 o                         
   0   1   7          9.61          0.58         0.54 o                         
   1   1   7       3989.88       4212.01        26.99 o                         
   2   1   7        876.09       1036.53         7.75 o                         
   3   1   7        113.84        109.07         2.32 o                         
   4   1   7          2.57          4.09         0.71 o                         
   5   1   7        342.00        347.30         3.64 o                         
   6   1   7         64.69         73.94         2.03 o                         
   7   1   7          3.68          2.78         1.11 o                         
   8   1   7        413.38        421.42         6.05 o                         
   9   1   7        116.11         99.81         3.14 o                         
  10   1   7        255.63        244.60         5.58 o                         
  11   1   7        212.17        202.06         5.36 o                         
  12   1   7          0.35          2.04         1.73 o                         
  13   1   7         39.85         36.84         3.72 o                         
  14   1   7          7.16          4.50         2.34 o                         
  15   1   7          0.06          3.01         3.50 o                         
 -16   2   7         15.23         26.34         3.15 o                         
 -15   2   7         27.05         34.91         4.30 o                         
 -14   2   7          1.16          1.82         2.75 o                         
 -13   2   7          2.26          0.53         2.97 o                         
 -12   2   7        536.09        496.22         8.48 o                         
 -11   2   7        249.34        258.22         5.12 o                         
 -10   2   7        183.39        190.43         4.27 o                         
  -9   2   7        675.39        614.84         6.96 o                         
  -8   2   7         10.49         19.89         1.49 o                         
  -7   2   7         42.83         49.89         1.61 o                         
  -6   2   7        705.65        773.47         7.06 o                         
  -5   2   7         13.07         16.87         0.95 o                         
  -4   2   7         79.96         92.43         2.00 o                         
  -3   2   7          0.16          1.40         0.83 o                         
  -2   2   7        191.30        189.13         2.75 o                         
  -1   2   7         56.22         63.12         1.46 o                         
   0   2   7        455.22        442.96         3.92 o                         
   1   2   7        384.66        425.73         3.91 o                         
   2   2   7        710.42        690.16         5.69 o                         
   3   2   7       2991.94       3173.73        21.08 o                         
   4   2   7       1088.24       1173.11         8.93 o                         
   5   2   7         97.41         81.90         2.03 o                         
   6   2   7        624.20        623.71         7.49 o                         
   7   2   7        280.24        266.28         4.44 o                         
   8   2   7          7.05          7.20         1.97 o                         
   9   2   7          0.03          0.13         1.37 o                         
  10   2   7         66.38         68.34         3.48 o                         
  11   2   7          0.20         -1.58         1.58 o                         
  12   2   7          5.89          6.57         2.05 o                         
  13   2   7          0.63          1.10         2.25 o                         
  14   2   7          0.07          1.15         1.96 o                         
  15   2   7          0.93         -0.11         4.95 o                         
 -15   3   7          1.62          8.17         4.95 o                         
 -14   3   7         14.67         16.74         3.69 o                         
 -13   3   7          3.36          4.87         2.27 o                         
 -12   3   7         55.59         62.91         4.69 o                         
 -11   3   7         28.57         25.83         2.30 o                         
 -10   3   7       1012.62        978.34        12.65 o                         
  -9   3   7        450.01        466.51         8.16 o                         
  -8   3   7         43.70         44.34         1.92 o                         
  -7   3   7         90.89        108.34         2.77 o                         
  -6   3   7         19.60         14.24         1.04 o                         
  -5   3   7       2502.66       2711.89        18.65 o                         
  -4   3   7       5978.48       6374.29        40.80 o                         
  -3   3   7          5.36          3.44         0.71 o                         
  -2   3   7         15.64         12.42         0.90 o                         
  -1   3   7        220.57        222.99         3.00 o                         
   0   3   7       1071.83       1248.20         9.20 o                         
   1   3   7         79.99         81.43         2.42 o                         
   2   3   7         25.36         19.18         0.93 o                         
   3   3   7        970.35       1086.26         8.96 o                         
   4   3   7        182.53        166.69         2.36 o                         
   5   3   7         24.30         33.33         1.79 o                         
   6   3   7          8.86          8.12         1.43 o                         
   7   3   7        581.61        565.05         7.92 o                         
   8   3   7         62.58         61.21         2.64 o                         
   9   3   7         32.78         42.07         2.81 o                         
  10   3   7        303.63        287.59         6.63 o                         
  11   3   7          0.15          1.64         1.77 o                         
  12   3   7          5.04          2.47         1.91 o                         
  13   3   7         37.54         40.61         3.46 o                         
  14   3   7         20.17         27.82         3.00 o                         
  15   3   7          3.57         -4.80         4.80 o                         
 -15   4   7          0.53          5.14         2.19 o                         
 -14   4   7         30.80         35.64         4.22 o                         
 -13   4   7         28.37         26.87         4.90 o                         
 -12   4   7         13.28         14.23         3.04 o                         
 -11   4   7          0.99          4.10         1.99 o                         
 -10   4   7         11.41          8.24         1.91 o                         
  -9   4   7          4.35          0.35         1.48 o                         
  -8   4   7        152.65        139.85         3.18 o                         
  -7   4   7          0.86         -0.65         0.95 o                         
  -6   4   7       1167.26       1166.99        16.41 o                         
  -5   4   7          1.11          0.38         0.86 o                         
  -4   4   7        236.10        226.55         2.98 o                         
  -3   4   7        180.23        210.84         2.72 o                         
  -2   4   7       1265.47       1408.42        11.45 o                         
  -1   4   7        394.52        379.94         4.40 o                         
   0   4   7        372.88        401.03         4.40 o                         
   1   4   7        889.87       1071.34         9.01 o                         
   2   4   7       3274.39       3614.27        25.92 o                         
   3   4   7       1455.63       1431.88        11.79 o                         
   4   4   7        102.48        115.35         2.48 o                         
   5   4   7        155.54        159.34         3.89 o                         
   6   4   7        217.96        220.49         4.28 o                         
   7   4   7        187.81        184.77         4.51 o                         
   8   4   7          3.17          3.78         1.49 o                         
   9   4   7        184.56        182.71         5.57 o                         
  10   4   7          1.29          1.10         2.02 o                         
  11   4   7         97.49         93.93         4.79 o                         
  12   4   7          8.57         11.66         2.43 o                         
  13   4   7         11.05         16.83         2.81 o                         
  14   4   7         18.25         25.45         2.64 o                         
 -14   5   7          6.02          5.76         3.58 o                         
 -13   5   7          3.83          2.02         2.87 o                         
 -12   5   7         64.44         58.91         4.11 o                         
 -11   5   7         39.81         44.53         3.56 o                         
 -10   5   7        210.66        197.25         5.97 o                         
  -9   5   7         18.37         15.58         2.42 o                         
  -8   5   7        583.12        536.12         7.50 o                         
  -7   5   7          0.02          1.14         1.24 o                         
  -6   5   7          0.57          0.01         1.23 o                         
  -5   5   7        548.23        584.11         7.21 o                         
  -4   5   7        392.95        401.91         5.50 o                         
  -3   5   7          2.09          1.99         0.96 o                         
  -2   5   7         26.29         18.75         1.35 o                         
  -1   5   7        617.00        579.42         6.12 o                         
   0   5   7         90.15         93.69         2.74 o                         
   1   5   7         98.74        126.38         2.58 o                         
   2   5   7         55.62         47.38         1.88 o                         
   3   5   7        158.69        149.11         2.92 o                         
   4   5   7        211.51        205.23         4.63 o                         
   5   5   7          7.53          7.98         1.44 o                         
   6   5   7        204.11        201.67         4.26 o                         
   7   5   7        130.71        118.33         4.63 o                         
   8   5   7          5.38          2.54         1.50 o                         
   9   5   7          0.69          1.40         1.48 o                         
  10   5   7         11.77         13.20         2.55 o                         
  11   5   7          0.58         -1.50         1.88 o                         
  12   5   7          9.27         15.41         2.63 o                         
  13   5   7          1.00          4.77         2.16 o                         
  14   5   7          3.96         11.75         6.54 o                         
 -14   6   7         50.91         52.02         8.38 o                         
 -13   6   7          0.83          3.76         2.45 o                         
 -12   6   7         85.35         94.61         5.03 o                         
 -11   6   7          1.74          2.61         2.24 o                         
 -10   6   7          0.31          1.74         2.05 o                         
  -9   6   7         45.81         41.65         3.31 o                         
  -8   6   7         10.33          3.04         1.99 o                         
  -7   6   7        199.96        175.87         4.57 o                         
  -6   6   7        149.49        134.39         3.59 o                         
  -5   6   7        227.77        225.36         4.75 o                         
  -4   6   7        183.58        187.34         3.99 o                         
  -3   6   7         40.11         47.31         1.99 o                         
  -2   6   7         72.36         67.63         3.14 o                         
  -1   6   7         57.89         76.14         2.32 o                         
   0   6   7         72.16         68.04         2.70 o                         
   1   6   7          4.29          3.49         1.23 o                         
   2   6   7         38.54         35.01         1.97 o                         
   3   6   7        138.81        140.66         3.33 o                         
   4   6   7         15.26         18.33         2.03 o                         
   5   6   7         43.13         43.50         2.39 o                         
   6   6   7         82.67         76.77         3.01 o                         
   7   6   7        219.24        201.40         7.41 o                         
   8   6   7         44.83         41.86         2.91 o                         
   9   6   7         48.08         40.50         2.85 o                         
  10   6   7         44.47         40.57         3.28 o                         
  11   6   7         80.57         93.72         4.55 o                         
  12   6   7         59.64         65.37         4.12 o                         
  13   6   7          0.19          1.01         2.56 o                         
 -13   7   7          8.46         15.23         3.57 o                         
 -12   7   7          4.96          4.70         3.62 o                         
 -11   7   7          0.45          1.51         2.47 o                         
 -10   7   7         31.95         26.85         3.33 o                         
  -9   7   7          1.84         -0.23         2.62 o                         
  -8   7   7          8.16          6.50         2.22 o                         
  -7   7   7          2.10          3.06         1.78 o                         
  -6   7   7        130.86        106.37         3.90 o                         
  -5   7   7         20.17         21.18         2.32 o                         
  -4   7   7        521.63        498.38         7.11 o                         
  -3   7   7        365.74        381.48         6.02 o                         
  -2   7   7          0.19         -1.25         1.25 o                         
  -1   7   7         18.83         28.52         2.36 o                         
   0   7   7         20.28         22.89         1.93 o                         
   1   7   7         65.17         69.76         2.71 o                         
   2   7   7          0.00         -1.14         1.14 o                         
   3   7   7        231.58        210.70         4.39 o                         
   4   7   7         89.80         95.24         3.57 o                         
   5   7   7        341.06        317.19         6.39 o                         
   6   7   7         12.55         15.34         2.16 o                         
   7   7   7         48.74         51.22         3.15 o                         
   8   7   7         19.07         19.86         2.53 o                         
   9   7   7          0.02          0.96         1.90 o                         
  10   7   7         15.20         12.14         2.74 o                         
  11   7   7          7.84         13.84         4.56 o                         
  12   7   7          1.49         -0.15         3.38 o                         
 -12   8   7          9.95         24.33         5.42 o                         
 -11   8   7        106.62        107.66         5.58 o                         
 -10   8   7         30.70         34.74         5.16 o                         
  -9   8   7          2.98          3.59         2.46 o                         
  -8   8   7         15.05         22.94         3.17 o                         
  -7   8   7          0.00         -1.95         1.95 o                         
  -6   8   7         93.43         98.63         4.13 o                         
  -5   8   7          5.36          4.82         1.99 o                         
  -4   8   7          3.29          1.76         2.11 o                         
  -3   8   7          4.87          6.57         2.20 o                         
  -2   8   7         26.88         30.07         2.51 o                         
  -1   8   7         19.39         17.01         1.93 o                         
   0   8   7        292.22        276.15         5.23 o                         
   1   8   7         25.94         26.58         2.15 o                         
   2   8   7        234.68        236.27         4.86 o                         
   3   8   7        135.89        134.34         4.30 o                         
   4   8   7          0.15          1.83         1.74 o                         
   5   8   7         55.50         63.91         3.46 o                         
   6   8   7          1.59          2.60         1.81 o                         
   7   8   7          0.70          1.78         1.86 o                         
   8   8   7          6.36          9.40         2.25 o                         
   9   8   7         11.37         20.92         2.76 o                         
  10   8   7          5.07         10.63         2.15 o                         
  11   8   7          0.23          4.01         3.49 o                         
 -10   9   7          1.91          6.86         2.46 o                         
  -9   9   7          2.28         -1.71         3.67 o                         
  -8   9   7          0.86          0.68         2.20 o                         
  -7   9   7         24.63         24.48         3.26 o                         
  -6   9   7          0.29          0.94         2.07 o                         
  -5   9   7         36.96         31.38         3.36 o                         
  -4   9   7        111.76        111.92         6.82 o                         
  -3   9   7         27.23         23.08         3.07 o                         
  -2   9   7        142.62        142.93         7.55 o                         
  -1   9   7          0.43         -0.46         1.91 o                         
   0   9   7          0.18          1.83         1.68 o                         
   1   9   7         42.05         37.45         2.57 o                         
   2   9   7         31.07         26.24         2.30 o                         
   3   9   7         85.64         73.28         3.67 o                         
   4   9   7          3.84          2.11         1.88 o                         
   5   9   7         26.32         19.63         2.56 o                         
   6   9   7         34.22         35.97         3.86 o                         
   7   9   7          0.03          1.09         2.06 o                         
   8   9   7         25.81         35.62         3.28 o                         
   9   9   7         59.19         79.00         4.02 o                         
  10   9   7          1.56          3.49         3.12 o                         
  -8  10   7          1.14         -0.36         2.52 o                         
  -7  10   7         15.05         13.01         3.59 o                         
  -6  10   7         30.52         36.12         5.45 o                         
  -5  10   7         23.70         24.23         3.34 o                         
  -4  10   7         34.74         33.23         3.69 o                         
  -3  10   7         18.80         19.24         4.36 o                         
  -2  10   7          0.12         -1.93         1.93 o                         
  -1  10   7          5.32          5.92         2.42 o                         
   0  10   7         18.56         18.08         2.94 o                         
   1  10   7          5.98          5.83         2.36 o                         
   2  10   7          0.82         -0.09         2.20 o                         
   3  10   7          4.62          2.42         2.29 o                         
   4  10   7         25.41         27.81         2.99 o                         
   5  10   7         10.32          9.49         2.50 o                         
   6  10   7          0.59          4.14         2.19 o                         
   7  10   7          0.09          1.41         2.15 o                         
   8  10   7          0.28          2.91         3.34 o                         
  -7  11   7          0.05         18.76         7.22 o                         
  -6  11   7          0.39          9.59         6.64 o                         
  -5  11   7          7.17          1.57         3.70 o                         
  -4  11   7         25.36         42.28         6.98 o                         
  -3  11   7          0.01          2.92         2.47 o                         
  -2  11   7          2.50          1.74         2.86 o                         
  -1  11   7          0.11          4.19         2.38 o                         
   0  11   7          1.96          2.74         2.43 o                         
   1  11   7          0.75         -0.18         4.61 o                         
   2  11   7          5.32          1.76         4.30 o                         
   3  11   7          0.00          0.44         3.18 o                         
   4  11   7          2.33          6.53         3.12 o                         
   5  11   7         11.07         10.13         3.15 o                         
   6  11   7          0.01          5.90         3.64 o                         
  -1  12   7          0.09         -4.43         4.43 o                         
   0  12   7          4.08         -2.90         4.90 o                         
 -16   0   8         15.55         24.80         4.59 o                         
 -14   0   8         10.91         13.46         4.05 o                         
 -12   0   8        848.51        764.87        19.77 o                         
 -10   0   8        172.01        168.51         5.51 o                         
  -8   0   8        625.41        556.14         7.97 o                         
  -6   0   8       1770.67       1978.78        20.01 o                         
  -4   0   8       6046.30       6592.65        95.60 o                         
  -2   0   8       4631.09       5109.27        63.78 o                         
   0   0   8        204.14        225.73         3.65 o                         
   2   0   8       5542.69       6115.11        55.12 o                         
   4   0   8        410.68        468.89         6.37 o                         
   6   0   8        359.24        300.14         6.52 o                         
   8   0   8        259.80        235.32         6.44 o                         
  10   0   8        864.50        777.70        16.88 o                         
  12   0   8         10.67         10.08         3.50 o                         
  14   0   8         10.41          9.51         4.53 o                         
 -16   1   8          5.72         11.89         4.32 o                         
 -15   1   8          0.01         -0.21         2.44 o                         
 -14   1   8          2.16          4.31         2.22 o                         
 -13   1   8         30.61         34.01         3.32 o                         
 -12   1   8        150.81        150.24         5.36 o                         
 -11   1   8          6.46          7.21         1.86 o                         
 -10   1   8        129.87        137.75         3.34 o                         
  -9   1   8        990.20        987.16         9.54 o                         
  -8   1   8         20.61         24.60         1.63 o                         
  -7   1   8        108.30        128.23         2.32 o                         
  -6   1   8          0.80          2.63         0.69 o                         
  -5   1   8        749.19        863.14         6.99 o                         
  -4   1   8        637.12        614.75         5.87 o                         
  -3   1   8         67.10         83.65         1.83 o                         
  -2   1   8        704.53        730.85         5.95 o                         
  -1   1   8       1145.55       1243.90         8.96 o                         
   0   1   8          2.09          2.55         0.63 o                         
   1   1   8       1074.06       1046.61         7.94 o                         
   2   1   8        711.70        816.21         6.51 o                         
   3   1   8        484.93        439.41         4.21 o                         
   4   1   8       3043.94       3292.48        21.99 o                         
   5   1   8          4.38          1.34         0.68 o                         
   6   1   8         60.86         74.39         2.66 o                         
   7   1   8        182.42        164.99         4.78 o                         
   8   1   8        106.34         93.43         2.94 o                         
   9   1   8         29.39         35.64         2.55 o                         
  10   1   8        157.51        160.22         6.47 o                         
  11   1   8          7.19          5.14         1.81 o                         
  12   1   8         98.62         83.17         4.05 o                         
  13   1   8         22.11         23.71         3.40 o                         
  14   1   8         20.29         29.78         3.40 o                         
  15   1   8         13.40         14.81         6.06 o                         
 -16   2   8          7.43         13.37         2.54 o                         
 -15   2   8          0.20          5.19         2.75 o                         
 -14   2   8         15.05         19.14         2.94 o                         
 -13   2   8         93.62         85.99         4.65 o                         
 -12   2   8          0.34          2.60         2.60 o                         
 -11   2   8        315.24        302.97         7.08 o                         
 -10   2   8        727.30        666.82         9.30 o                         
  -9   2   8        371.04        340.93         5.35 o                         
  -8   2   8         38.06         48.45         2.87 o                         
  -7   2   8         56.30         64.44         2.07 o                         
  -6   2   8        121.31        125.53         2.12 o                         
  -5   2   8       1204.58       1377.33        11.34 o                         
  -4   2   8       1439.31       1575.07        12.45 o                         
  -3   2   8         12.72         13.71         0.96 o                         
  -2   2   8        267.45        286.82         2.91 o                         
  -1   2   8       1013.25       1030.72         8.16 o                         
   0   2   8        246.33        262.96         2.85 o                         
   1   2   8          7.34          2.01         0.59 o                         
   2   2   8         99.37        109.88         1.90 o                         
   3   2   8       2857.62       3179.92        21.26 o                         
   4   2   8        106.88         89.90         1.81 o                         
   5   2   8        315.11        359.51         4.43 o                         
   6   2   8        607.22        658.12         6.87 o                         
   7   2   8         58.52         55.76         2.33 o                         
   8   2   8         70.34         70.08         3.52 o                         
   9   2   8        210.31        182.10         4.78 o                         
  10   2   8        174.09        162.71         4.75 o                         
  11   2   8         14.23         19.68         2.74 o                         
  12   2   8         19.46         21.46         2.63 o                         
  13   2   8          6.59          5.63         2.37 o                         
  14   2   8          9.64         14.16         2.49 o                         
  15   2   8          8.89          8.01         4.90 o                         
 -15   3   8         26.93         22.91         4.46 o                         
 -14   3   8        108.81        119.94         9.62 o                         
 -13   3   8          8.04          6.97         3.34 o                         
 -12   3   8          5.49          5.17         1.80 o                         
 -11   3   8         69.29         61.02         3.32 o                         
 -10   3   8        207.30        212.89         5.16 o                         
  -9   3   8         95.75         87.50         2.68 o                         
  -8   3   8         39.32         38.13         1.87 o                         
  -7   3   8        192.16        171.95         3.50 o                         
  -6   3   8        491.48        528.04         5.88 o                         
  -5   3   8        718.42        738.50         7.98 o                         
  -4   3   8        114.53        121.35         2.35 o                         
  -3   3   8        777.99        758.77         6.22 o                         
  -2   3   8          0.64         -0.29         0.64 o                         
  -1   3   8          4.75         15.56         1.26 o                         
   0   3   8       1327.41       1422.35        10.38 o                         
   1   3   8         22.98         25.71         1.11 o                         
   2   3   8          2.77          4.85         0.75 o                         
   3   3   8       1988.02       2014.99        14.29 o                         
   4   3   8         16.66         13.06         0.93 o                         
   5   3   8        127.00        131.99         3.11 o                         
   6   3   8        787.83        763.77         9.46 o                         
   7   3   8        347.75        296.17         5.05 o                         
   8   3   8          0.68          0.37         1.51 o                         
   9   3   8         74.99         67.41         3.35 o                         
  10   3   8          5.07          0.54         1.71 o                         
  11   3   8          1.30          5.62         2.01 o                         
  12   3   8         30.35         26.23         2.99 o                         
  13   3   8          3.74          8.63         2.44 o                         
  14   3   8          9.27          7.83         2.62 o                         
 -15   4   8         23.33         33.40         3.97 o                         
 -14   4   8         26.60         33.50         7.04 o                         
 -13   4   8         87.45         95.04        12.61 o                         
 -12   4   8         14.42         15.27         2.76 o                         
 -11   4   8         33.37         33.07         3.09 o                         
 -10   4   8         15.02         24.45         2.44 o                         
  -9   4   8        459.15        394.82         6.95 o                         
  -8   4   8        141.36        133.84         3.50 o                         
  -7   4   8         11.47         15.69         1.80 o                         
  -6   4   8         11.07          8.01         1.16 o                         
  -5   4   8        203.31        197.02         3.51 o                         
  -4   4   8        190.30        213.84         3.22 o                         
  -3   4   8         80.42         91.71         2.11 o                         
  -2   4   8          1.84          0.64         0.83 o                         
  -1   4   8        357.82        419.66         4.75 o                         
   0   4   8          4.33          5.00         1.03 o                         
   1   4   8         31.13         40.16         1.32 o                         
   2   4   8        173.88        148.39         2.70 o                         
   3   4   8        490.19        450.72         5.17 o                         
   4   4   8         57.96         56.61         2.31 o                         
   5   4   8        581.75        628.01         8.57 o                         
   6   4   8        487.88        478.68         6.63 o                         
   7   4   8       1135.76       1103.91        11.81 o                         
   8   4   8         17.19         18.66         1.98 o                         
   9   4   8         74.54         61.66         3.43 o                         
  10   4   8          0.49         -0.80         1.74 o                         
  11   4   8        231.37        223.29         6.10 o                         
  12   4   8          0.00         -1.59         2.10 o                         
  13   4   8         13.49         10.01         2.38 o                         
  14   4   8          3.08          6.60         1.85 o                         
 -14   5   8        120.72        135.32         6.61 o                         
 -13   5   8          8.61          7.66         3.09 o                         
 -12   5   8        194.43        200.92         6.37 o                         
 -11   5   8          0.39          1.55         2.07 o                         
 -10   5   8         25.27         31.61         3.12 o                         
  -9   5   8        236.96        197.65         5.71 o                         
  -8   5   8         13.47         20.53         1.94 o                         
  -7   5   8          0.27          0.11         1.41 o                         
  -6   5   8        127.69        112.74         3.18 o                         
  -5   5   8         45.72         46.06         2.23 o                         
  -4   5   8         41.36         33.23         1.97 o                         
  -3   5   8         13.86          9.42         1.18 o                         
  -2   5   8         21.40         21.02         1.40 o                         
  -1   5   8         22.84         20.80         1.38 o                         
   0   5   8         51.38         39.21         1.67 o                         
   1   5   8        119.36        100.71         2.69 o                         
   2   5   8         19.71         39.52         2.32 o                         
   3   5   8        237.60        208.23         4.78 o                         
   4   5   8        302.81        314.47         7.09 o                         
   5   5   8         98.11        101.29         3.51 o                         
   6   5   8        114.20        105.46         3.56 o                         
   7   5   8          2.89          0.09         1.83 o                         
   8   5   8          2.81          4.04         1.55 o                         
   9   5   8         54.19         60.75         3.47 o                         
  10   5   8          0.19         -1.55         1.95 o                         
  11   5   8          0.01         -0.17         1.86 o                         
  12   5   8         59.84         64.85         4.05 o                         
  13   5   8          3.93          2.65         2.56 o                         
 -14   6   8          3.02         13.33         5.90 o                         
 -13   6   8          4.03          4.90         3.50 o                         
 -12   6   8          5.33          8.69         2.67 o                         
 -11   6   8         40.71         40.92         3.73 o                         
 -10   6   8          0.77         -0.48         1.82 o                         
  -9   6   8          4.15          3.18         2.02 o                         
  -8   6   8         28.65         22.74         2.77 o                         
  -7   6   8         26.24         17.19         2.12 o                         
  -6   6   8        411.67        391.91         6.16 o                         
  -5   6   8        886.15        851.50         9.74 o                         
  -4   6   8          0.01          0.28         1.22 o                         
  -3   6   8         32.15         33.26         2.06 o                         
  -2   6   8          8.20          5.58         1.23 o                         
  -1   6   8        319.61        309.89         5.38 o                         
   0   6   8         61.54         56.71         2.32 o                         
   1   6   8         48.99         43.59         2.12 o                         
   2   6   8         37.93         35.55         2.63 o                         
   3   6   8        102.00         96.66         2.95 o                         
   4   6   8         54.03         54.15         2.84 o                         
   5   6   8          6.40          5.33         1.83 o                         
   6   6   8          0.00          3.21         1.70 o                         
   7   6   8         53.81         45.00         3.36 o                         
   8   6   8         23.37         22.27         2.65 o                         
   9   6   8          7.44         11.15         2.07 o                         
  10   6   8         17.57         13.67         2.51 o                         
  11   6   8          0.07          1.50         2.21 o                         
  12   6   8         44.43         53.84         3.93 o                         
  13   6   8         13.27         16.23         4.24 o                         
 -13   7   8         15.44         24.96         4.58 o                         
 -12   7   8          1.07          3.70         2.42 o                         
 -11   7   8         29.31         30.39         3.56 o                         
 -10   7   8          2.88          2.68         2.30 o                         
  -9   7   8          0.46          0.69         2.12 o                         
  -8   7   8         12.02         14.40         4.34 o                         
  -7   7   8        191.32        174.18         4.94 o                         
  -6   7   8          0.59         -1.37         1.62 o                         
  -5   7   8         32.64         30.41         2.58 o                         
  -4   7   8          9.17          8.95         1.73 o                         
  -3   7   8         37.45         34.12         2.31 o                         
  -2   7   8        284.30        247.85         5.37 o                         
  -1   7   8        380.94        388.12         5.98 o                         
   0   7   8         71.24         62.83         2.65 o                         
   1   7   8          2.21         -0.51         1.26 o                         
   2   7   8          0.15          1.02         1.31 o                         
   3   7   8         28.76         33.80         2.50 o                         
   4   7   8         79.57         78.74         3.48 o                         
   5   7   8         57.38         58.09         3.18 o                         
   6   7   8         10.60         10.52         2.15 o                         
   7   7   8          0.04         -0.80         1.64 o                         
   8   7   8          0.78         -1.86         1.86 o                         
   9   7   8          7.57          5.89         2.35 o                         
  10   7   8        119.90        128.87         5.60 o                         
  11   7   8         25.99         31.73         3.55 o                         
  12   7   8         13.75         22.45         7.43 o                         
 -12   8   8          4.36         16.37         4.70 o                         
 -11   8   8          6.83          4.51         2.82 o                         
 -10   8   8          4.40          5.28         2.70 o                         
  -9   8   8          4.09          4.47         2.34 o                         
  -8   8   8          1.20         -2.12         2.79 o                         
  -7   8   8         30.12         29.57         3.30 o                         
  -6   8   8         30.16         21.24         2.54 o                         
  -5   8   8        408.25        420.93         7.73 o                         
  -4   8   8        135.37        136.40         5.83 o                         
  -3   8   8        874.88        914.47        14.64 o                         
  -2   8   8        101.86         92.59         3.70 o                         
  -1   8   8         96.71         98.06         3.74 o                         
   0   8   8          0.75          0.65         1.41 o                         
   1   8   8        106.93         94.23         3.73 o                         
   2   8   8         47.26         39.16         2.47 o                         
   3   8   8          0.13         -1.55         1.67 o                         
   4   8   8          6.65          5.43         1.91 o                         
   5   8   8          0.20          1.63         2.25 o                         
   6   8   8         11.69          9.43         2.38 o                         
   7   8   8          1.12          0.33         1.87 o                         
   8   8   8          5.19          4.25         2.19 o                         
   9   8   8          0.01          0.90         1.95 o                         
  10   8   8         23.90         38.16         5.27 o                         
  11   8   8         19.28         31.99         7.59 o                         
 -11   9   8         11.14         18.92         3.27 o                         
 -10   9   8         39.65         53.20         5.68 o                         
  -9   9   8         27.48         26.77         3.68 o                         
  -8   9   8         10.24         12.69         2.88 o                         
  -7   9   8         32.38         26.30         3.88 o                         
  -6   9   8         83.36         84.79         4.66 o                         
  -5   9   8         73.84         76.61         4.42 o                         
  -4   9   8          0.35          5.38         2.40 o                         
  -3   9   8         34.25         27.70         3.10 o                         
  -2   9   8        126.57        135.37         5.33 o                         
  -1   9   8         13.45          5.61         2.16 o                         
   0   9   8         51.75         56.03         3.28 o                         
   1   9   8         18.86         19.09         2.19 o                         
   2   9   8         52.18         52.63         4.11 o                         
   3   9   8         18.04         17.88         2.45 o                         
   4   9   8          2.62          4.26         2.02 o                         
   5   9   8         49.62         53.21         3.47 o                         
   6   9   8          1.56          2.05         2.05 o                         
   7   9   8          7.10         13.14         2.59 o                         
   8   9   8          7.41         12.03         2.40 o                         
   9   9   8         32.90         45.43         4.63 o                         
  -8  10   8         22.37         20.80         4.60 o                         
  -7  10   8          0.03          4.04         3.11 o                         
  -6  10   8          0.22          2.32         3.73 o                         
  -5  10   8          0.13          1.72         2.28 o                         
  -4  10   8          3.06          2.89         2.34 o                         
  -3  10   8          0.06          2.26         2.45 o                         
  -2  10   8          0.51          1.19         3.28 o                         
  -1  10   8         18.23         17.70         3.35 o                         
   0  10   8         16.23         12.57         2.93 o                         
   1  10   8          8.54         10.92         2.49 o                         
   2  10   8         77.72         66.89         6.56 o                         
   3  10   8         26.22         27.40         2.97 o                         
   4  10   8         12.45         13.75         2.50 o                         
   5  10   8          6.14          6.51         2.39 o                         
   6  10   8         26.99         31.08         3.18 o                         
   7  10   8          2.42          7.84         2.43 o                         
   8  10   8          0.02          1.36         2.55 o                         
  -6  11   8          0.00         -1.90         5.80 o                         
  -5  11   8          4.24          7.09         3.21 o                         
  -4  11   8         45.48         49.62         4.08 o                         
  -3  11   8         12.69          9.91         2.75 o                         
  -2  11   8          0.31         -1.67         2.29 o                         
  -1  11   8          0.03          3.15         2.34 o                         
   0  11   8          2.13          4.50         2.53 o                         
   1  11   8          9.54          4.18         3.21 o                         
   2  11   8         22.59         15.37         3.47 o                         
   3  11   8         25.76         31.68         4.20 o                         
   4  11   8         25.85         30.68         6.43 o                         
   5  11   8          5.49         13.21         3.35 o                         
 -15   0   9         24.60         17.41         4.70 o                         
 -13   0   9         71.97         65.53         5.92 o                         
 -11   0   9          4.60          4.66         2.21 o                         
  -9   0   9        695.10        626.60        25.67 o                         
  -7   0   9         10.93         17.52         1.56 o                         
  -5   0   9        449.23        469.78         6.40 o                         
  -3   0   9       4712.02       5374.99        48.63 o                         
  -1   0   9        571.86        603.08         7.22 o                         
   1   0   9        147.17        118.40         2.77 o                         
   3   0   9        324.56        294.45         4.74 o                         
   5   0   9       1622.82       1778.40        22.05 o                         
   7   0   9         87.67         72.16         3.57 o                         
   9   0   9        149.63        116.78         4.85 o                         
  11   0   9        161.62        137.15         8.01 o                         
  13   0   9         51.61         60.68         6.20 o                         
 -16   1   9         69.29         72.82         5.41 o                         
 -15   1   9          7.35          9.14         2.77 o                         
 -14   1   9          7.15         10.60         2.76 o                         
 -13   1   9          1.05          1.99         2.06 o                         
 -12   1   9         23.31         20.50         2.84 o                         
 -11   1   9         96.50         81.97         3.61 o                         
 -10   1   9       3462.11       3492.64        33.16 o                         
  -9   1   9          1.31          1.46         1.18 o                         
  -8   1   9        404.22        379.62         4.99 o                         
  -7   1   9       1306.56       1279.80        11.12 o                         
  -6   1   9        494.35        571.72         5.36 o                         
  -5   1   9        142.90        156.51         3.22 o                         
  -4   1   9         27.37         43.83         1.51 o                         
  -3   1   9        120.51        104.66         1.71 o                         
  -2   1   9         17.17         10.01         0.73 o                         
  -1   1   9        403.85        396.48         4.18 o                         
   0   1   9        362.82        395.47         4.27 o                         
   1   1   9       2511.55       2641.77        17.79 o                         
   2   1   9       3067.09       3616.00        23.82 o                         
   3   1   9        193.95        175.50         3.53 o                         
   4   1   9        638.72        745.22         6.44 o                         
   5   1   9         15.78         10.14         0.94 o                         
   6   1   9         29.99         31.42         1.57 o                         
   7   1   9         90.60         99.42         2.86 o                         
   8   1   9         56.42         57.38         2.84 o                         
   9   1   9        264.09        232.43         5.32 o                         
  10   1   9         24.89         24.63         2.45 o                         
  11   1   9         11.78          7.13         1.95 o                         
  12   1   9          0.17         -1.61         1.75 o                         
  13   1   9         12.36         17.34         3.09 o                         
  14   1   9          0.00         -1.25         3.00 o                         
 -16   2   9          1.69          6.48         7.72 o                         
 -15   2   9          1.52          2.25         2.61 o                         
 -14   2   9         82.60        101.17         5.68 o                         
 -13   2   9         14.05         15.93         3.23 o                         
 -12   2   9          6.98          7.39         1.96 o                         
 -11   2   9        379.17        337.86         6.63 o                         
 -10   2   9        264.89        254.37         6.14 o                         
  -9   2   9         48.31         39.53         2.02 o                         
  -8   2   9         22.42         22.00         1.56 o                         
  -7   2   9        786.76        799.13         7.95 o                         
  -6   2   9         58.17         56.08         1.88 o                         
  -5   2   9          2.04          1.81         0.99 o                         
  -4   2   9        776.70        762.87         7.11 o                         
  -3   2   9        445.75        475.07         4.97 o                         
  -2   2   9        309.46        302.22         3.13 o                         
  -1   2   9        239.13        257.59         2.86 o                         
   0   2   9          0.52          0.07         0.55 o                         
   1   2   9       1109.75       1102.82         8.42 o                         
   2   2   9         87.98         69.76         1.63 o                         
   3   2   9         10.78         19.44         1.15 o                         
   4   2   9        780.27        916.98         7.59 o                         
   5   2   9         94.63        109.94         2.58 o                         
   6   2   9         93.79         99.53         3.34 o                         
   7   2   9         32.56         23.58         2.08 o                         
   8   2   9        137.93        128.49         3.96 o                         
   9   2   9          2.28          3.25         1.59 o                         
  10   2   9         17.74         21.41         2.43 o                         
  11   2   9        180.85        154.41         4.92 o                         
  12   2   9          3.41          3.93         1.98 o                         
  13   2   9         10.50         16.01         2.59 o                         
  14   2   9          0.89          2.42         1.72 o                         
 -15   3   9         19.64         30.68         4.98 o                         
 -14   3   9         47.76         58.83         6.65 o                         
 -13   3   9        164.45        157.16         8.62 o                         
 -12   3   9         17.78         23.67         2.99 o                         
 -11   3   9        129.23        130.03         4.26 o                         
 -10   3   9          1.80          1.65         1.66 o                         
  -9   3   9         16.97         20.15         1.87 o                         
  -8   3   9        246.28        246.74         4.52 o                         
  -7   3   9        347.45        356.69         4.85 o                         
  -6   3   9        468.31        441.62         5.31 o                         
  -5   3   9       3854.97       4236.61        30.44 o                         
  -4   3   9        458.41        537.46         6.68 o                         
  -3   3   9         79.74         87.50         2.39 o                         
  -2   3   9         15.17         22.72         1.18 o                         
  -1   3   9        437.41        405.19         4.48 o                         
   0   3   9       2349.92       2565.95        17.53 o                         
   1   3   9         28.10         35.26         1.46 o                         
   2   3   9       2386.30       2656.78        18.26 o                         
   3   3   9       1154.71       1235.59         9.60 o                         
   4   3   9        466.88        445.85         5.13 o                         
   5   3   9        298.99        283.07         5.77 o                         
   6   3   9        521.17        509.09         7.34 o                         
   7   3   9        180.06        163.62         3.83 o                         
   8   3   9         48.39         43.17         2.81 o                         
   9   3   9        882.63        882.90        11.91 o                         
  10   3   9          0.16          1.85         1.81 o                         
  11   3   9          5.53          4.84         2.01 o                         
  12   3   9          0.46          2.40         2.04 o                         
  13   3   9          1.59          4.00         2.18 o                         
  14   3   9         16.48         22.55         4.09 o                         
 -15   4   9         18.86         27.52         8.56 o                         
 -14   4   9          2.81          4.92         3.54 o                         
 -13   4   9         32.01         38.11         5.81 o                         
 -12   4   9          5.22          4.96         2.57 o                         
 -11   4   9          0.06          0.71         2.04 o                         
 -10   4   9         96.41         74.52         3.51 o                         
  -9   4   9         10.22          4.43         1.56 o                         
  -8   4   9        641.68        628.02         8.01 o                         
  -7   4   9          4.96          4.05         1.32 o                         
  -6   4   9         75.45         87.37         2.77 o                         
  -5   4   9        357.97        374.23         5.44 o                         
  -4   4   9       1217.73       1177.49        11.48 o                         
  -3   4   9          1.25          4.58         0.92 o                         
  -2   4   9       2364.02       2590.08        19.44 o                         
  -1   4   9          7.32         11.87         1.25 o                         
   0   4   9       1600.76       1653.55        14.40 o                         
   1   4   9        121.27        137.23         2.26 o                         
   2   4   9        727.83        704.01         7.24 o                         
   3   4   9        214.94        235.98         4.65 o                         
   4   4   9         22.31         22.36         1.71 o                         
   5   4   9          0.62          1.49         1.24 o                         
   6   4   9        246.26        236.37         4.57 o                         
   7   4   9         77.83         70.27         3.28 o                         
   8   4   9        537.32        509.75         7.46 o                         
   9   4   9        281.86        270.85         6.22 o                         
  10   4   9          0.06          0.07         1.79 o                         
  11   4   9        163.39        159.45         5.34 o                         
  12   4   9         40.89         42.46         4.09 o                         
  13   4   9          2.43          3.09         2.08 o                         
  14   4   9          7.88         20.82        10.57 o                         
 -14   5   9          0.70          6.86         3.51 o                         
 -13   5   9        109.78        111.82         5.31 o                         
 -12   5   9         16.66         15.16         2.86 o                         
 -11   5   9         10.51          7.51         2.30 o                         
 -10   5   9         57.96         64.84         3.93 o                         
  -9   5   9         45.78         34.76         3.03 o                         
  -8   5   9         20.83         25.65         2.16 o                         
  -7   5   9        210.63        209.01         4.43 o                         
  -6   5   9          3.93          4.42         1.48 o                         
  -5   5   9        251.17        231.82         7.05 o                         
  -4   5   9          2.29          1.63         1.22 o                         
  -3   5   9        183.89        183.23         3.77 o                         
  -2   5   9        118.92        109.44         2.58 o                         
  -1   5   9         27.30         22.43         1.46 o                         
   0   5   9        314.04        306.53         4.59 o                         
   1   5   9         11.16          8.16         1.42 o                         
   2   5   9         67.47         73.35         2.47 o                         
   3   5   9         16.13         25.80         3.55 o                         
   4   5   9        117.65        115.02         3.17 o                         
   5   5   9        131.99        130.98         3.97 o                         
   6   5   9        303.52        309.88         5.48 o                         
   7   5   9        209.41        200.93         5.75 o                         
   8   5   9         24.67         24.51         2.24 o                         
   9   5   9        156.35        162.75         4.98 o                         
  10   5   9         45.43         55.62         3.62 o                         
  11   5   9         61.36         69.15         4.07 o                         
  12   5   9         36.18         40.70         3.49 o                         
  13   5   9          0.49          4.13         3.82 o                         
 -14   6   9         43.07         45.38         8.33 o                         
 -13   6   9          0.00          1.94         3.15 o                         
 -12   6   9          4.79         10.31         2.78 o                         
 -11   6   9          0.04          2.66         2.32 o                         
 -10   6   9          2.61          2.48         2.15 o                         
  -9   6   9          0.75          0.00         2.66 o                         
  -8   6   9         34.09         34.35         2.71 o                         
  -7   6   9        180.76        163.90         4.54 o                         
  -6   6   9        107.75        107.43         3.38 o                         
  -5   6   9        168.16        165.18         4.04 o                         
  -4   6   9         25.19         27.70         2.09 o                         
  -3   6   9        818.37        804.42         9.29 o                         
  -2   6   9         12.49         12.29         1.62 o                         
  -1   6   9        348.54        337.76         5.26 o                         
   0   6   9         25.66         29.64         1.92 o                         
   1   6   9        101.46        105.40         3.01 o                         
   2   6   9         30.13         28.86         1.95 o                         
   3   6   9          0.43          0.40         1.21 o                         
   4   6   9        190.90        197.52         4.77 o                         
   5   6   9         19.25         23.41         2.33 o                         
   6   6   9        142.42        144.46         4.98 o                         
   7   6   9          7.82          8.17         2.01 o                         
   8   6   9          6.92          6.43         2.09 o                         
   9   6   9          2.66          0.34         2.10 o                         
  10   6   9         40.09         39.47         3.76 o                         
  11   6   9         20.50         25.71         3.39 o                         
  12   6   9         11.97         27.37         3.15 o                         
 -13   7   9         35.58         48.34         5.68 o                         
 -12   7   9         25.61         21.86         3.15 o                         
 -11   7   9         14.29         17.14         3.47 o                         
 -10   7   9          0.76          0.17         2.24 o                         
  -9   7   9          5.11          7.07         2.47 o                         
  -8   7   9          0.71          1.96         2.12 o                         
  -7   7   9          3.07          3.73         1.76 o                         
  -6   7   9          5.18          1.87         1.89 o                         
  -5   7   9          0.64         -0.04         1.50 o                         
  -4   7   9         98.68         97.58         3.86 o                         
  -3   7   9         29.16         46.97         2.83 o                         
  -2   7   9        178.65        171.17         4.52 o                         
  -1   7   9          3.90          3.53         1.76 o                         
   0   7   9          0.02          1.33         1.34 o                         
   1   7   9         12.58         11.24         1.70 o                         
   2   7   9        172.96        153.97         4.00 o                         
   3   7   9        151.15        131.79         4.07 o                         
   4   7   9          0.28          0.82         1.68 o                         
   5   7   9         44.07         42.73         2.98 o                         
   6   7   9         22.88         22.31         2.47 o                         
   7   7   9         71.73         75.32         4.27 o                         
   8   7   9          0.77         -1.42         1.97 o                         
   9   7   9          3.30          1.62         2.33 o                         
  10   7   9          1.00          2.74         2.32 o                         
  11   7   9        205.52        233.36         7.32 o                         
  12   7   9          4.30         10.80         6.43 o                         
 -12   8   9          0.37          3.27         5.17 o                         
 -11   8   9         19.12         21.86         3.26 o                         
 -10   8   9          0.07          1.69         3.49 o                         
  -9   8   9          1.37         -1.71         2.17 o                         
  -8   8   9          1.69          2.91         2.29 o                         
  -7   8   9          3.56          2.97         1.97 o                         
  -6   8   9          8.57          5.22         1.96 o                         
  -5   8   9         28.92         27.26         3.07 o                         
  -4   8   9        168.76        149.27         6.66 o                         
  -3   8   9          1.14          2.14         1.87 o                         
  -2   8   9         22.64         23.03         2.46 o                         
  -1   8   9         49.75         44.31         2.94 o                         
   0   8   9        114.24        100.40         3.88 o                         
   1   8   9          5.92          6.41         1.61 o                         
   2   8   9        147.50        115.95         3.62 o                         
   3   8   9        180.51        158.53         4.71 o                         
   4   8   9         64.89         44.58         3.11 o                         
   5   8   9         36.85         37.75         3.02 o                         
   6   8   9          2.55          1.95         1.87 o                         
   7   8   9         45.42         42.27         3.30 o                         
   8   8   9          0.66          0.31         2.35 o                         
   9   8   9          1.92          6.59         2.22 o                         
  10   8   9         64.09         83.84         5.47 o                         
 -10   9   9         36.18         61.15         9.49 o                         
  -9   9   9         78.67         84.78         5.34 o                         
  -8   9   9         69.34         71.67         5.24 o                         
  -7   9   9         12.82          9.12         3.21 o                         
  -6   9   9          0.19          0.75         2.20 o                         
  -5   9   9          4.67          6.20         2.33 o                         
  -4   9   9         16.36         10.94         2.63 o                         
  -3   9   9         75.25         84.92         6.66 o                         
  -2   9   9         11.08         15.50         2.62 o                         
  -1   9   9          0.14         -1.94         1.94 o                         
   0   9   9         29.54         26.63         2.68 o                         
   1   9   9         11.66         10.84         2.18 o                         
   2   9   9         18.63         17.55         2.50 o                         
   3   9   9         66.45         64.60         3.64 o                         
   4   9   9         24.89         26.05         2.85 o                         
   5   9   9         24.74         26.14         2.79 o                         
   6   9   9         26.01         29.16         4.15 o                         
   7   9   9          0.17          1.28         2.07 o                         
   8   9   9          5.40          7.09         2.34 o                         
   9   9   9          0.03          3.54         2.47 o                         
  -8  10   9          1.34          8.07         2.66 o                         
  -7  10   9          6.89          2.87         2.85 o                         
  -6  10   9         12.46         13.14         4.09 o                         
  -5  10   9         15.48         17.68         3.05 o                         
  -4  10   9          9.12          7.18         2.58 o                         
  -3  10   9         50.75         49.34         4.05 o                         
  -2  10   9          2.23          2.21         2.40 o                         
  -1  10   9        128.40        129.65         9.11 o                         
   0  10   9          5.77          4.57         2.81 o                         
   1  10   9          0.90          1.34         2.29 o                         
   2  10   9          6.27          7.28         2.51 o                         
   3  10   9         41.07         38.17         3.75 o                         
   4  10   9          2.69          3.29         2.23 o                         
   5  10   9          4.08          7.89         2.42 o                         
   6  10   9         14.35         14.43         2.54 o                         
   7  10   9          3.73          9.03         2.08 o                         
  -6  11   9          1.91         -2.90         5.59 o                         
  -5  11   9          0.09          6.97         4.07 o                         
  -4  11   9         19.06         31.04         3.40 o                         
  -3  11   9         12.14         12.59         2.68 o                         
  -2  11   9          0.82          2.56         2.41 o                         
  -1  11   9         11.60          9.51         2.79 o                         
   0  11   9          2.59          8.03         3.71 o                         
   1  11   9          2.05          4.95         2.80 o                         
   2  11   9         15.52         19.89         3.58 o                         
   3  11   9          5.04          8.24         3.35 o                         
   4  11   9         22.93         39.37         6.51 o                         
   5  11   9          0.17          8.91         2.95 o                         
 -16   0  10          5.18         10.56         3.22 o                         
 -14   0  10         31.32         25.60         4.71 o                         
 -12   0  10         20.61         22.47         6.51 o                         
 -10   0  10          7.69          5.73         2.31 o                         
  -8   0  10         66.54         40.41         2.97 o                         
  -6   0  10          5.14          8.21         1.24 o                         
  -4   0  10       3108.79       3350.04        31.58 o                         
  -2   0  10       7751.14       8524.55        75.82 o                         
   0   0  10        981.60       1046.39        11.44 o                         
   2   0  10        390.52        429.21         6.11 o                         
   4   0  10         25.46         13.64         1.44 o                         
   6   0  10        128.52        145.30         4.67 o                         
   8   0  10       1324.85       1331.00        23.87 o                         
  10   0  10         43.75         40.45         4.70 o                         
  12   0  10          0.82          2.71         4.22 o                         
  14   0  10         14.31         18.77         3.49 o                         
 -16   1  10          5.06         15.17         2.36 o                         
 -15   1  10          5.46         11.43         2.87 o                         
 -14   1  10         14.36         18.64         3.12 o                         
 -13   1  10          2.57          4.61         2.39 o                         
 -12   1  10        112.23        100.73         4.67 o                         
 -11   1  10         89.78         65.55         3.29 o                         
 -10   1  10        131.60        118.69         3.63 o                         
  -9   1  10         30.26         18.10         1.84 o                         
  -8   1  10         49.55         46.21         1.96 o                         
  -7   1  10        341.11        311.90         4.36 o                         
  -6   1  10         60.20         48.44         1.90 o                         
  -5   1  10        100.93        143.56         2.64 o                         
  -4   1  10        546.98        532.32         5.53 o                         
  -3   1  10       1165.43       1198.64         9.05 o                         
  -2   1  10       1434.99       1587.40        11.39 o                         
  -1   1  10       2882.47       3253.29        21.55 o                         
   0   1  10       1661.50       1701.84        12.13 o                         
   1   1  10        559.83        613.32         5.45 o                         
   2   1  10         84.94         80.61         2.41 o                         
   3   1  10        139.33        159.12         2.94 o                         
   4   1  10        259.10        277.89         3.45 o                         
   5   1  10        409.30        419.76         5.03 o                         
   6   1  10         13.96         12.19         1.27 o                         
   7   1  10         36.21         39.35         2.12 o                         
   8   1  10         97.93         94.69         3.50 o                         
   9   1  10          6.14         12.90         1.98 o                         
  10   1  10        124.76        110.51         5.00 o                         
  11   1  10          4.65          3.15         1.83 o                         
  12   1  10         24.06         24.99         4.43 o                         
  13   1  10          3.12          1.21         2.19 o                         
  14   1  10         15.73         29.62         5.56 o                         
 -15   2  10         23.45         31.09        16.63 o                         
 -14   2  10          3.82          3.89         3.43 o                         
 -13   2  10         65.10         69.19         4.36 o                         
 -12   2  10          4.80          6.21         1.94 o                         
 -11   2  10         67.44         71.88         3.47 o                         
 -10   2  10         19.99         17.01         1.74 o                         
  -9   2  10         79.71         86.19         2.67 o                         
  -8   2  10         21.82         23.76         1.61 o                         
  -7   2  10          8.14         11.52         1.29 o                         
  -6   2  10        185.14        171.10         3.11 o                         
  -5   2  10        265.52        243.81         3.58 o                         
  -4   2  10          3.27          0.90         0.85 o                         
  -3   2  10       1134.43       1319.55        10.82 o                         
  -2   2  10         36.03         37.21         1.16 o                         
  -1   2  10        255.73        297.97         3.99 o                         
   0   2  10          9.64          8.75         0.79 o                         
   1   2  10       2411.30       2754.83        18.73 o                         
   2   2  10        386.45        334.99         3.75 o                         
   3   2  10         81.82         75.39         1.82 o                         
   4   2  10        750.93        844.66         7.27 o                         
   5   2  10         59.22         55.86         1.98 o                         
   6   2  10        407.45        407.21         5.78 o                         
   7   2  10         34.52         37.92         2.47 o                         
   8   2  10        602.32        566.04         8.62 o                         
   9   2  10          3.94          3.74         1.73 o                         
  10   2  10         39.84         34.30         2.87 o                         
  11   2  10        456.58        437.06         8.35 o                         
  12   2  10         48.94         58.65         3.85 o                         
  13   2  10        103.49        126.84         5.06 o                         
  14   2  10         52.10         62.93         5.13 o                         
 -15   3  10         70.71         78.22         6.95 o                         
 -14   3  10          8.58         10.54         3.95 o                         
 -13   3  10         24.65         29.37         5.04 o                         
 -12   3  10          2.35          1.87         2.14 o                         
 -11   3  10         13.25         10.23         2.17 o                         
 -10   3  10         18.17         24.44         2.45 o                         
  -9   3  10        429.76        367.36         5.89 o                         
  -8   3  10        457.71        421.57         5.59 o                         
  -7   3  10         16.01         13.53         1.36 o                         
  -6   3  10          0.02          0.05         0.95 o                         
  -5   3  10         96.99        113.47         2.53 o                         
  -4   3  10       1142.33       1228.01        10.49 o                         
  -3   3  10          0.24         -0.95         0.95 o                         
  -2   3  10        238.08        224.08         3.17 o                         
  -1   3  10        392.64        405.34         5.00 o                         
   0   3  10          0.83         -0.49         0.54 o                         
   1   3  10          0.03          1.36         0.72 o                         
   2   3  10         78.01         87.22         2.09 o                         
   3   3  10        912.03        999.44         8.27 o                         
   4   3  10        417.22        392.40         4.81 o                         
   5   3  10         35.24         35.02         2.00 o                         
   6   3  10        402.70        387.33         5.81 o                         
   7   3  10         24.15         19.57         1.91 o                         
   8   3  10        326.39        286.98         6.00 o                         
   9   3  10         33.36         38.66         2.90 o                         
  10   3  10          0.35          2.34         1.84 o                         
  11   3  10          0.09         -1.75         1.75 o                         
  12   3  10          1.29          1.57         2.03 o                         
  13   3  10         11.61          9.36         2.42 o                         
  14   3  10          1.58         11.04         8.09 o                         
 -15   4  10         10.53         30.73         4.48 o                         
 -14   4  10          0.02          7.28         4.01 o                         
 -13   4  10         76.19         74.09         5.35 o                         
 -12   4  10         45.40         52.18         4.66 o                         
 -11   4  10         61.42         61.26         3.42 o                         
 -10   4  10        157.16        141.97         4.45 o                         
  -9   4  10          4.62          1.66         1.50 o                         
  -8   4  10        507.58        441.33         6.57 o                         
  -7   4  10         31.78         30.86         2.09 o                         
  -6   4  10        242.94        239.76         5.41 o                         
  -5   4  10         17.02         19.50         1.70 o                         
  -4   4  10        445.84        476.64         8.08 o                         
  -3   4  10        230.90        243.89         4.23 o                         
  -2   4  10        313.53        328.58         4.26 o                         
  -1   4  10        334.95        343.00         4.37 o                         
   0   4  10        557.36        540.06         6.41 o                         
   1   4  10        132.67        132.70         2.63 o                         
   2   4  10        174.15        193.71         3.52 o                         
   3   4  10        546.43        505.78         9.93 o                         
   4   4  10         22.79         20.72         1.75 o                         
   5   4  10         24.41         28.03         1.98 o                         
   6   4  10         20.79         28.08         2.12 o                         
   7   4  10          0.00         -1.41         1.41 o                         
   8   4  10         30.55         30.65         2.71 o                         
   9   4  10        478.44        472.56         9.66 o                         
  10   4  10          4.98          8.09         2.25 o                         
  11   4  10        133.21        125.82         4.88 o                         
  12   4  10         39.98         40.53         3.58 o                         
  13   4  10          1.12         -1.32         2.01 o                         
 -14   5  10         20.73         29.44         3.96 o                         
 -13   5  10         28.86         29.62         3.50 o                         
 -12   5  10          3.25          3.47         2.31 o                         
 -11   5  10          0.04          2.30         2.52 o                         
 -10   5  10          0.15         -2.58         3.31 o                         
  -9   5  10         78.93         73.54         3.12 o                         
  -8   5  10        239.10        231.93         4.83 o                         
  -7   5  10        701.36        694.16         8.72 o                         
  -6   5  10        117.82        100.72         3.17 o                         
  -5   5  10          7.75          6.33         1.52 o                         
  -4   5  10          0.06          0.50         1.29 o                         
  -3   5  10        101.28         97.72         2.93 o                         
  -2   5  10         80.97         92.86         3.45 o                         
  -1   5  10         76.28         71.66         2.23 o                         
   0   5  10         37.90         39.63         2.00 o                         
   1   5  10        166.15        172.40         3.64 o                         
   2   5  10        291.66        273.28         4.98 o                         
   3   5  10        208.73        234.67         4.28 o                         
   4   5  10         22.61         24.59         2.22 o                         
   5   5  10         18.85         16.58         2.08 o                         
   6   5  10        241.51        221.97         4.67 o                         
   7   5  10         13.30         10.63         1.81 o                         
   8   5  10         28.29         24.55         2.30 o                         
   9   5  10         13.05         18.27         2.47 o                         
  10   5  10          2.96          2.81         1.94 o                         
  11   5  10          1.17          2.56         2.03 o                         
  12   5  10          0.14          5.61         2.51 o                         
  13   5  10          8.80         13.71         3.91 o                         
 -13   6  10        121.01        130.25         5.59 o                         
 -12   6  10          1.83          4.63         2.54 o                         
 -11   6  10          1.03          2.22         2.27 o                         
 -10   6  10         43.58         45.90         3.72 o                         
  -9   6  10          9.84         10.05         2.36 o                         
  -8   6  10        171.06        152.50         4.51 o                         
  -7   6  10         94.66         93.31         3.28 o                         
  -6   6  10        328.47        313.55         5.59 o                         
  -5   6  10        411.90        406.94         6.44 o                         
  -4   6  10        101.69         86.91         3.10 o                         
  -3   6  10         54.75         45.32         2.44 o                         
  -2   6  10         20.64         24.65         1.92 o                         
  -1   6  10        242.07        239.96         5.04 o                         
   0   6  10        292.45        281.47         4.86 o                         
   1   6  10        322.53        309.90         5.61 o                         
   2   6  10          0.58          2.33         1.31 o                         
   3   6  10          3.30          8.39         1.76 o                         
   4   6  10          2.70         -0.50         1.50 o                         
   5   6  10         49.01         36.30         3.10 o                         
   6   6  10         88.25         89.88         3.77 o                         
   7   6  10        277.51        268.43         6.16 o                         
   8   6  10         63.86         66.35         4.78 o                         
   9   6  10         18.05         22.36         3.10 o                         
  10   6  10          4.20          3.78         2.49 o                         
  11   6  10         25.03         32.72         4.01 o                         
  12   6  10          2.14          2.16         5.11 o                         
 -13   7  10          0.26          3.53         3.36 o                         
 -12   7  10          6.87          7.74         2.48 o                         
 -11   7  10         47.10         40.97         6.16 o                         
 -10   7  10         10.80         11.76         2.69 o                         
  -9   7  10          1.48          1.63         2.16 o                         
  -8   7  10        106.27         89.19         5.12 o                         
  -7   7  10         62.91         62.76         3.37 o                         
  -6   7  10        220.00        207.51         5.32 o                         
  -5   7  10        220.56        199.72         4.83 o                         
  -4   7  10        198.15        154.66         4.12 o                         
  -3   7  10        169.96        154.67         4.44 o                         
  -2   7  10         79.52         79.07         3.48 o                         
  -1   7  10        501.73        494.93         8.87 o                         
   0   7  10          3.30          1.40         1.86 o                         
   1   7  10          0.89          2.27         1.38 o                         
   2   7  10        119.89        117.55         3.53 o                         
   3   7  10         23.58         22.94         2.34 o                         
   4   7  10         76.48         75.18         3.81 o                         
   5   7  10        102.52         98.03         3.96 o                         
   6   7  10         31.00         28.89         3.13 o                         
   7   7  10         51.05         52.67         3.42 o                         
   8   7  10         33.12         37.39         3.20 o                         
   9   7  10         37.16         32.08         3.71 o                         
  10   7  10         54.10         61.45         4.63 o                         
  11   7  10          5.68          7.75         5.59 o                         
 -12   8  10          1.68          4.34         5.19 o                         
 -11   8  10          5.65          5.66         2.71 o                         
 -10   8  10         22.13         26.69         3.73 o                         
  -9   8  10         18.97         17.00         2.94 o                         
  -8   8  10         22.03         25.42         3.23 o                         
  -7   8  10         44.97         45.42         3.33 o                         
  -6   8  10         19.50         14.37         2.39 o                         
  -5   8  10         69.17         62.60         3.98 o                         
  -4   8  10         27.08         28.10         3.08 o                         
  -3   8  10        344.61        358.08         7.08 o                         
  -2   8  10         14.00         13.65         2.41 o                         
  -1   8  10         40.60         45.27         2.98 o                         
   0   8  10         15.05         13.97         2.19 o                         
   1   8  10         12.90         16.17         2.24 o                         
   2   8  10         74.28         65.20         3.41 o                         
   3   8  10          1.70          3.64         1.87 o                         
   4   8  10          3.21          2.00         1.80 o                         
   5   8  10        238.66        195.64         5.50 o                         
   6   8  10          0.69          2.46         2.15 o                         
   7   8  10          6.65          8.47         2.64 o                         
   8   8  10          6.35          4.19         2.16 o                         
   9   8  10         11.95         16.35         2.49 o                         
  10   8  10          2.28          4.86         3.29 o                         
 -10   9  10          0.98          3.82         2.71 o                         
  -9   9  10         85.18         96.52         5.61 o                         
  -8   9  10         19.13         16.18         3.53 o                         
  -7   9  10         26.15         31.19         5.10 o                         
  -6   9  10          2.10         -0.37         2.67 o                         
  -5   9  10          0.11          1.53         2.30 o                         
  -4   9  10          0.16          0.75         2.40 o                         
  -3   9  10          1.58         -0.47         2.23 o                         
  -2   9  10         14.34         14.46         2.79 o                         
  -1   9  10          6.33          7.91         2.12 o                         
   0   9  10         67.58         62.75         3.57 o                         
   1   9  10         11.31          8.68         2.10 o                         
   2   9  10          5.15          5.60         2.36 o                         
   3   9  10         31.31         32.76         2.98 o                         
   4   9  10         18.66         14.24         2.52 o                         
   5   9  10          0.05          2.23         2.11 o                         
   6   9  10          1.12          4.09         2.04 o                         
   7   9  10         78.49         86.78         4.43 o                         
   8   9  10          4.55          8.73         2.74 o                         
   9   9  10          0.20          2.11         3.24 o                         
  -8  10  10          4.37         16.76         6.01 o                         
  -7  10  10          3.00          6.62         3.33 o                         
  -6  10  10          3.43          3.58         2.51 o                         
  -5  10  10         29.06         32.21         3.63 o                         
  -4  10  10          0.72          1.53         2.47 o                         
  -3  10  10         98.98         91.92         4.99 o                         
  -2  10  10         15.97         13.09         2.77 o                         
  -1  10  10         45.57         59.75         4.26 o                         
   0  10  10        183.83        181.93         6.32 o                         
   1  10  10         26.34         37.00         4.88 o                         
   2  10  10         31.03         46.02         4.01 o                         
   3  10  10         12.28         13.70         2.90 o                         
   4  10  10          2.57          3.32         2.59 o                         
   5  10  10          8.47         11.72         2.45 o                         
   6  10  10          0.39          6.17         2.84 o                         
  -5  11  10          2.43          4.79         4.24 o                         
  -4  11  10          9.55         13.75         3.72 o                         
  -3  11  10         42.37         49.51         4.04 o                         
  -2  11  10          0.11          3.65         2.27 o                         
  -1  11  10         47.17         68.89         4.68 o                         
   0  11  10         10.37         16.51         2.98 o                         
   1  11  10          5.60         11.89         2.96 o                         
   2  11  10         28.08         37.58         5.04 o                         
   3  11  10         20.64         24.37         3.96 o                         
   4  11  10         25.26         31.98         9.25 o                         
 -15   0  11         41.06         43.99         6.32 o                         
 -13   0  11          4.58          3.82         3.09 o                         
 -11   0  11        274.74        270.22         7.57 o                         
  -9   0  11       2730.92       2652.73        32.59 o                         
  -7   0  11         18.51         12.38         2.13 o                         
  -5   0  11        211.30        202.66         4.81 o                         
  -3   0  11        134.09        156.61         3.32 o                         
  -1   0  11         27.47         31.79         1.94 o                         
   1   0  11        683.86        728.25         8.91 o                         
   3   0  11        510.06        645.21         8.42 o                         
   5   0  11        330.55        334.03         5.74 o                         
   7   0  11         16.10         14.27         2.34 o                         
   9   0  11          0.92          2.90         2.06 o                         
  11   0  11        320.26        358.20        11.96 o                         
  13   0  11         90.02         96.02         7.69 o                         
 -16   1  11          0.05          2.46         1.67 o                         
 -15   1  11         12.79         17.46         3.14 o                         
 -14   1  11          2.07          4.59         2.43 o                         
 -13   1  11         27.00         30.60         3.80 o                         
 -12   1  11         24.60         28.37         2.78 o                         
 -11   1  11         33.92         31.00         2.40 o                         
 -10   1  11         90.64         83.49         3.19 o                         
  -9   1  11         83.17         81.94         3.05 o                         
  -8   1  11        702.06        658.19         7.24 o                         
  -7   1  11          7.29          6.49         1.15 o                         
  -6   1  11        449.45        450.87         5.32 o                         
  -5   1  11         43.56         40.72         1.63 o                         
  -4   1  11        458.10        496.84         5.39 o                         
  -3   1  11        463.69        544.97         5.02 o                         
  -2   1  11        322.00        331.96         3.58 o                         
  -1   1  11          1.16          4.31         0.75 o                         
   0   1  11        518.61        473.50         4.60 o                         
   1   1  11         41.11         39.13         1.36 o                         
   2   1  11         68.48         71.33         1.76 o                         
   3   1  11       1029.65       1078.34         8.72 o                         
   4   1  11          4.71          4.06         0.91 o                         
   5   1  11        333.44        278.94         5.14 o                         
   6   1  11        157.68        148.66         3.42 o                         
   7   1  11         64.20         57.18         2.49 o                         
   8   1  11       1069.31        977.84        12.22 o                         
   9   1  11         22.56         22.31         2.39 o                         
  10   1  11        498.39        450.35         8.16 o                         
  11   1  11         34.05         32.82         2.95 o                         
  12   1  11          0.13          2.95         2.39 o                         
  13   1  11          1.75          0.03         2.21 o                         
  14   1  11         25.79         34.21         5.32 o                         
 -15   2  11          2.93          6.07         2.84 o                         
 -14   2  11          0.13          6.08         3.44 o                         
 -13   2  11         31.71         20.27         3.76 o                         
 -12   2  11          1.73          1.61         1.80 o                         
 -11   2  11          4.27          2.60         1.84 o                         
 -10   2  11         19.08         18.96         2.16 o                         
  -9   2  11        902.25        832.73         8.83 o                         
  -8   2  11        377.02        337.71         4.90 o                         
  -7   2  11        297.06        272.23         4.20 o                         
  -6   2  11        494.63        471.22         5.59 o                         
  -5   2  11         12.49         16.49         1.29 o                         
  -4   2  11       2547.51       2658.20        22.69 o                         
  -3   2  11       3044.43       3327.74        24.21 o                         
  -2   2  11        976.20       1096.49         8.54 o                         
  -1   2  11        443.75        468.82         6.39 o                         
   0   2  11        103.40        123.76         2.41 o                         
   1   2  11        246.34        266.92         3.28 o                         
   2   2  11       1125.67       1253.07         9.78 o                         
   3   2  11         28.49         26.91         1.32 o                         
   4   2  11        125.65        120.94         2.38 o                         
   5   2  11         48.10         44.38         1.84 o                         
   6   2  11         76.39         80.36         2.72 o                         
   7   2  11         40.15         35.21         2.49 o                         
   8   2  11         57.44         68.54         3.63 o                         
   9   2  11         52.60         44.32         2.97 o                         
  10   2  11          0.00          0.04         1.71 o                         
  11   2  11          0.81          2.86         1.88 o                         
  12   2  11          4.15          5.43         2.26 o                         
  13   2  11          8.78          8.97         2.52 o                         
  14   2  11          7.53         18.34         2.95 o                         
 -15   3  11         13.02         22.32         3.55 o                         
 -14   3  11         18.41         22.67         4.91 o                         
 -13   3  11         14.99         16.70         2.91 o                         
 -12   3  11         64.60         66.52         4.18 o                         
 -11   3  11        226.59        202.77         6.11 o                         
 -10   3  11        228.34        209.21         4.63 o                         
  -9   3  11         85.11         84.86         3.07 o                         
  -8   3  11          7.63          8.87         1.62 o                         
  -7   3  11        115.07        113.47         3.17 o                         
  -6   3  11        116.55        117.39         3.09 o                         
  -5   3  11        132.20        137.11         3.27 o                         
  -4   3  11         67.88         60.48         2.25 o                         
  -3   3  11        534.38        535.85         6.52 o                         
  -2   3  11        327.49        314.01         4.59 o                         
  -1   3  11        426.05        449.17         5.02 o                         
   0   3  11        274.76        276.93         3.30 o                         
   1   3  11        209.56        261.31         3.30 o                         
   2   3  11        298.12        302.72         3.84 o                         
   3   3  11       1000.71       1100.75         9.02 o                         
   4   3  11         60.92         51.54         2.20 o                         
   5   3  11         88.65         94.72         2.91 o                         
   6   3  11          3.04          4.88         1.47 o                         
   7   3  11        175.84        161.42         4.49 o                         
   8   3  11        149.10        160.42         4.64 o                         
   9   3  11        341.81        327.69         6.88 o                         
  10   3  11         17.93         20.18         2.61 o                         
  11   3  11         48.67         43.20         3.44 o                         
  12   3  11         81.18         81.38         4.36 o                         
  13   3  11          3.82          4.51         2.56 o                         
 -14   4  11         10.83          8.59         5.19 o                         
 -13   4  11         25.02         33.73         5.85 o                         
 -12   4  11         24.30         24.36         3.75 o                         
 -11   4  11          0.03         -0.94         1.72 o                         
 -10   4  11         52.48         57.79         3.26 o                         
  -9   4  11         41.10         30.52         2.34 o                         
  -8   4  11        322.91        323.23         5.60 o                         
  -7   4  11         11.34         13.34         1.83 o                         
  -6   4  11        399.79        351.23         5.55 o                         
  -5   4  11          7.13          7.84         1.42 o                         
  -4   4  11        400.30        422.22         5.96 o                         
  -3   4  11         56.53         48.76         2.21 o                         
  -2   4  11          1.99          0.37         1.08 o                         
  -1   4  11         14.80         14.48         1.41 o                         
   0   4  11        384.29        391.59         4.82 o                         
   1   4  11        401.45        441.27         5.41 o                         
   2   4  11         59.80         64.86         2.49 o                         
   3   4  11        324.04        317.68         4.90 o                         
   4   4  11        284.85        288.53         7.32 o                         
   5   4  11        288.13        248.98         6.43 o                         
   6   4  11          2.70          2.64         1.54 o                         
   7   4  11         78.42         74.78         3.09 o                         
   8   4  11          0.49         -0.95         1.59 o                         
   9   4  11         28.14         30.24         3.49 o                         
  10   4  11         24.44         23.62         2.79 o                         
  11   4  11          4.42          6.29         2.16 o                         
  12   4  11          3.82          0.57         2.33 o                         
  13   4  11          1.72          8.81         3.29 o                         
 -14   5  11         10.88         32.69         7.06 o                         
 -13   5  11         36.50         40.41         4.39 o                         
 -12   5  11          4.56         10.72         2.87 o                         
 -11   5  11          4.23          5.31         2.85 o                         
 -10   5  11         64.95         63.32         3.96 o                         
  -9   5  11         47.68         47.86         2.75 o                         
  -8   5  11        278.10        265.16         5.24 o                         
  -7   5  11          1.35          2.02         1.46 o                         
  -6   5  11        151.87        142.39         4.08 o                         
  -5   5  11        238.61        227.33         4.51 o                         
  -4   5  11        343.00        320.58         7.24 o                         
  -3   5  11        180.08        178.15         3.95 o                         
  -2   5  11          0.82         -0.92         1.19 o                         
  -1   5  11        109.51        113.34         3.80 o                         
   0   5  11          3.87          6.87         1.37 o                         
   1   5  11        260.57        271.76         4.62 o                         
   2   5  11         61.08         55.22         2.37 o                         
   3   5  11        465.79        488.65         6.60 o                         
   4   5  11        564.49        544.75         8.21 o                         
   5   5  11        114.24        103.57         3.69 o                         
   6   5  11         45.54         53.88         3.58 o                         
   7   5  11          4.52          3.43         1.88 o                         
   8   5  11         27.40         25.28         3.06 o                         
   9   5  11         37.70         39.32         3.76 o                         
  10   5  11         31.03         29.37         5.05 o                         
  11   5  11         19.55         20.82         3.37 o                         
  12   5  11          6.90         19.60         3.03 o                         
 -13   6  11         10.67         19.97         2.89 o                         
 -12   6  11         21.92         14.69         2.86 o                         
 -11   6  11         27.62         31.52         3.59 o                         
 -10   6  11          1.45         -1.37         2.56 o                         
  -9   6  11         23.20         27.70         3.03 o                         
  -8   6  11         77.38         73.02         3.49 o                         
  -7   6  11          2.20          0.19         1.69 o                         
  -6   6  11         91.63         82.68         3.19 o                         
  -5   6  11        705.18        677.79         8.76 o                         
  -4   6  11          1.55          4.31         1.63 o                         
  -3   6  11        134.33        142.43         3.75 o                         
  -2   6  11         17.99         18.20         2.45 o                         
  -1   6  11          9.32         12.62         1.89 o                         
   0   6  11        232.48        243.87         4.69 o                         
   1   6  11         13.22         13.81         1.72 o                         
   2   6  11         76.11         74.12         3.11 o                         
   3   6  11         30.78         24.85         2.34 o                         
   4   6  11          7.29          4.95         1.77 o                         
   5   6  11         61.03         61.54         3.29 o                         
   6   6  11         24.09         17.20         2.39 o                         
   7   6  11         46.72         49.29         3.73 o                         
   8   6  11         52.40         51.71         3.48 o                         
   9   6  11         38.80         35.76         3.61 o                         
  10   6  11          0.83          2.18         2.38 o                         
  11   6  11         23.40         36.82         3.76 o                         
  12   6  11         38.87         41.32         8.85 o                         
 -13   7  11         62.44         76.88         6.60 o                         
 -12   7  11          5.19          6.68         2.36 o                         
 -11   7  11          0.81          1.56         3.01 o                         
 -10   7  11         29.37         27.74         3.33 o                         
  -9   7  11          1.31         -0.52         2.17 o                         
  -8   7  11         21.35         17.54         3.83 o                         
  -7   7  11         46.96         44.84         3.08 o                         
  -6   7  11        167.18        143.70         5.58 o                         
  -5   7  11          0.12         -0.04         1.46 o                         
  -4   7  11        284.44        263.98         9.23 o                         
  -3   7  11         73.63         86.60         3.86 o                         
  -2   7  11        385.43        366.31         6.85 o                         
  -1   7  11         38.61         41.25         2.81 o                         
   0   7  11         65.60         62.89         4.71 o                         
   1   7  11          0.01         -1.36         1.36 o                         
   2   7  11          0.04         -1.29         1.29 o                         
   3   7  11          1.36          1.38         1.63 o                         
   4   7  11          0.64         -0.97         1.63 o                         
   5   7  11          0.04          0.97         2.09 o                         
   6   7  11          5.15          2.59         1.93 o                         
   7   7  11         16.52         22.27         2.64 o                         
   8   7  11         32.83         37.58         3.36 o                         
   9   7  11          1.38         -0.64         2.30 o                         
  10   7  11         18.97         21.23         4.30 o                         
  11   7  11          3.93         20.56         6.80 o                         
 -11   8  11          0.46          5.04         2.15 o                         
 -10   8  11          0.15          2.20         2.30 o                         
  -9   8  11         15.37         16.03         2.97 o                         
  -8   8  11         31.86         31.09         3.44 o                         
  -7   8  11          7.49          5.38         2.02 o                         
  -6   8  11         12.32         12.08         2.53 o                         
  -5   8  11          0.29          1.04         2.02 o                         
  -4   8  11          2.42          4.51         2.19 o                         
  -3   8  11          7.33         12.13         2.22 o                         
  -2   8  11          0.93         -0.40         1.67 o                         
  -1   8  11         16.26         23.05         3.39 o                         
   0   8  11         80.59         77.57         4.72 o                         
   1   8  11          3.15          1.06         1.66 o                         
   2   8  11         18.50         16.22         2.67 o                         
   3   8  11         69.31         68.58         3.59 o                         
   4   8  11         45.92         44.64         3.98 o                         
   5   8  11         47.04         47.44         3.36 o                         
   6   8  11          1.70         -0.69         2.18 o                         
   7   8  11         23.57         25.51         2.99 o                         
   8   8  11          7.91         10.37         2.40 o                         
   9   8  11         11.81         11.79         4.96 o                         
  10   8  11         60.53         59.08         9.65 o                         
 -10   9  11         16.23         14.72         3.12 o                         
  -9   9  11          7.14         17.23         3.64 o                         
  -8   9  11          4.90          4.16         2.98 o                         
  -7   9  11         27.44         27.94         3.44 o                         
  -6   9  11         26.54         34.23         3.66 o                         
  -5   9  11         34.27         38.76         3.65 o                         
  -4   9  11         12.45         15.19         2.85 o                         
  -3   9  11          2.93          4.76         2.25 o                         
  -2   9  11        247.38        266.88         7.22 o                         
  -1   9  11         17.84         17.14         2.59 o                         
   0   9  11         11.75         13.15         2.40 o                         
   1   9  11          2.38          3.27         2.39 o                         
   2   9  11          7.34         11.84         2.59 o                         
   3   9  11          0.08          5.20         2.28 o                         
   4   9  11         10.82         11.43         2.62 o                         
   5   9  11         40.01         38.49         3.40 o                         
   6   9  11         15.47         21.10         2.93 o                         
   7   9  11         13.94         25.41         3.47 o                         
   8   9  11         70.73         79.13         4.89 o                         
  -7  10  11          2.55          3.85         2.88 o                         
  -6  10  11         12.52         15.70         3.11 o                         
  -5  10  11         16.09         15.70         3.12 o                         
  -4  10  11          2.56          1.63         2.33 o                         
  -3  10  11         10.93         11.13         2.86 o                         
  -2  10  11         12.25         18.82         3.09 o                         
  -1  10  11         55.87         50.38         4.05 o                         
   0  10  11         40.53         48.37         3.98 o                         
   1  10  11         31.60         25.52         3.41 o                         
   2  10  11         33.05         36.46         3.84 o                         
   3  10  11          0.17          2.59         2.48 o                         
   4  10  11         14.19         20.44         3.20 o                         
   5  10  11          0.00          2.83         2.86 o                         
   6  10  11          4.40         12.16         1.85 o                         
  -5  11  11          0.41          0.79         5.43 o                         
  -4  11  11          5.31          5.72         3.43 o                         
  -3  11  11          1.53          1.52         2.94 o                         
  -2  11  11          2.10          5.04         1.93 o                         
  -1  11  11         25.61         28.34         4.74 o                         
   0  11  11         11.33         19.14         3.67 o                         
   1  11  11          1.78          8.83         9.04 o                         
   2  11  11          0.10          0.26         5.85 o                         
   3  11  11          1.70         -4.59         4.59 o                         
 -16   0  12         54.19         85.26         5.86 o                         
 -14   0  12          2.51          4.47         3.39 o                         
 -12   0  12        162.93        173.97        12.49 o                         
 -10   0  12          5.63          5.52         2.46 o                         
  -8   0  12         10.70          9.82         2.29 o                         
  -6   0  12          8.10          9.55         2.00 o                         
  -4   0  12        642.56        774.83        12.65 o                         
  -2   0  12        463.07        660.42         9.08 o                         
   0   0  12        633.22        727.74         9.54 o                         
   2   0  12       1974.13       2368.20        23.65 o                         
   4   0  12        353.75        375.30         6.17 o                         
   6   0  12         45.98         54.10         4.09 o                         
   8   0  12        372.86        373.46         8.67 o                         
  10   0  12         41.33         41.63         5.05 o                         
  12   0  12        212.60        215.79        12.12 o                         
 -16   1  12          4.25          3.50         2.07 o                         
 -15   1  12         29.38         39.83         4.62 o                         
 -14   1  12          0.49         -0.08         2.30 o                         
 -13   1  12         12.94         10.09         2.72 o                         
 -12   1  12        152.99        136.04         4.58 o                         
 -11   1  12        217.95        211.34         4.84 o                         
 -10   1  12        338.02        352.82         6.07 o                         
  -9   1  12         44.26         32.85         3.06 o                         
  -8   1  12        120.91         95.03         3.82 o                         
  -7   1  12         61.74         64.26         2.20 o                         
  -6   1  12          1.29          4.91         1.08 o                         
  -5   1  12          0.07          2.67         0.93 o                         
  -4   1  12         15.01         27.50         1.42 o                         
  -3   1  12        451.08        513.66         4.93 o                         
  -2   1  12          0.02          0.73         0.73 o                         
  -1   1  12          9.72          4.98         0.82 o                         
   0   1  12         34.12         33.90         1.54 o                         
   1   1  12        535.99        591.21         5.59 o                         
   2   1  12          8.79          8.28         0.97 o                         
   3   1  12       1081.76       1147.51         9.31 o                         
   4   1  12         27.26         44.04         1.63 o                         
   5   1  12         40.92         45.66         2.19 o                         
   6   1  12          3.93          1.71         1.24 o                         
   7   1  12          0.19         -1.24         1.24 o                         
   8   1  12          7.32         15.02         2.03 o                         
   9   1  12        137.37        117.73         4.40 o                         
  10   1  12         88.20         84.80         3.95 o                         
  11   1  12          0.15          0.21         1.99 o                         
  12   1  12         11.43         21.27         3.30 o                         
  13   1  12          1.45          2.11         2.39 o                         
 -15   2  12          4.11          4.76         2.77 o                         
 -14   2  12          7.61          8.91         3.64 o                         
 -13   2  12          2.62          2.42         2.88 o                         
 -12   2  12          2.78         -1.57         2.26 o                         
 -11   2  12         34.91         44.85         3.28 o                         
 -10   2  12        407.91        362.23         6.80 o                         
  -9   2  12        131.64        125.85         3.61 o                         
  -8   2  12          0.17          0.57         1.18 o                         
  -7   2  12         62.46         60.80         2.58 o                         
  -6   2  12        314.85        299.71         6.12 o                         
  -5   2  12        170.28        164.11         3.08 o                         
  -4   2  12         56.99         65.71         2.39 o                         
  -3   2  12        828.37        939.28         9.17 o                         
  -2   2  12         41.46         41.42         1.37 o                         
  -1   2  12          0.04          1.22         0.73 o                         
   0   2  12       1289.09       1401.92        10.65 o                         
   1   2  12          1.74          1.04         0.76 o                         
   2   2  12        502.40        551.56         5.45 o                         
   3   2  12         39.41         54.30         2.12 o                         
   4   2  12        523.04        506.89         5.31 o                         
   5   2  12          1.80          3.26         1.24 o                         
   6   2  12        119.08        123.39         3.29 o                         
   7   2  12        218.39        206.35         4.98 o                         
   8   2  12        314.06        289.65         6.13 o                         
   9   2  12         38.43         27.29         2.66 o                         
  10   2  12          5.06          4.05         1.89 o                         
  11   2  12         32.95         35.59         3.18 o                         
  12   2  12         25.22         26.87         3.17 o                         
  13   2  12          4.54          3.79         2.29 o                         
 -15   3  12         11.34         16.32         2.61 o                         
 -14   3  12         11.37         10.07         3.96 o                         
 -13   3  12         12.20         11.51         2.73 o                         
 -12   3  12        303.36        276.12         8.96 o                         
 -11   3  12        187.29        192.12         5.99 o                         
 -10   3  12        264.91        224.71         5.41 o                         
  -9   3  12         32.51         29.41         2.23 o                         
  -8   3  12        211.97        192.18         4.33 o                         
  -7   3  12        199.54        196.92         4.15 o                         
  -6   3  12        192.33        170.59         3.77 o                         
  -5   3  12        217.45        185.15         3.85 o                         
  -4   3  12        203.42        181.14         3.69 o                         
  -3   3  12        629.98        682.85         7.82 o                         
  -2   3  12        159.44        180.04         3.01 o                         
  -1   3  12        847.17        908.06         8.38 o                         
   0   3  12        709.11        780.76         8.09 o                         
   1   3  12         48.03         44.22         1.54 o                         
   2   3  12          1.99          4.27         0.95 o                         
   3   3  12         52.55         41.45         1.78 o                         
   4   3  12         48.20         39.10         2.07 o                         
   5   3  12        333.65        302.00         5.06 o                         
   6   3  12         11.56         10.43         1.65 o                         
   7   3  12         40.84         34.14         2.63 o                         
   8   3  12          0.49          2.09         1.68 o                         
   9   3  12          8.82          7.68         2.06 o                         
  10   3  12          5.61          5.81         2.11 o                         
  11   3  12          0.32          2.12         2.05 o                         
  12   3  12          0.91          3.06         2.61 o                         
  13   3  12         22.25         29.32         4.01 o                         
 -14   4  12         25.41         33.09         5.07 o                         
 -13   4  12         10.92         11.02         3.42 o                         
 -12   4  12         12.82         11.79         3.21 o                         
 -11   4  12         21.32         18.81         2.97 o                         
 -10   4  12          7.48         11.55         1.97 o                         
  -9   4  12         69.82         59.53         3.56 o                         
  -8   4  12        167.93        162.93         4.05 o                         
  -7   4  12        354.51        347.22         5.77 o                         
  -6   4  12         22.78         20.61         1.91 o                         
  -5   4  12          9.97          9.27         1.51 o                         
  -4   4  12        102.86         86.32         2.81 o                         
  -3   4  12         50.87         43.82         2.19 o                         
  -2   4  12         93.80         83.49         2.73 o                         
  -1   4  12         14.52         12.15         1.25 o                         
   0   4  12          1.97          0.12         0.94 o                         
   1   4  12         37.49         33.56         1.88 o                         
   2   4  12          7.05          5.74         1.27 o                         
   3   4  12          6.66         10.68         1.45 o                         
   4   4  12         71.09         62.07         2.90 o                         
   5   4  12         37.00         41.36         2.68 o                         
   6   4  12       1245.20       1176.82        12.58 o                         
   7   4  12        695.40        627.69         8.53 o                         
   8   4  12          4.30          2.67         1.83 o                         
   9   4  12          0.21          1.05         2.28 o                         
  10   4  12          4.49          6.50         2.21 o                         
  11   4  12         50.67         50.86         3.78 o                         
  12   4  12          0.44         -2.19         2.60 o                         
  13   4  12         39.33         43.10         8.30 o                         
 -14   5  12          4.92          5.80         2.58 o                         
 -13   5  12         25.26         29.74         4.02 o                         
 -12   5  12         48.53         69.77         7.38 o                         
 -11   5  12         29.82         25.14         3.18 o                         
 -10   5  12        151.27        123.72         4.47 o                         
  -9   5  12         39.09         31.62         2.44 o                         
  -8   5  12         10.89         12.90         1.97 o                         
  -7   5  12        234.85        201.38         4.56 o                         
  -6   5  12          0.69          0.33         1.42 o                         
  -5   5  12        127.65        123.86         3.57 o                         
  -4   5  12       1059.33        992.66        10.88 o                         
  -3   5  12          4.62          7.86         1.64 o                         
  -2   5  12         18.08         17.13         1.76 o                         
  -1   5  12         13.13         14.69         1.89 o                         
   0   5  12        100.45        102.32         3.02 o                         
   1   5  12        276.38        296.90         6.14 o                         
   2   5  12        137.86        164.98         3.72 o                         
   3   5  12         85.42         79.20         3.27 o                         
   4   5  12        235.66        215.34         5.05 o                         
   5   5  12         20.49         26.02         2.44 o                         
   6   5  12         63.32         75.92         3.56 o                         
   7   5  12          3.56          6.23         2.02 o                         
   8   5  12          0.18         -0.07         2.13 o                         
   9   5  12          1.85          1.05         2.11 o                         
  10   5  12          4.41          3.54         2.53 o                         
  11   5  12          0.02         -1.75         2.25 o                         
  12   5  12          2.24         12.79         6.69 o                         
 -13   6  12         71.51         86.95         9.94 o                         
 -12   6  12          4.08          8.02         2.57 o                         
 -11   6  12         34.30         38.07         3.76 o                         
 -10   6  12         39.47         42.38         3.65 o                         
  -9   6  12        100.44         84.81         4.38 o                         
  -8   6  12         54.13         49.27         2.86 o                         
  -7   6  12          9.17         10.13         1.88 o                         
  -6   6  12         28.57         24.44         2.23 o                         
  -5   6  12        425.91        399.09         6.50 o                         
  -4   6  12        396.57        428.27         7.31 o                         
  -3   6  12          0.58          1.08         1.51 o                         
  -2   6  12        563.02        565.15         9.70 o                         
  -1   6  12         25.43         26.16         2.36 o                         
   0   6  12         22.36         19.27         2.55 o                         
   1   6  12          5.24          7.28         1.52 o                         
   2   6  12          1.23          1.43         1.44 o                         
   3   6  12          0.34          0.23         1.47 o                         
   4   6  12         24.20         29.01         2.53 o                         
   5   6  12         50.17         47.82         3.09 o                         
   6   6  12         16.86         24.22         2.61 o                         
   7   6  12         27.27         23.86         2.77 o                         
   8   6  12         23.44         23.29         3.17 o                         
   9   6  12          4.85          3.24         2.29 o                         
  10   6  12          5.08          8.56         2.79 o                         
  11   6  12          1.66          9.46         5.66 o                         
 -13   7  12         14.52         18.59         4.15 o                         
 -12   7  12         16.96         28.32         3.28 o                         
 -11   7  12          6.56          9.62         2.63 o                         
 -10   7  12          0.39          0.92         3.63 o                         
  -9   7  12         43.03         44.34         5.43 o                         
  -8   7  12         29.88         35.00         2.99 o                         
  -7   7  12          1.99          2.41         1.88 o                         
  -6   7  12         44.04         46.04         2.77 o                         
  -5   7  12          4.23          7.07         1.77 o                         
  -4   7  12        381.93        352.13         6.88 o                         
  -3   7  12         96.04        103.54         3.93 o                         
  -2   7  12          8.22          6.41         1.87 o                         
  -1   7  12        197.54        206.66         5.20 o                         
   0   7  12         77.86         61.46         3.21 o                         
   1   7  12        200.20        203.22         5.11 o                         
   2   7  12         24.52         28.79         2.59 o                         
   3   7  12         82.31         83.59         3.75 o                         
   4   7  12        160.04        148.70         4.73 o                         
   5   7  12          0.01         -0.32         1.81 o                         
   6   7  12          3.11          4.96         2.08 o                         
   7   7  12         44.62         44.12         3.38 o                         
   8   7  12         33.30         48.06         4.33 o                         
   9   7  12          0.26          2.52         2.27 o                         
  10   7  12          2.92          7.35         1.76 o                         
 -11   8  12          4.15          7.98         2.92 o                         
 -10   8  12          8.59          8.53         2.65 o                         
  -9   8  12          0.02         -0.61         2.27 o                         
  -8   8  12          2.83          3.41         2.33 o                         
  -7   8  12          2.23          2.57         2.65 o                         
  -6   8  12         56.94         53.31         3.89 o                         
  -5   8  12          0.37          0.86         2.06 o                         
  -4   8  12          4.26          0.68         1.80 o                         
  -3   8  12        174.87        152.67         4.84 o                         
  -2   8  12         27.37         22.21         2.58 o                         
  -1   8  12          0.92          0.35         1.77 o                         
   0   8  12         33.73         43.87         3.09 o                         
   1   8  12          3.91          2.62         2.21 o                         
   2   8  12         45.23         41.24         3.72 o                         
   3   8  12          5.51          8.29         2.12 o                         
   4   8  12         12.24         12.94         2.38 o                         
   5   8  12          0.19         -1.78         1.78 o                         
   6   8  12          0.82         -2.14         2.14 o                         
   7   8  12          4.18          3.54         2.11 o                         
   8   8  12         33.72         42.61         4.56 o                         
   9   8  12          2.61         -7.00        10.15 o                         
 -10   9  12         21.35         28.83         6.64 o                         
  -9   9  12         56.41         65.01        11.86 o                         
  -8   9  12          0.57          4.02         2.72 o                         
  -7   9  12          0.23          1.52         2.35 o                         
  -6   9  12        173.33        166.58         6.14 o                         
  -5   9  12          1.62          1.17         3.04 o                         
  -4   9  12          7.13          1.73         2.32 o                         
  -3   9  12          7.06          8.88         2.65 o                         
  -2   9  12         96.98         94.17         4.31 o                         
  -1   9  12        297.07        302.31         6.94 o                         
   0   9  12          0.01          0.65         1.99 o                         
   1   9  12          1.12          0.51         2.10 o                         
   2   9  12         29.85         40.07         4.32 o                         
   3   9  12          0.04          1.86         2.39 o                         
   4   9  12          0.16         -2.25         2.25 o                         
   5   9  12          2.74          2.25         2.13 o                         
   6   9  12         40.16         48.42         3.68 o                         
   7   9  12         17.75         30.65         3.79 o                         
   8   9  12          8.22         14.24         5.14 o                         
  -6  10  12          9.33         10.50         2.82 o                         
  -5  10  12          5.33          2.15         3.10 o                         
  -4  10  12         13.82         16.43         3.03 o                         
  -3  10  12          1.55          3.69         2.52 o                         
  -2  10  12         18.30         29.81         3.49 o                         
  -1  10  12          2.56          1.66         2.54 o                         
   0  10  12          0.50          2.17         2.28 o                         
   1  10  12          0.04          2.11         2.54 o                         
   2  10  12          1.68          5.07         2.73 o                         
   3  10  12         14.70         21.50         3.24 o                         
   4  10  12          6.11         11.42         2.81 o                         
   5  10  12          0.43          5.25         3.41 o                         
  -5  11  12         20.06         14.81         6.64 o                         
  -4  11  12         47.55         54.66         8.80 o                         
  -3  11  12          4.91         13.84         4.29 o                         
  -2  11  12          2.88          2.02         3.15 o                         
  -1  11  12          0.94         -0.03         3.84 o                         
   0  11  12          1.01          3.37         6.54 o                         
   1  11  12          0.01          9.12         7.22 o                         
   2  11  12          1.80         -4.59         4.59 o                         
 -15   0  13          7.38         11.06         9.67 o                         
 -13   0  13         18.89         19.52         4.28 o                         
 -11   0  13        187.23        162.19         6.13 o                         
  -9   0  13       3077.52       3123.89        37.80 o                         
  -7   0  13         72.99         71.84         3.83 o                         
  -5   0  13        167.71        138.45         5.87 o                         
  -3   0  13       1165.61       1273.07        14.07 o                         
  -1   0  13       4331.13       5234.84        48.28 o                         
   1   0  13         26.70         26.68         1.84 o                         
   3   0  13        266.33        244.81         4.90 o                         
   5   0  13        145.97        137.27         4.76 o                         
   7   0  13         51.17         70.19         4.00 o                         
   9   0  13          3.31          3.25         2.80 o                         
  11   0  13          6.98          9.37         4.56 o                         
  13   0  13          3.25          1.11         3.04 o                         
 -16   1  13         33.89         59.17         5.18 o                         
 -15   1  13         15.67         24.79         3.82 o                         
 -14   1  13         33.07         38.06         4.52 o                         
 -13   1  13          1.33          0.69         2.75 o                         
 -12   1  13         13.11         11.49         2.30 o                         
 -11   1  13         10.50          8.89         1.86 o                         
 -10   1  13        743.28        689.49         9.01 o                         
  -9   1  13        540.11        522.39         8.11 o                         
  -8   1  13        219.60        195.70         5.09 o                         
  -7   1  13        196.36        171.10         3.83 o                         
  -6   1  13        120.11        119.06         2.76 o                         
  -5   1  13        462.29        478.55         5.59 o                         
  -4   1  13         17.50         18.93         1.33 o                         
  -3   1  13         73.91         77.20         2.18 o                         
  -2   1  13        160.69        150.38         2.50 o                         
  -1   1  13         42.87         51.77         1.58 o                         
   0   1  13        141.09        150.35         2.54 o                         
   1   1  13          2.56          6.20         0.96 o                         
   2   1  13        760.28        943.38         8.07 o                         
   3   1  13        512.45        522.88         5.44 o                         
   4   1  13         42.66         41.44         1.68 o                         
   5   1  13        159.04        148.97         3.17 o                         
   6   1  13         55.52         43.43         2.28 o                         
   7   1  13         91.50        101.16         3.64 o                         
   8   1  13         24.66         29.74         2.59 o                         
   9   1  13         58.26         46.19         3.09 o                         
  10   1  13          2.41          1.29         2.97 o                         
  11   1  13         55.41         49.12         4.04 o                         
  12   1  13        105.73         95.96         5.35 o                         
  13   1  13          0.22         -0.80         2.94 o                         
 -15   2  13         10.91         16.04         3.02 o                         
 -14   2  13         40.28         48.26         5.04 o                         
 -13   2  13          0.00          4.66         2.27 o                         
 -12   2  13        359.39        353.12         8.34 o                         
 -11   2  13         50.14         54.50         3.27 o                         
 -10   2  13        233.95        212.98         5.90 o                         
  -9   2  13         13.48          8.19         1.94 o                         
  -8   2  13         31.48         26.17         2.34 o                         
  -7   2  13        298.64        261.99         4.71 o                         
  -6   2  13          8.09          7.56         1.39 o                         
  -5   2  13         12.64         14.77         1.35 o                         
  -4   2  13        197.12        204.27         3.40 o                         
  -3   2  13         36.91         31.99         1.55 o                         
  -2   2  13        345.84        341.70         3.87 o                         
  -1   2  13        744.27        809.74         7.03 o                         
   0   2  13        316.08        318.51         3.80 o                         
   1   2  13         45.46         35.32         1.46 o                         
   2   2  13        547.71        588.72         5.82 o                         
   3   2  13         72.61         56.19         1.85 o                         
   4   2  13        148.68        127.11         2.90 o                         
   5   2  13         16.39         18.26         1.78 o                         
   6   2  13         70.91         72.75         3.12 o                         
   7   2  13          6.18         14.98         2.43 o                         
   8   2  13         37.24         37.22         3.67 o                         
   9   2  13          7.01          9.38         2.07 o                         
  10   2  13         77.82         85.30         4.08 o                         
  11   2  13          1.76          3.74         2.19 o                         
  12   2  13          5.53          7.46         2.68 o                         
  13   2  13         16.57         27.74         6.19 o                         
 -15   3  13          7.36         20.13         4.48 o                         
 -14   3  13         27.76         36.82         5.47 o                         
 -13   3  13          2.32          6.04         2.54 o                         
 -12   3  13         63.94         65.74         4.25 o                         
 -11   3  13         12.44         13.61         2.61 o                         
 -10   3  13         64.62         74.07         3.55 o                         
  -9   3  13         79.03         73.09         3.42 o                         
  -8   3  13         10.07         19.25         2.00 o                         
  -7   3  13        472.58        419.55         6.32 o                         
  -6   3  13         76.82         71.01         2.69 o                         
  -5   3  13        281.20        300.79         5.00 o                         
  -4   3  13        248.16        200.72         4.02 o                         
  -3   3  13         51.90         56.98         2.34 o                         
  -2   3  13          5.22          4.21         1.26 o                         
  -1   3  13        178.80        190.59         3.24 o                         
   0   3  13        384.28        420.34         5.16 o                         
   1   3  13        105.15         96.75         3.32 o                         
   2   3  13          8.00          8.08         1.22 o                         
   3   3  13        321.04        306.46         4.37 o                         
   4   3  13         14.20         13.31         1.61 o                         
   5   3  13         46.39         41.72         2.27 o                         
   6   3  13        186.52        193.15         4.33 o                         
   7   3  13         79.32         91.08         4.37 o                         
   8   3  13         18.37         17.07         2.30 o                         
   9   3  13          3.13          4.44         1.93 o                         
  10   3  13         31.03         27.30         3.68 o                         
  11   3  13          5.04          4.68         2.19 o                         
  12   3  13         26.42         22.64         3.33 o                         
  13   3  13          1.48          8.36         2.78 o                         
 -14   4  13          9.28         10.17         4.01 o                         
 -13   4  13          0.01          2.08         3.80 o                         
 -12   4  13         51.92         53.76         4.18 o                         
 -11   4  13         37.91         38.86         3.56 o                         
 -10   4  13          5.99          9.07         1.94 o                         
  -9   4  13         65.36         66.36         3.04 o                         
  -8   4  13        316.24        283.42         5.39 o                         
  -7   4  13          8.09          8.73         1.76 o                         
  -6   4  13          0.46          0.95         1.43 o                         
  -5   4  13         49.51         53.62         2.59 o                         
  -4   4  13          8.27         16.50         3.95 o                         
  -3   4  13        227.40        231.06         4.39 o                         
  -2   4  13          0.46         -0.59         1.25 o                         
  -1   4  13          7.17          6.82         1.38 o                         
   0   4  13          1.06          0.72         1.02 o                         
   1   4  13         26.77         31.46         1.88 o                         
   2   4  13         91.65         91.85         2.82 o                         
   3   4  13        159.45        135.28         3.85 o                         
   4   4  13        211.27        224.47         5.06 o                         
   5   4  13        282.40        270.69         5.83 o                         
   6   4  13        110.91        110.82         3.95 o                         
   7   4  13        163.84        151.85         5.33 o                         
   8   4  13        243.68        206.84         6.31 o                         
   9   4  13          3.71          0.08         2.36 o                         
  10   4  13         68.32         81.82         4.85 o                         
  11   4  13         38.04         34.89         3.74 o                         
  12   4  13         13.39         15.66         3.51 o                         
 -14   5  13          0.73          4.37         4.48 o                         
 -13   5  13          0.68          4.13         3.68 o                         
 -12   5  13          0.03          3.91         2.89 o                         
 -11   5  13         36.41         32.74         4.15 o                         
 -10   5  13          0.72          2.41         2.02 o                         
  -9   5  13         31.50         28.60         2.51 o                         
  -8   5  13          4.75          2.53         1.60 o                         
  -7   5  13          4.07          2.86         1.68 o                         
  -6   5  13         72.05         61.73         2.85 o                         
  -5   5  13        116.01        125.00         3.64 o                         
  -4   5  13         39.17         36.45         2.35 o                         
  -3   5  13        575.19        587.52         7.74 o                         
  -2   5  13        839.78        768.88         9.08 o                         
  -1   5  13       1195.98       1212.41        18.00 o                         
   0   5  13        525.76        494.47         7.62 o                         
   1   5  13         70.24         56.75         3.00 o                         
   2   5  13          8.02          7.02         1.47 o                         
   3   5  13        160.51        155.44         4.36 o                         
   4   5  13          8.61          8.57         1.89 o                         
   5   5  13         53.32         48.38         4.26 o                         
   6   5  13          5.58          6.94         1.99 o                         
   7   5  13         22.81         20.60         2.54 o                         
   8   5  13         15.31         25.33         3.34 o                         
   9   5  13          5.09          4.42         2.35 o                         
  10   5  13          0.50         -0.79         2.38 o                         
  11   5  13          6.24          9.26         2.75 o                         
 -13   6  13         30.29         38.97        13.86 o                         
 -12   6  13        173.08        157.41        10.95 o                         
 -11   6  13         13.58         21.49         3.33 o                         
 -10   6  13          1.89         -0.24         2.61 o                         
  -9   6  13         14.22         14.49         2.41 o                         
  -8   6  13         38.35         37.58         3.21 o                         
  -7   6  13         76.56         78.19         3.32 o                         
  -6   6  13          9.23          9.78         1.86 o                         
  -5   6  13        167.41        177.73         4.38 o                         
  -4   6  13        150.63        147.90         5.04 o                         
  -3   6  13        533.24        470.48         7.85 o                         
  -2   6  13          1.49          1.99         1.75 o                         
  -1   6  13         27.17         18.13         2.29 o                         
   0   6  13         12.64         12.76         1.99 o                         
   1   6  13         27.22         30.65         2.99 o                         
   2   6  13         38.10         37.94         2.29 o                         
   3   6  13         28.47         28.30         2.51 o                         
   4   6  13         15.42         13.60         2.15 o                         
   5   6  13         75.80         79.23         3.74 o                         
   6   6  13          0.30         -0.15         1.82 o                         
   7   6  13         62.21         62.73         3.66 o                         
   8   6  13         51.05         52.87         4.20 o                         
   9   6  13          0.52          3.07         2.63 o                         
  10   6  13          0.01          1.68         2.21 o                         
  11   6  13          0.00          0.47         5.43 o                         
 -12   7  13          9.00         19.65         3.17 o                         
 -11   7  13         41.89         46.60         4.17 o                         
 -10   7  13         18.45         25.68         3.42 o                         
  -9   7  13         51.29         52.48         4.10 o                         
  -8   7  13          1.86          1.64         1.84 o                         
  -7   7  13          0.00         -1.61         1.61 o                         
  -6   7  13          2.61          3.68         1.75 o                         
  -5   7  13          3.83          2.99         1.81 o                         
  -4   7  13          0.93          1.23         1.70 o                         
  -3   7  13          0.40         -1.63         1.63 o                         
  -2   7  13         14.16         15.10         2.27 o                         
  -1   7  13          8.15          8.53         2.03 o                         
   0   7  13         10.90         12.75         2.20 o                         
   1   7  13         97.24         93.69         3.86 o                         
   2   7  13        137.79        116.00         7.06 o                         
   3   7  13         38.35         33.42         2.82 o                         
   4   7  13        105.79        103.57         4.15 o                         
   5   7  13         61.49         56.13         3.53 o                         
   6   7  13          0.01          0.63         1.90 o                         
   7   7  13         40.50         39.47         3.43 o                         
   8   7  13         24.70         27.08         3.50 o                         
   9   7  13         29.52         33.76         4.48 o                         
  10   7  13          0.17          6.65         4.29 o                         
 -11   8  13          7.34         14.97         3.87 o                         
 -10   8  13          1.16          3.31         4.29 o                         
  -9   8  13          1.75          0.24         2.33 o                         
  -8   8  13          6.70         11.42         2.49 o                         
  -7   8  13         11.39          9.57         2.54 o                         
  -6   8  13         36.88         39.16         3.52 o                         
  -5   8  13         10.73         10.66         2.61 o                         
  -4   8  13        125.39        119.85         4.50 o                         
  -3   8  13         50.36         56.86         3.44 o                         
  -2   8  13         51.69         55.22         3.38 o                         
  -1   8  13          3.20          0.67         1.87 o                         
   0   8  13          1.89          2.26         1.89 o                         
   1   8  13         19.92         21.56         3.21 o                         
   2   8  13          5.18          0.35         2.11 o                         
   3   8  13        121.26        107.17         5.12 o                         
   4   8  13         23.49         21.65         2.70 o                         
   5   8  13          0.04          0.63         2.07 o                         
   6   8  13         10.50         17.65         2.69 o                         
   7   8  13          4.52          3.76         2.17 o                         
   8   8  13          0.12          4.36         2.37 o                         
   9   8  13          5.87         14.13         6.48 o                         
  -9   9  13         49.43         42.48         7.43 o                         
  -8   9  13         80.97         78.06         5.89 o                         
  -7   9  13         34.36         26.85         5.02 o                         
  -6   9  13          3.21          3.04         2.84 o                         
  -5   9  13         32.00         31.71         3.54 o                         
  -4   9  13         19.12         22.09         3.16 o                         
  -3   9  13          2.50          6.64         2.50 o                         
  -2   9  13        104.76        104.64         4.54 o                         
  -1   9  13         50.89         63.87         3.79 o                         
   0   9  13         66.13         72.80         4.00 o                         
   1   9  13          1.43          0.22         2.33 o                         
   2   9  13          8.04          7.70         2.56 o                         
   3   9  13         11.08          6.82         2.75 o                         
   4   9  13          1.93          1.59         2.30 o                         
   5   9  13          0.04          3.75         2.61 o                         
   6   9  13          1.63          4.97         3.73 o                         
   7   9  13          0.42          2.42         2.44 o                         
  -6  10  13          2.51          9.09         2.50 o                         
  -5  10  13          1.00          0.62         2.37 o                         
  -4  10  13          9.75         13.07         2.90 o                         
  -3  10  13          0.27         -0.88         2.85 o                         
  -2  10  13          1.65         -0.24         2.38 o                         
  -1  10  13         51.13         52.63         4.26 o                         
   0  10  13          3.33          3.72         2.77 o                         
   1  10  13          6.41          7.38         4.67 o                         
   2  10  13         14.77         15.23         3.21 o                         
   3  10  13          2.30          5.28         2.51 o                         
   4  10  13          8.31         12.49         7.08 o                         
  -2  11  13          2.78         -2.00         4.64 o                         
  -1  11  13          3.63          6.32         5.64 o                         
 -14   0  14        134.82        131.15         8.07 o                         
 -12   0  14          0.30         -2.33         2.67 o                         
 -10   0  14         44.27         36.63         3.62 o                         
  -8   0  14         12.75         13.08         2.77 o                         
  -6   0  14          8.11         12.31         2.26 o                         
  -4   0  14       1180.65       1194.33        14.09 o                         
  -2   0  14       2125.80       2254.78        22.81 o                         
   0   0  14         32.67         31.42         2.02 o                         
   2   0  14         73.00         63.37         2.77 o                         
   4   0  14        151.62        156.82         4.15 o                         
   6   0  14        879.11        801.08        21.28 o                         
   8   0  14         95.87         80.37         4.45 o                         
  10   0  14          7.99         13.62         3.68 o                         
  12   0  14          8.95         13.20         4.27 o                         
 -15   1  14         19.97         21.27         3.37 o                         
 -14   1  14         10.31          9.44         3.31 o                         
 -13   1  14         62.98         49.66         4.84 o                         
 -12   1  14         10.41         15.38         2.95 o                         
 -11   1  14         13.82         14.15         2.26 o                         
 -10   1  14          5.48          6.26         1.88 o                         
  -9   1  14        777.96        708.35         9.09 o                         
  -8   1  14        800.49        738.12         9.12 o                         
  -7   1  14        358.28        326.50         5.47 o                         
  -6   1  14        282.05        267.37         4.73 o                         
  -5   1  14        106.07        121.54         3.99 o                         
  -4   1  14         37.18         38.00         1.74 o                         
  -3   1  14         25.31         29.24         1.60 o                         
  -2   1  14        660.06        658.65         6.15 o                         
  -1   1  14        140.51        138.05         2.50 o                         
   0   1  14        407.76        420.00         4.64 o                         
   1   1  14         71.36         59.66         1.85 o                         
   2   1  14         60.89         57.42         1.87 o                         
   3   1  14        756.48        784.16         7.31 o                         
   4   1  14          4.33          7.27         1.15 o                         
   5   1  14        189.80        173.08         4.21 o                         
   6   1  14         28.97         17.66         1.83 o                         
   7   1  14         45.47         46.80         2.86 o                         
   8   1  14          6.02          3.03         2.09 o                         
   9   1  14         31.61         40.27         3.03 o                         
  10   1  14         26.83         24.35         3.00 o                         
  11   1  14          3.32          5.68         2.43 o                         
  12   1  14          3.88         -0.66         2.41 o                         
  13   1  14         42.10         41.43         6.75 o                         
 -15   2  14          3.85          5.87         3.29 o                         
 -14   2  14         56.91         51.95         6.84 o                         
 -13   2  14          3.43          6.18         2.47 o                         
 -12   2  14         28.71         18.18         2.90 o                         
 -11   2  14         33.56         39.42         2.99 o                         
 -10   2  14         49.01         54.16         3.19 o                         
  -9   2  14          0.09          0.57         1.76 o                         
  -8   2  14         39.86         39.43         2.70 o                         
  -7   2  14       1574.58       1594.74        17.49 o                         
  -6   2  14         90.65         80.15         2.79 o                         
  -5   2  14         50.21         46.58         2.28 o                         
  -4   2  14         19.74         19.12         1.83 o                         
  -3   2  14         22.94         31.42         1.87 o                         
  -2   2  14          9.20         10.30         1.39 o                         
  -1   2  14         48.40         66.19         2.15 o                         
   0   2  14        264.58        218.20         3.20 o                         
   1   2  14        316.26        376.15         4.41 o                         
   2   2  14        299.41        293.42         5.39 o                         
   3   2  14          1.21          1.78         0.98 o                         
   4   2  14        395.03        352.27         4.93 o                         
   5   2  14          7.53          5.95         1.47 o                         
   6   2  14         69.83         69.48         3.20 o                         
   7   2  14         22.32         18.74         2.27 o                         
   8   2  14         79.87         68.34         3.52 o                         
   9   2  14         62.28         47.02         3.25 o                         
  10   2  14         14.62          8.46         2.51 o                         
  11   2  14          4.54          5.65         2.35 o                         
  12   2  14         11.36         11.52         2.92 o                         
  13   2  14          0.13         12.49         3.32 o                         
 -14   3  14          1.76          7.16         3.16 o                         
 -13   3  14          3.07         -1.12         2.42 o                         
 -12   3  14          0.24          2.86         2.37 o                         
 -11   3  14          7.21          8.63         2.19 o                         
 -10   3  14         11.16          9.16         2.19 o                         
  -9   3  14         14.49          6.88         2.00 o                         
  -8   3  14        422.37        413.35         6.52 o                         
  -7   3  14          2.22         -0.05         1.37 o                         
  -6   3  14         50.90         53.38         2.52 o                         
  -5   3  14         22.04         19.25         1.81 o                         
  -4   3  14        145.13        152.00         3.63 o                         
  -3   3  14        246.83        274.43         4.70 o                         
  -2   3  14        201.78        190.89         3.87 o                         
  -1   3  14         13.78         17.14         1.63 o                         
   0   3  14        115.93         98.20         4.25 o                         
   1   3  14          7.31          4.38         1.13 o                         
   2   3  14          6.69         10.89         1.46 o                         
   3   3  14         13.34         18.03         1.92 o                         
   4   3  14          5.27          4.49         1.59 o                         
   5   3  14        147.16        131.61         3.57 o                         
   6   3  14        133.45        133.63         3.75 o                         
   7   3  14          6.18          3.72         1.75 o                         
   8   3  14         90.09         89.45         3.95 o                         
   9   3  14         29.69         26.91         2.78 o                         
  10   3  14         33.11         34.95         3.20 o                         
  11   3  14          2.51          2.22         2.07 o                         
  12   3  14          0.35          6.19         2.61 o                         
 -14   4  14          3.75          8.56         1.91 o                         
 -13   4  14          0.12          3.16         2.69 o                         
 -12   4  14         64.05         74.16         5.38 o                         
 -11   4  14          3.72          2.08         3.46 o                         
 -10   4  14         15.81         10.74         2.28 o                         
  -9   4  14          1.87          3.50         1.70 o                         
  -8   4  14        502.17        496.56         7.47 o                         
  -7   4  14          0.24          0.29         1.51 o                         
  -6   4  14         86.97         99.06         3.30 o                         
  -5   4  14         33.71         35.69         2.30 o                         
  -4   4  14          0.08          1.35         1.38 o                         
  -3   4  14        136.15        133.73         3.55 o                         
  -2   4  14          6.50          5.49         1.51 o                         
  -1   4  14        350.96        330.19         6.38 o                         
   0   4  14          5.39          5.60         1.24 o                         
   1   4  14        168.38        159.77         3.60 o                         
   2   4  14        233.54        238.78         4.47 o                         
   3   4  14        145.44        111.67         4.50 o                         
   4   4  14         59.99         55.34         2.94 o                         
   5   4  14          2.58          3.11         1.70 o                         
   6   4  14        118.21        113.60         5.67 o                         
   7   4  14         20.95         17.78         2.82 o                         
   8   4  14         11.61         12.85         2.62 o                         
   9   4  14          9.51          8.82         2.61 o                         
  10   4  14         17.72         23.88         3.21 o                         
  11   4  14          5.46          7.50         3.28 o                         
 -14   5  14         53.89         65.94         8.70 o                         
 -13   5  14         24.77         38.19         5.46 o                         
 -12   5  14         78.64         81.10         5.78 o                         
 -11   5  14         22.77         20.07         3.78 o                         
 -10   5  14          4.67          2.54         2.40 o                         
  -9   5  14         33.59         45.02         3.26 o                         
  -8   5  14         16.61         17.57         2.19 o                         
  -7   5  14        325.92        302.98         5.76 o                         
  -6   5  14        459.09        439.64         6.92 o                         
  -5   5  14        322.88        290.29         5.42 o                         
  -4   5  14          2.17          1.95         1.47 o                         
  -3   5  14        381.95        377.54         6.11 o                         
  -2   5  14        165.21        174.95         4.05 o                         
  -1   5  14          0.23          0.69         1.57 o                         
   0   5  14         62.58         52.00         2.85 o                         
   1   5  14        126.56        123.54         3.39 o                         
   2   5  14         22.33         26.49         2.05 o                         
   3   5  14          9.60          8.20         1.85 o                         
   4   5  14          0.84          0.68         1.65 o                         
   5   5  14         66.11         51.24         3.15 o                         
   6   5  14          8.80          8.38         2.05 o                         
   7   5  14         63.61         69.46         4.41 o                         
   8   5  14          3.24          1.85         2.29 o                         
   9   5  14         77.61         70.26         4.67 o                         
  10   5  14          9.08          2.82         2.55 o                         
  11   5  14         50.63         65.76         5.31 o                         
 -13   6  14         52.54         53.55         8.06 o                         
 -12   6  14         25.16         30.23         4.45 o                         
 -11   6  14         50.24         71.88         5.64 o                         
 -10   6  14         11.02         18.07         3.19 o                         
  -9   6  14         22.45         21.37         2.40 o                         
  -8   6  14          0.49          0.02         1.73 o                         
  -7   6  14          2.80          3.79         1.79 o                         
  -6   6  14         25.24         17.51         2.12 o                         
  -5   6  14          0.01          1.31         1.56 o                         
  -4   6  14          1.38          0.27         1.61 o                         
  -3   6  14         61.82         54.64         3.11 o                         
  -2   6  14        309.13        318.89         6.41 o                         
  -1   6  14         42.53         36.63         2.74 o                         
   0   6  14         95.17         77.23         3.42 o                         
   1   6  14         14.41         16.39         2.17 o                         
   2   6  14        103.59         99.09         3.83 o                         
   3   6  14         78.52         79.18         3.60 o                         
   4   6  14          0.62          0.90         1.77 o                         
   5   6  14        238.70        238.65         5.95 o                         
   6   6  14         10.95          9.09         2.28 o                         
   7   6  14        263.17        257.18         6.47 o                         
   8   6  14        149.68        169.40         6.31 o                         
   9   6  14          0.04          4.25         2.59 o                         
  10   6  14          3.08          4.72         1.91 o                         
 -12   7  14          9.19         13.54         2.73 o                         
 -11   7  14          0.89          1.10         2.47 o                         
 -10   7  14         30.41         31.13         4.52 o                         
  -9   7  14          2.67          4.44         2.40 o                         
  -8   7  14         11.15          9.37         2.23 o                         
  -7   7  14         18.67         23.47         2.41 o                         
  -6   7  14         20.73         20.56         2.29 o                         
  -5   7  14         21.06         20.45         3.51 o                         
  -4   7  14        125.41        118.12         4.88 o                         
  -3   7  14          8.21          9.48         2.10 o                         
  -2   7  14         92.57        107.23         4.06 o                         
  -1   7  14        295.14        282.55         6.26 o                         
   0   7  14          9.10          8.73         2.05 o                         
   1   7  14          2.72          2.56         1.82 o                         
   2   7  14         18.05         21.62         2.94 o                         
   3   7  14         37.81         36.55         3.41 o                         
   4   7  14         26.04         25.41         2.73 o                         
   5   7  14         32.48         31.27         2.94 o                         
   6   7  14         45.11         55.23         3.71 o                         
   7   7  14         14.80         18.02         2.69 o                         
   8   7  14         10.84         14.45         2.85 o                         
   9   7  14          7.28         10.40         2.05 o                         
 -11   8  14          0.60         15.19         5.22 o                         
 -10   8  14          5.74          4.64         3.07 o                         
  -9   8  14          4.89          4.93         2.75 o                         
  -8   8  14          0.26          0.28         2.25 o                         
  -7   8  14         27.34         27.51         3.33 o                         
  -6   8  14          0.41         -1.85         1.85 o                         
  -5   8  14         50.15         60.01         3.61 o                         
  -4   8  14          3.59          3.10         2.16 o                         
  -3   8  14         68.90         62.66         3.71 o                         
  -2   8  14        166.28        157.80         5.07 o                         
  -1   8  14          1.01         -1.17         1.86 o                         
   0   8  14         15.45         13.59         2.36 o                         
   1   8  14         89.52         95.37         7.57 o                         
   2   8  14         48.31         57.87         4.13 o                         
   3   8  14         17.19         12.18         2.72 o                         
   4   8  14         17.34         17.75         3.03 o                         
   5   8  14         30.25         20.64         2.84 o                         
   6   8  14         25.52         27.24         3.21 o                         
   7   8  14         19.95         22.88         2.81 o                         
   8   8  14         17.41         26.33         3.41 o                         
  -9   9  14         15.11         20.87         4.69 o                         
  -8   9  14         19.04         25.44         4.90 o                         
  -7   9  14          6.28          3.96         2.55 o                         
  -6   9  14          7.36          3.13         2.46 o                         
  -5   9  14         18.22         23.21         3.32 o                         
  -4   9  14         23.52         19.73         3.60 o                         
  -3   9  14         33.25         33.39         6.30 o                         
  -2   9  14         30.42         28.85         3.75 o                         
  -1   9  14         17.72         17.27         2.75 o                         
   0   9  14         14.17         14.40         2.83 o                         
   1   9  14         24.11         21.40         3.31 o                         
   2   9  14          0.28         -0.05         3.36 o                         
   3   9  14          0.66          3.20         2.57 o                         
   4   9  14          0.64         -0.88         2.61 o                         
   5   9  14          0.68          7.89         2.73 o                         
   6   9  14         11.99         13.46         3.13 o                         
   7   9  14          0.74          1.52         3.97 o                         
  -7  10  14          0.68          7.75         5.43 o                         
  -6  10  14          9.46         -0.16         5.06 o                         
  -5  10  14          2.96          9.28         3.86 o                         
  -4  10  14          0.79          2.95         2.54 o                         
  -3  10  14          0.15          0.53         2.45 o                         
  -2  10  14          0.89          3.76         2.46 o                         
  -1  10  14         10.32         14.03         4.03 o                         
   0  10  14        244.41        291.78        11.87 o                         
   1  10  14         21.73         31.56         3.76 o                         
   2  10  14         38.20         56.80         4.47 o                         
   3  10  14          4.24         12.57         2.63 o                         
 -15   0  15         37.06         46.70         7.27 o                         
 -13   0  15        111.34         99.13        13.94 o                         
 -11   0  15         82.21         75.11         4.75 o                         
  -9   0  15        502.09        460.50        10.11 o                         
  -7   0  15        897.10        814.12        13.61 o                         
  -5   0  15        122.36        113.16         5.03 o                         
  -3   0  15        321.35        316.10         5.59 o                         
  -1   0  15        182.57        235.20         4.83 o                         
   1   0  15        347.09        322.64         5.87 o                         
   3   0  15          0.11          0.96         1.42 o                         
   5   0  15        514.20        491.94        22.62 o                         
   7   0  15         84.03         59.34         4.03 o                         
   9   0  15          7.87         12.98         3.58 o                         
  11   0  15         88.54         69.11         6.69 o                         
 -15   1  15         16.51         37.17         7.59 o                         
 -14   1  15         81.24         79.42        10.12 o                         
 -13   1  15          5.23          4.85         2.86 o                         
 -12   1  15          9.60         12.22         2.62 o                         
 -11   1  15          6.22          5.59         2.04 o                         
 -10   1  15          2.33          3.16         1.81 o                         
  -9   1  15          7.70         13.40         2.26 o                         
  -8   1  15         32.12         39.63         3.25 o                         
  -7   1  15        486.52        477.99         8.49 o                         
  -6   1  15        222.91        213.01         4.28 o                         
  -5   1  15        156.41        154.53         3.57 o                         
  -4   1  15         30.32         30.08         1.70 o                         
  -3   1  15        140.68        134.01         3.56 o                         
  -2   1  15         11.19         30.32         1.46 o                         
  -1   1  15         18.13         23.16         1.36 o                         
   0   1  15       1395.46       1439.83        11.37 o                         
   1   1  15        302.95        274.69         3.81 o                         
   2   1  15        313.47        282.75         3.94 o                         
   3   1  15        110.56         93.57         2.42 o                         
   4   1  15         89.23         87.20         2.93 o                         
   5   1  15        135.60        143.18         3.67 o                         
   6   1  15         50.61         46.60         2.82 o                         
   7   1  15          6.16          3.06         1.68 o                         
   8   1  15          0.96          0.12         1.66 o                         
   9   1  15          0.04         -0.11         1.71 o                         
  10   1  15         11.26         12.32         2.69 o                         
  11   1  15         16.15         16.01         3.05 o                         
  12   1  15         32.37         48.71         4.40 o                         
 -15   2  15          5.71         10.33         3.25 o                         
 -14   2  15         16.89         37.02         4.78 o                         
 -13   2  15          2.97          2.73         2.44 o                         
 -12   2  15          1.55          4.06         2.39 o                         
 -11   2  15          2.45          4.68         1.97 o                         
 -10   2  15         13.60         16.82         2.39 o                         
  -9   2  15         21.18         12.90         2.25 o                         
  -8   2  15        123.72        106.24         3.89 o                         
  -7   2  15        439.80        407.29         7.21 o                         
  -6   2  15        309.84        318.17         5.34 o                         
  -5   2  15        252.62        258.91         4.64 o                         
  -4   2  15        372.83        355.69         5.44 o                         
  -3   2  15          4.76          5.23         1.34 o                         
  -2   2  15         12.75         10.54         1.48 o                         
  -1   2  15        446.31        423.25         6.47 o                         
   0   2  15          0.00          0.69         1.02 o                         
   1   2  15          0.36          0.83         0.95 o                         
   2   2  15         67.25         83.80         2.37 o                         
   3   2  15        210.64        215.58         3.47 o                         
   4   2  15          2.49          6.76         1.51 o                         
   5   2  15         21.25         27.97         2.16 o                         
   6   2  15          0.09          0.50         1.52 o                         
   7   2  15          5.05          5.87         2.44 o                         
   8   2  15         10.99         16.49         2.34 o                         
   9   2  15          0.02          2.76         1.91 o                         
  10   2  15         86.00         77.76         6.34 o                         
  11   2  15          1.81          1.84         2.49 o                         
  12   2  15         12.33         10.80         2.92 o                         
 -14   3  15          5.62          9.10         2.74 o                         
 -13   3  15          8.07          9.09         2.99 o                         
 -12   3  15         34.53         28.71         3.42 o                         
 -11   3  15         12.40          9.90         2.30 o                         
 -10   3  15          2.47         -1.72         1.72 o                         
  -9   3  15         19.50         18.37         2.43 o                         
  -8   3  15         60.74         53.98         3.19 o                         
  -7   3  15        111.59         93.09         3.27 o                         
  -6   3  15        541.67        539.03         7.43 o                         
  -5   3  15        330.41        305.68         5.26 o                         
  -4   3  15         71.69         68.90         2.94 o                         
  -3   3  15         89.61         91.06         2.89 o                         
  -2   3  15        266.98        228.14         4.30 o                         
  -1   3  15         93.00        102.50         3.02 o                         
   0   3  15          8.28         10.64         1.32 o                         
   1   3  15        395.89        352.11         4.86 o                         
   2   3  15         47.65         43.80         2.18 o                         
   3   3  15        542.85        482.81         7.45 o                         
   4   3  15          0.02         -0.69         1.45 o                         
   5   3  15        760.85        731.61        10.09 o                         
   6   3  15         40.17         43.78         4.47 o                         
   7   3  15        230.08        234.52         6.53 o                         
   8   3  15         19.31         17.71         2.47 o                         
   9   3  15         42.79         40.15         3.30 o                         
  10   3  15         45.75         43.16         7.63 o                         
  11   3  15         37.97         45.10         3.75 o                         
  12   3  15          0.49          3.08         4.06 o                         
 -14   4  15          0.30         -0.59         4.56 o                         
 -13   4  15         33.54         42.88         4.71 o                         
 -12   4  15          1.18          1.38         3.08 o                         
 -11   4  15         13.31         18.65         3.12 o                         
 -10   4  15        136.39        116.63         4.37 o                         
  -9   4  15          1.18          1.18         1.95 o                         
  -8   4  15        100.57         87.90         3.53 o                         
  -7   4  15         26.62         24.97         2.27 o                         
  -6   4  15        309.59        271.75         5.62 o                         
  -5   4  15         50.99         49.98         2.62 o                         
  -4   4  15          8.06          6.65         1.61 o                         
  -3   4  15        255.60        241.01         4.67 o                         
  -2   4  15         26.86         32.58         2.15 o                         
  -1   4  15        452.30        406.41         6.08 o                         
   0   4  15        930.78        976.33        15.89 o                         
   1   4  15          0.65          0.10         1.30 o                         
   2   4  15          0.40         -1.49         1.49 o                         
   3   4  15         79.71         82.50         3.39 o                         
   4   4  15        218.94        206.51         5.10 o                         
   5   4  15        117.55        117.05         4.07 o                         
   6   4  15        296.33        305.95         6.47 o                         
   7   4  15          5.55          3.05         2.18 o                         
   8   4  15          0.50          0.17         2.26 o                         
   9   4  15          0.18          1.67         2.36 o                         
  10   4  15         39.64         42.14         4.04 o                         
  11   4  15          0.34          6.61         4.31 o                         
 -14   5  15         11.16         10.75         5.59 o                         
 -13   5  15          0.12          5.80         4.84 o                         
 -12   5  15          4.61         10.01         3.30 o                         
 -11   5  15         59.55         60.20         4.59 o                         
 -10   5  15         17.74         17.71         2.65 o                         
  -9   5  15         40.97         32.69         2.64 o                         
  -8   5  15        170.50        180.43         4.70 o                         
  -7   5  15        156.56        146.35         4.19 o                         
  -6   5  15         33.97         33.08         2.49 o                         
  -5   5  15         83.90         73.64         3.13 o                         
  -4   5  15         58.99         49.57         2.69 o                         
  -3   5  15          0.16         -1.40         1.40 o                         
  -2   5  15          2.45          6.96         1.85 o                         
  -1   5  15          8.83          4.74         1.80 o                         
   0   5  15         22.06         21.63         2.25 o                         
   1   5  15         43.16         45.91         2.76 o                         
   2   5  15        226.40        205.33         6.61 o                         
   3   5  15        203.03        205.47         5.08 o                         
   4   5  15         22.64         25.55         2.50 o                         
   5   5  15        178.13        179.73         5.10 o                         
   6   5  15         13.02         12.96         2.34 o                         
   7   5  15          7.52          2.03         2.30 o                         
   8   5  15          4.28          5.02         2.61 o                         
   9   5  15          0.00         -1.82         2.24 o                         
  10   5  15         16.94         23.37         3.40 o                         
 -13   6  15         48.60         49.49         8.17 o                         
 -12   6  15         39.96         42.71         4.35 o                         
 -11   6  15          7.00          5.50         3.17 o                         
 -10   6  15         24.00         25.78         5.31 o                         
  -9   6  15         51.49         57.10         3.30 o                         
  -8   6  15         11.14         16.64         2.26 o                         
  -7   6  15         68.78         64.16         3.22 o                         
  -6   6  15         62.44         56.61         3.05 o                         
  -5   6  15        204.28        192.01         4.74 o                         
  -4   6  15         78.04         71.75         3.58 o                         
  -3   6  15        108.81         89.54         3.78 o                         
  -2   6  15          1.30          0.25         1.73 o                         
  -1   6  15         10.07          8.19         2.14 o                         
   0   6  15         17.15         20.55         2.30 o                         
   1   6  15          3.88          2.43         1.78 o                         
   2   6  15         21.82         33.87         3.35 o                         
   3   6  15          2.82         -1.57         1.57 o                         
   4   6  15        116.60        106.36         4.25 o                         
   5   6  15         84.76         61.50         3.67 o                         
   6   6  15        279.03        288.76         6.83 o                         
   7   6  15        132.44        135.53         4.99 o                         
   8   6  15         78.13         72.34         4.76 o                         
   9   6  15         17.02         20.93         3.16 o                         
  10   6  15          0.22          0.84         5.38 o                         
 -11   7  15          7.37          7.00         3.12 o                         
 -10   7  15         17.66         11.55         2.87 o                         
  -9   7  15         17.62         19.63         2.69 o                         
  -8   7  15        105.18        108.12         4.52 o                         
  -7   7  15         41.10         48.98         3.46 o                         
  -6   7  15         78.76         73.94         3.82 o                         
  -5   7  15         26.46         35.19         2.99 o                         
  -4   7  15          0.03          1.07         1.93 o                         
  -3   7  15        303.98        278.03         7.26 o                         
  -2   7  15         25.09         28.59         3.28 o                         
  -1   7  15        126.83        126.84         4.44 o                         
   0   7  15          2.43          4.12         1.86 o                         
   1   7  15         25.41         24.38         3.48 o                         
   2   7  15         39.74         39.92         3.62 o                         
   3   7  15         14.07         23.19         3.08 o                         
   4   7  15          4.20          7.83         2.58 o                         
   5   7  15         21.88         27.02         2.95 o                         
   6   7  15         17.83         22.06         2.82 o                         
   7   7  15         13.14         13.28         2.64 o                         
   8   7  15         25.11         31.57         3.54 o                         
   9   7  15          2.65          5.96         5.69 o                         
 -10   8  15          0.02         -1.98         8.27 o                         
  -9   8  15          4.23          2.97         2.59 o                         
  -8   8  15          5.53          8.51         2.59 o                         
  -7   8  15         23.22         23.44         3.19 o                         
  -6   8  15         79.08         72.48         4.42 o                         
  -5   8  15          0.72          1.76         1.92 o                         
  -4   8  15         23.13         26.72         2.89 o                         
  -3   8  15          1.84          1.59         1.98 o                         
  -2   8  15          2.61          4.84         3.20 o                         
  -1   8  15          2.01          0.51         1.88 o                         
   0   8  15          2.69          2.74         1.96 o                         
   1   8  15         27.36         30.79         3.47 o                         
   2   8  15          5.65          3.39         2.27 o                         
   3   8  15          0.81          2.04         2.45 o                         
   4   8  15          0.01         -2.17         2.17 o                         
   5   8  15          0.02          2.44         2.23 o                         
   6   8  15          4.12          9.29         2.45 o                         
   7   8  15          2.12          6.71         3.93 o                         
   8   8  15          2.18         -2.00         5.22 o                         
  -8   9  15         19.92         27.04         6.17 o                         
  -7   9  15          0.00          3.23         2.55 o                         
  -6   9  15          8.17          8.46         2.59 o                         
  -5   9  15          8.43         10.85         2.88 o                         
  -4   9  15         18.00         30.11         3.48 o                         
  -3   9  15         24.03         29.86         3.19 o                         
  -2   9  15          4.10          1.31         2.12 o                         
  -1   9  15         28.91         41.81         3.45 o                         
   0   9  15         19.32         24.56         3.45 o                         
   1   9  15         28.55         36.12         3.94 o                         
   2   9  15          0.87         -0.92         2.62 o                         
   3   9  15         18.17         18.63         4.73 o                         
   4   9  15         31.13         36.42         6.71 o                         
   5   9  15          4.41         12.42         4.50 o                         
   6   9  15          0.13          7.64         5.69 o                         
  -6  10  15         17.38         16.02         6.27 o                         
  -5  10  15          1.64          2.08         3.60 o                         
  -4  10  15         81.44         92.45         5.31 o                         
  -3  10  15          7.16          9.78         3.77 o                         
  -2  10  15          7.71         12.04         3.17 o                         
  -1  10  15         51.18         48.72         3.84 o                         
   0  10  15        111.31        123.07         7.71 o                         
   1  10  15         76.53         75.23         5.47 o                         
   2  10  15         41.78         47.36        12.70 o                         
 -14   0  16         19.16         27.93         7.06 o                         
 -12   0  16          5.98         10.70         3.65 o                         
 -10   0  16         31.80         34.35         4.28 o                         
  -8   0  16       2859.86       2719.71        70.92 o                         
  -6   0  16        236.43        225.78         7.69 o                         
  -4   0  16          0.63          2.56         2.34 o                         
  -2   0  16        295.68        222.08         4.85 o                         
   0   0  16        131.24        110.58         3.54 o                         
   2   0  16        284.63        244.77         5.29 o                         
   4   0  16       1418.50       1300.18        15.63 o                         
   6   0  16        245.89        244.99         6.98 o                         
   8   0  16         14.89         21.69         3.99 o                         
  10   0  16         22.42         25.38         4.46 o                         
  12   0  16         61.66         52.44         8.22 o                         
 -15   1  16          7.10         12.76         3.37 o                         
 -14   1  16         14.51         14.34         3.69 o                         
 -13   1  16          4.41          4.51         3.07 o                         
 -12   1  16          4.73          0.77         2.26 o                         
 -11   1  16         76.79         82.92         3.96 o                         
 -10   1  16         12.38         15.07         2.34 o                         
  -9   1  16         47.37         35.11         2.84 o                         
  -8   1  16        721.84        696.95        10.07 o                         
  -7   1  16         23.24         35.39         2.75 o                         
  -6   1  16          0.09          1.18         1.78 o                         
  -5   1  16         38.01         43.76         2.66 o                         
  -4   1  16         94.74         91.24         2.85 o                         
  -3   1  16        238.88        235.41         4.83 o                         
  -2   1  16         12.60         14.04         1.41 o                         
  -1   1  16          0.77         -0.20         0.97 o                         
   0   1  16        103.85        110.26         2.52 o                         
   1   1  16          0.80          0.94         1.01 o                         
   2   1  16        892.05        863.18         9.48 o                         
   3   1  16        195.40        162.96         3.14 o                         
   4   1  16        382.35        371.02         5.33 o                         
   5   1  16        761.89        747.63         9.11 o                         
   6   1  16         97.96        101.16         3.77 o                         
   7   1  16         14.55         12.73         2.13 o                         
   8   1  16         10.98          9.40         2.10 o                         
   9   1  16          0.40         -0.69         1.96 o                         
  10   1  16          2.65          2.08         2.27 o                         
  11   1  16         14.40         14.04         2.94 o                         
  12   1  16          2.84          3.88         6.25 o                         
 -15   2  16         31.26         42.29         7.17 o                         
 -14   2  16        182.17        220.79         8.36 o                         
 -13   2  16         13.96         16.61         3.16 o                         
 -12   2  16         12.15         12.30         2.86 o                         
 -11   2  16          1.14          0.29         1.83 o                         
 -10   2  16        117.52        113.13         4.27 o                         
  -9   2  16         99.44         97.84         4.04 o                         
  -8   2  16        196.27        170.98         5.18 o                         
  -7   2  16         32.81         35.27         3.69 o                         
  -6   2  16        145.94        119.94         4.45 o                         
  -5   2  16         12.89         11.96         1.64 o                         
  -4   2  16          6.27          2.44         1.38 o                         
  -3   2  16        644.87        638.54         9.48 o                         
  -2   2  16        227.42        216.35         4.16 o                         
  -1   2  16          0.87          1.62         1.27 o                         
   0   2  16         11.45         11.58         1.40 o                         
   1   2  16        132.31        118.84         3.47 o                         
   2   2  16        114.24        104.72         2.81 o                         
   3   2  16          0.64          0.36         1.19 o                         
   4   2  16         84.07         75.71         2.85 o                         
   5   2  16          9.57          8.35         1.68 o                         
   6   2  16         27.51         28.25         2.49 o                         
   7   2  16          4.26          4.83         1.86 o                         
   8   2  16          8.81          8.12         2.64 o                         
   9   2  16         30.72         37.71         3.18 o                         
  10   2  16         40.59         37.11         3.39 o                         
  11   2  16          1.27          1.61         2.46 o                         
  12   2  16          6.02         10.91         4.85 o                         
 -14   3  16          1.95          7.69         1.96 o                         
 -13   3  16         21.00         19.14         3.42 o                         
 -12   3  16         44.29         48.76         4.05 o                         
 -11   3  16         87.43         80.81         3.98 o                         
 -10   3  16        165.70        148.51         6.46 o                         
  -9   3  16        184.77        152.24         4.81 o                         
  -8   3  16         61.09         62.01         3.41 o                         
  -7   3  16          0.07          1.80         1.79 o                         
  -6   3  16         41.17         41.04         2.48 o                         
  -5   3  16        292.93        260.28         5.43 o                         
  -4   3  16          0.79          1.36         1.42 o                         
  -3   3  16        646.32        613.13         9.27 o                         
  -2   3  16         25.50         24.85         1.93 o                         
  -1   3  16          0.80         -0.19         1.23 o                         
   0   3  16          0.69         -0.18         1.26 o                         
   1   3  16        213.24        214.26         4.77 o                         
   2   3  16        128.90        111.14         3.21 o                         
   3   3  16        141.49        112.35         3.71 o                         
   4   3  16        349.74        336.86         6.39 o                         
   5   3  16        337.03        353.19         6.74 o                         
   6   3  16         83.62         75.41         4.11 o                         
   7   3  16         24.28         22.84         2.89 o                         
   8   3  16         48.08         46.63         3.84 o                         
   9   3  16          6.34          8.94         3.77 o                         
  10   3  16          1.19          1.36         2.76 o                         
  11   3  16         27.61         39.16         4.01 o                         
 -14   4  16          1.04          2.28         1.87 o                         
 -13   4  16          0.22          1.99         4.79 o                         
 -12   4  16         12.33         14.85         3.07 o                         
 -11   4  16         21.82         23.31         2.87 o                         
 -10   4  16          2.34          4.66         2.24 o                         
  -9   4  16        214.49        212.24         5.65 o                         
  -8   4  16         12.67         13.86         2.43 o                         
  -7   4  16          8.88          2.98         2.09 o                         
  -6   4  16          0.68          0.93         1.52 o                         
  -5   4  16        752.64        738.09         9.31 o                         
  -4   4  16          7.09          2.77         1.72 o                         
  -3   4  16        148.55        152.21         4.00 o                         
  -2   4  16          5.36          4.67         1.55 o                         
  -1   4  16        550.14        553.24         7.44 o                         
   0   4  16        521.32        509.64         7.91 o                         
   1   4  16         21.09         13.95         2.05 o                         
   2   4  16         36.88         33.32         2.19 o                         
   3   4  16        353.28        346.36         9.32 o                         
   4   4  16          0.16          1.21         1.65 o                         
   5   4  16        175.87        171.54         4.91 o                         
   6   4  16        388.11        342.55         8.02 o                         
   7   4  16         39.52         50.38         3.95 o                         
   8   4  16          4.69          7.34         2.57 o                         
   9   4  16         90.08        105.28         7.13 o                         
  10   4  16          0.18          3.85         2.53 o                         
  11   4  16         13.37         26.20        13.52 o                         
 -13   5  16          9.90         12.30         3.04 o                         
 -12   5  16          0.01          0.12         4.72 o                         
 -11   5  16          4.25         10.74         3.78 o                         
 -10   5  16          0.29          1.10         2.00 o                         
  -9   5  16          8.36         10.99         2.34 o                         
  -8   5  16        171.73        169.42         7.01 o                         
  -7   5  16         46.08         43.18         3.48 o                         
  -6   5  16         18.66         20.38         2.17 o                         
  -5   5  16         13.58         16.61         2.07 o                         
  -4   5  16        325.41        308.90         7.13 o                         
  -3   5  16         10.13         17.75         2.10 o                         
  -2   5  16         59.67         56.37         3.09 o                         
  -1   5  16        428.39        411.71         9.70 o                         
   0   5  16          4.03          4.55         1.85 o                         
   1   5  16         16.05         15.69         2.12 o                         
   2   5  16          0.01         -1.46         1.74 o                         
   3   5  16        186.52        186.51         5.01 o                         
   4   5  16         21.68         14.95         2.33 o                         
   5   5  16         16.62         17.00         2.48 o                         
   6   5  16         22.89         21.60         2.78 o                         
   7   5  16        119.25        113.48         5.31 o                         
   8   5  16          8.27          8.11         3.46 o                         
   9   5  16          0.08          1.14         2.34 o                         
  10   5  16          0.29          3.34         5.07 o                         
 -12   6  16          0.11          1.67         6.19 o                         
 -11   6  16         19.65         22.69         3.99 o                         
 -10   6  16          2.21          1.15         2.86 o                         
  -9   6  16         21.65         15.48         2.38 o                         
  -8   6  16         23.70         21.87         2.49 o                         
  -7   6  16        120.20        120.23         4.14 o                         
  -6   6  16          9.61          4.73         1.90 o                         
  -5   6  16         98.57         96.86         3.66 o                         
  -4   6  16        281.49        254.80         6.04 o                         
  -3   6  16         42.55         46.09         3.06 o                         
  -2   6  16         24.92         32.37         2.92 o                         
  -1   6  16         15.66         14.82         2.29 o                         
   0   6  16         20.99         21.60         2.44 o                         
   1   6  16         88.04         89.30         3.79 o                         
   2   6  16         90.59         83.86         4.42 o                         
   3   6  16         26.28         28.77         3.21 o                         
   4   6  16         61.28         64.56         3.64 o                         
   5   6  16        184.28        184.29         5.51 o                         
   6   6  16         14.28         12.15         2.56 o                         
   7   6  16         14.43         17.02         3.12 o                         
   8   6  16          3.45          9.18         2.87 o                         
   9   6  16          0.39         11.67         4.23 o                         
 -11   7  16          0.22          4.48         3.15 o                         
 -10   7  16         11.11         13.78         2.90 o                         
  -9   7  16          0.01         -1.13         2.51 o                         
  -8   7  16         22.54         26.09         3.40 o                         
  -7   7  16         30.73         32.09         3.08 o                         
  -6   7  16         30.78         26.96         2.87 o                         
  -5   7  16         46.37         52.15         3.49 o                         
  -4   7  16        174.03        173.08         5.26 o                         
  -3   7  16          6.34         10.61         2.32 o                         
  -2   7  16        207.03        207.28         5.60 o                         
  -1   7  16         71.84         68.48         4.26 o                         
   0   7  16        127.79        123.85         4.49 o                         
   1   7  16        112.86        112.65         6.18 o                         
   2   7  16         35.38         43.84         3.72 o                         
   3   7  16         36.60         43.16         3.88 o                         
   4   7  16          2.28          1.16         2.36 o                         
   5   7  16          6.37         11.29         2.87 o                         
   6   7  16          0.32          2.46         2.20 o                         
   7   7  16          0.45          3.34         2.10 o                         
   8   7  16         26.85         43.74         4.28 o                         
 -10   8  16          1.14          4.67         5.14 o                         
  -9   8  16          2.37          4.09         3.61 o                         
  -8   8  16          7.71         12.28         2.83 o                         
  -7   8  16          4.77          6.06         2.47 o                         
  -6   8  16         28.37         25.35         3.18 o                         
  -5   8  16          0.92          0.76         1.94 o                         
  -4   8  16         33.72         42.08         3.34 o                         
  -3   8  16          8.89          7.82         2.66 o                         
  -2   8  16         35.21         36.54         3.14 o                         
  -1   8  16          1.05          0.14         1.91 o                         
   0   8  16          2.62          5.74         2.15 o                         
   1   8  16         56.04         60.16         4.36 o                         
   2   8  16         19.77         19.84         3.15 o                         
   3   8  16         49.37         64.89         4.61 o                         
   4   8  16         42.15         36.76         3.87 o                         
   5   8  16          7.68         13.71         2.94 o                         
   6   8  16          4.11         12.89         3.15 o                         
   7   8  16          4.70          2.45         3.71 o                         
  -8   9  16          0.38         -2.58         4.64 o                         
  -7   9  16          0.04          1.42         2.39 o                         
  -6   9  16         52.29         56.84         4.91 o                         
  -5   9  16          0.56          1.70         2.39 o                         
  -4   9  16          0.04          1.94         2.13 o                         
  -3   9  16          0.16          3.67         2.27 o                         
  -2   9  16         28.53         30.64         3.13 o                         
  -1   9  16         42.02         48.40         3.73 o                         
   0   9  16         29.03         33.09         4.00 o                         
   1   9  16          5.04          7.99         3.95 o                         
   2   9  16          1.72         10.41         2.88 o                         
   3   9  16         39.31         47.04         4.18 o                         
   4   9  16         18.23         30.71         5.51 o                         
   5   9  16         99.77         98.40        11.07 o                         
  -4  10  16         18.38         14.23         5.75 o                         
  -3  10  16         20.16         18.82         6.38 o                         
  -2  10  16         14.68         21.98         6.54 o                         
  -1  10  16          0.00          4.64         5.43 o                         
   0  10  16         31.11         44.85         7.91 o                         
   1  10  16         81.80        118.91        10.12 o                         
 -13   0  17         11.73         12.54         5.90 o                         
 -11   0  17          4.09          9.30         3.51 o                         
  -9   0  17         27.54         21.72         4.16 o                         
  -7   0  17          5.59          8.05         2.95 o                         
  -5   0  17        503.85        407.53         8.78 o                         
  -3   0  17         83.14         69.58         6.04 o                         
  -1   0  17         74.23         44.76         2.57 o                         
   1   0  17        352.47        369.26         6.75 o                         
   3   0  17        172.46        149.13        10.05 o                         
   5   0  17        166.52        171.37         5.88 o                         
   7   0  17          0.01         -2.07         2.42 o                         
   9   0  17          4.52          3.30         3.29 o                         
  11   0  17          0.01          1.68         3.63 o                         
 -14   1  17          4.61         15.50         3.72 o                         
 -13   1  17          0.46          3.35         2.53 o                         
 -12   1  17          1.17          2.47         2.96 o                         
 -11   1  17          0.02          3.13         2.05 o                         
 -10   1  17        115.72        111.68         4.27 o                         
  -9   1  17        164.57        159.32         5.34 o                         
  -8   1  17          4.99          1.43         1.93 o                         
  -7   1  17        355.08        359.85         6.84 o                         
  -6   1  17          8.56          9.13         1.95 o                         
  -5   1  17         15.44         15.17         2.13 o                         
  -4   1  17        381.88        377.34         6.53 o                         
  -3   1  17         96.49        102.19         3.05 o                         
  -2   1  17          9.53         11.28         1.56 o                         
  -1   1  17        355.64        364.74         4.97 o                         
   0   1  17        603.34        580.44         7.23 o                         
   1   1  17         11.05         10.51         1.33 o                         
   2   1  17        685.68        699.88         7.11 o                         
   3   1  17         89.78        104.56         2.75 o                         
   4   1  17        714.62        629.72         8.48 o                         
   5   1  17         70.85         66.37         3.70 o                         
   6   1  17        654.51        613.60         9.33 o                         
   7   1  17          3.50          0.85         1.69 o                         
   8   1  17          8.12          9.72         2.18 o                         
   9   1  17          3.37          2.27         2.06 o                         
  10   1  17         19.66         15.01         3.45 o                         
  11   1  17          1.42          7.67         2.74 o                         
  12   1  17         11.49         22.98         5.11 o                         
 -14   2  17         17.47         35.87         4.79 o                         
 -13   2  17         91.23        112.38         5.63 o                         
 -12   2  17          5.22          8.86         3.54 o                         
 -11   2  17          8.41         12.03         2.41 o                         
 -10   2  17          9.69          9.06         2.25 o                         
  -9   2  17         81.01         80.73         4.35 o                         
  -8   2  17         46.95         37.32         2.95 o                         
  -7   2  17        153.70        157.79         6.54 o                         
  -6   2  17        837.87        790.62        10.80 o                         
  -5   2  17          0.00         -0.04         1.59 o                         
  -4   2  17          0.04          1.18         1.45 o                         
  -3   2  17        492.19        466.71         6.60 o                         
  -2   2  17          4.58          4.34         1.39 o                         
  -1   2  17         15.61         12.37         1.59 o                         
   0   2  17        270.46        217.09         4.29 o                         
   1   2  17         81.47         85.24         2.68 o                         
   2   2  17        803.59        759.61         8.17 o                         
   3   2  17        677.97        645.00         9.46 o                         
   4   2  17        344.34        359.17         6.51 o                         
   5   2  17          0.79         -1.42         1.84 o                         
   6   2  17         36.21         36.17         3.10 o                         
   7   2  17         54.96         51.88         3.26 o                         
   8   2  17         21.58         20.36         2.66 o                         
   9   2  17         15.17         17.74         2.68 o                         
  10   2  17          0.19          0.43         2.08 o                         
  11   2  17          0.34          3.87         2.90 o                         
 -14   3  17          1.24          7.36         4.70 o                         
 -13   3  17         13.38         18.23         3.18 o                         
 -12   3  17          0.60         -1.04         2.38 o                         
 -11   3  17          8.75         10.29         2.84 o                         
 -10   3  17         94.44         96.10         4.30 o                         
  -9   3  17        551.35        513.14         8.91 o                         
  -8   3  17         97.22         85.55         3.89 o                         
  -7   3  17          9.51          8.28         2.18 o                         
  -6   3  17          0.36          2.76         1.94 o                         
  -5   3  17          7.30          7.67         1.71 o                         
  -4   3  17        190.25        162.59         4.00 o                         
  -3   3  17        694.06        657.88         9.73 o                         
  -2   3  17          7.58          6.33         1.55 o                         
  -1   3  17        353.71        353.11         7.30 o                         
   0   3  17          1.59          1.48         1.39 o                         
   1   3  17        142.93        142.49         4.16 o                         
   2   3  17         67.97         61.50         2.67 o                         
   3   3  17        382.91        370.06         6.74 o                         
   4   3  17         22.03         15.06         2.18 o                         
   5   3  17         25.17         24.07         2.53 o                         
   6   3  17         46.78         48.69         4.33 o                         
   7   3  17         11.00         11.54         2.61 o                         
   8   3  17         54.47         69.82         4.61 o                         
   9   3  17         61.50         61.70         4.48 o                         
  10   3  17          0.00         -0.07         2.31 o                         
  11   3  17         17.88         22.25         4.67 o                         
 -14   4  17          0.83         -1.69         5.38 o                         
 -13   4  17         13.67         24.17         4.75 o                         
 -12   4  17          7.65          4.99         2.93 o                         
 -11   4  17          0.05         -0.17         2.39 o                         
 -10   4  17         24.93         35.28         3.11 o                         
  -9   4  17          6.63         11.00         2.27 o                         
  -8   4  17        653.24        618.23         9.94 o                         
  -7   4  17         36.37         41.41         3.06 o                         
  -6   4  17         13.73         12.81         2.01 o                         
  -5   4  17        127.38        129.74         4.22 o                         
  -4   4  17          1.41          0.55         1.51 o                         
  -3   4  17        415.24        420.11         6.60 o                         
  -2   4  17          4.10          3.93         1.60 o                         
  -1   4  17        182.97        182.12         4.71 o                         
   0   4  17        119.06        124.85         4.08 o                         
   1   4  17          0.84          0.65         1.61 o                         
   2   4  17        751.35        717.92        11.51 o                         
   3   4  17          1.62          2.07         1.78 o                         
   4   4  17          6.63         13.99         2.23 o                         
   5   4  17         43.08         41.76         3.04 o                         
   6   4  17         69.61         62.02         4.14 o                         
   7   4  17        136.13        131.61         8.31 o                         
   8   4  17         16.03         10.23         2.90 o                         
   9   4  17          1.85          2.12         2.38 o                         
  10   4  17         15.30         26.08         5.87 o                         
  11   4  17          2.86         12.28         2.79 o                         
 -13   5  17          0.70          2.95         5.32 o                         
 -12   5  17         14.79         18.99         3.74 o                         
 -11   5  17          4.74          3.03         2.72 o                         
 -10   5  17          4.79          4.33         2.32 o                         
  -9   5  17        131.85        126.69         4.81 o                         
  -8   5  17         17.74         15.22         2.42 o                         
  -7   5  17        206.51        204.58         4.99 o                         
  -6   5  17          0.87          2.11         1.69 o                         
  -5   5  17         75.74         81.71         3.38 o                         
  -4   5  17          0.02          0.99         1.58 o                         
  -3   5  17        666.92        625.13         9.51 o                         
  -2   5  17        134.94        116.54         4.13 o                         
  -1   5  17        280.37        268.23         5.94 o                         
   0   5  17         54.40         59.28         3.20 o                         
   1   5  17         50.77         58.92         3.18 o                         
   2   5  17         57.43         56.70         3.79 o                         
   3   5  17         49.46         49.10         3.68 o                         
   4   5  17         10.79         12.94         2.26 o                         
   5   5  17         13.91         14.98         2.37 o                         
   6   5  17        170.18        162.20         5.33 o                         
   7   5  17          0.05          1.47         2.41 o                         
   8   5  17         63.32         72.58         4.75 o                         
   9   5  17          2.11          6.33         2.53 o                         
  10   5  17          3.57          5.85         6.06 o                         
 -11   6  17         20.80         25.66         3.97 o                         
 -10   6  17          2.93          4.33         2.38 o                         
  -9   6  17         36.69         33.34         3.15 o                         
  -8   6  17         45.30         50.12         3.18 o                         
  -7   6  17          7.59          9.27         2.10 o                         
  -6   6  17          3.95          0.69         1.76 o                         
  -5   6  17          2.70          5.29         2.05 o                         
  -4   6  17        102.59        113.87         4.32 o                         
  -3   6  17        152.54        148.73         4.75 o                         
  -2   6  17        129.94        129.76         4.51 o                         
  -1   6  17          4.30          6.03         2.02 o                         
   0   6  17         23.24         22.34         2.50 o                         
   1   6  17         42.61         27.38         3.21 o                         
   2   6  17         13.35         14.42         2.76 o                         
   3   6  17        116.43        113.99         5.03 o                         
   4   6  17        114.04        113.24         5.07 o                         
   5   6  17         52.24         47.21         3.96 o                         
   6   6  17          0.08          3.93         2.23 o                         
   7   6  17          7.12          8.62         2.69 o                         
   8   6  17         14.91         26.40         4.62 o                         
   9   6  17          2.23          3.00         5.53 o                         
 -11   7  17         25.85         54.76         7.59 o                         
 -10   7  17          6.09         33.65        11.99 o                         
  -9   7  17          1.11         -1.27         2.64 o                         
  -8   7  17         18.77         20.01         2.55 o                         
  -7   7  17         46.36         52.64         3.64 o                         
  -6   7  17          7.58         11.10         2.38 o                         
  -5   7  17         41.30         49.87         3.47 o                         
  -4   7  17          2.98          0.38         1.89 o                         
  -3   7  17         37.04         36.40         3.09 o                         
  -2   7  17          5.58          5.73         2.15 o                         
  -1   7  17        139.71        131.99         4.73 o                         
   0   7  17         11.00          8.00         2.71 o                         
   1   7  17         62.41         60.27         5.80 o                         
   2   7  17         40.72         32.91         3.50 o                         
   3   7  17          7.12          5.82         2.62 o                         
   4   7  17         10.03         11.59         3.01 o                         
   5   7  17          6.67         10.37         2.76 o                         
   6   7  17         43.19         44.74         4.07 o                         
   7   7  17          4.67         16.31         4.97 o                         
   8   7  17          1.20         -3.64         5.17 o                         
  -9   8  17          9.72         21.08         6.43 o                         
  -8   8  17          1.38          2.75         2.41 o                         
  -7   8  17          3.39          4.13         2.34 o                         
  -6   8  17          0.06         -1.91         1.91 o                         
  -5   8  17          6.28          6.52         2.31 o
[truncated: 112,915 more chars]
